# Supplementary material for: Generation of complex bone marrow organoids from human induced pluripotent stem cells
Source: Nat Methods. 2024 Feb 19;21(5):868–81. doi: 10.1038/s41592-024-02172-2 (PMC11093744; doi:10.1038/s41592-024-02172-2)
Supplement: Supplementary file 3 — Differentially expressed genes in scRNA-seq subclusters. The top differentially expressed genes in different scRNA-seq subclusters were identified through unequal variances t-tests comparing each subcluster against the rest. The tests were two-sided, and adjustments for multiple comparisons were not applied. [file 41592_2024_2172_MOESM3_ESM.xlsx]

## Sheet: cell_type_by_sample
	BMO 1	BMO 2	BMO 3	BMO 4	BMO 5
mesenchymal	953	1677	2509	2809	3481
neutrophil	503	1262	157	1014	1460
GMP	376	1285	268	213	172
eo/baso	305	583	86	159	234
MEP	286	544	16	19	30
endothelial rest	284	354	523	655	541
MK	259	440	60	19	16
pre HE	240	353	348	224	182
neutr. prog.	180	366	157	292	184
monocyte	173	329	98	141	182
HSC/MPP	144	314	12	7	25
LMPP	133	348	2	15	2
mono. prog.	133	301	31	35	8
ELP	109	218	25	32	38
epithelial	79	114	48	74	62
mon. mac.	59	122	266	263	358
DC	34	50	4	0	6
mast	32	82	19	53	192
PS	1	4	57	57	71

## Sheet: HSC MPP
	genes	scores	pvals	pvals_adj	logfoldchanges
0	HMGA1	39.7704	3.64303e-160	6.48176e-158	2.73876
1	AIF1	37.026	2.98906e-149	4.34445e-147	2.59019
2	EEF1B2	32.1606	3.67861e-127	3.75856e-125	1.77852
3	NPM1	31.5243	9.73912e-125	9.4814e-123	1.59415
4	SPINK2	30.6635	4.13222e-117	3.5684e-115	6.40607
5	RPS2	30.1058	4.51789e-118	3.98482e-116	1.47511
6	PTMA	29.4126	1.54427e-113	1.26981e-111	1.5627
7	RPL4	29.0025	5.52787e-112	4.40501e-110	1.51049
8	ANGPT1	28.6289	3.81997e-108	2.87738e-106	3.26515
9	RPS21	28.4478	1.07263e-108	8.22976e-107	1.6866
10	ENSG00000271793	28.4244	1.91221e-108	1.46171e-106	1.74529
11	LDHB	28.2151	2.35715e-107	1.73129e-105	1.71165
12	RPL37A	28.1781	7.94486e-108	5.89834e-106	1.52665
13	RPL37	27.6912	2.27805e-105	1.61016e-103	1.3914
14	HSPD1	27.3486	1.21962e-102	8.25303e-101	1.95523
15	RPL18A	27.1491	1.65118e-103	1.13976e-101	1.31385
16	RPS18	26.773	1.20897e-101	7.93188e-100	1.26878
17	VAMP8	26.67	9.56989e-100	6.07732e-98	1.94545
18	RPL10A	26.2961	6.72488e-99	4.18056e-97	1.40662
19	RPL3	26.2729	7.35822e-99	4.56055e-97	1.27508
20	SNRPF	26.2057	3.11607e-97	1.88049e-95	1.75153
21	HNRNPA1	25.9319	2.18942e-96	1.30599e-94	1.47604
22	RPSA	25.6168	3.21516e-95	1.89053e-93	1.35996
23	C1QBP	25.3367	1.55414e-92	8.62258e-91	2.06261
24	ENO1	25.3057	4.30007e-93	2.41823e-91	1.55369
25	RPS3	25.2712	2.91741e-93	1.65419e-91	1.37177
26	RPS17	25.061	1.72133e-91	9.34909e-90	1.77277
27	RPL22L1	25.0106	6.07206e-91	3.27209e-89	2.09303
28	EEF1A1	24.9213	2.05355e-92	1.13628e-90	0.904018
29	HSP90AB1	24.6588	1.61192e-90	8.64116e-89	1.28757
30	RPS6	24.5259	1.33873e-89	7.04847e-88	1.31839
31	C1QTNF4	24.3772	3.13791e-87	1.58345e-85	4.49731
32	RPLP0	24.3097	1.03286e-88	5.36958e-87	1.30903
33	RPS5	24.2151	2.84516e-88	1.46803e-86	1.32671
34	MACROH2A1	24.122	6.04572e-87	3.03595e-85	1.67748
35	SLC25A5	24.0732	6.5668e-87	3.28962e-85	1.48589
36	MIF	23.9956	1.48854e-86	7.3851e-85	1.54673
37	ZFP36L2	23.9571	9.47968e-86	4.63628e-84	2.18815
38	NASP	23.9253	7.38736e-86	3.62156e-84	1.75169
39	PA2G4	23.8611	2.3059e-85	1.12244e-83	1.89499
40	SLC38A1	23.7885	6.07965e-85	2.93173e-83	2.211
41	HINT1	23.7653	1.03577e-85	5.05374e-84	1.25431
42	RPL36	23.5793	1.20804e-84	5.78487e-83	1.27377
43	HSPE1	23.434	2.43015e-83	1.13732e-81	1.75969
44	DNMT3B	23.3873	1.89734e-82	8.62537e-81	3.98317
45	SEPTIN6	23.343	6.6469e-83	3.0759e-81	1.85999
46	RPL39	23.3242	1.41701e-83	6.64675e-82	1.16399
47	RPS23	23.2899	1.41399e-83	6.64675e-82	1.20769
48	RPS29	23.2797	4.05955e-83	1.88281e-81	1.28663
49	RPL13A	23.2481	3.42562e-83	1.59237e-81	1.19113
50	RPS12	23.1295	1.12047e-82	5.15043e-81	1.21293
51	RAN	23.0604	7.14623e-82	3.19245e-80	1.41625
52	SMIM24	22.9808	1.79632e-80	7.73994e-79	4.09279
53	SNRPD1	22.8453	1.62042e-80	6.99661e-79	1.60934
54	SERBP1	22.7476	2.82346e-80	1.21403e-78	1.35574
55	SNRPE	22.7377	3.44609e-80	1.47867e-78	1.42401
56	RPL11	22.5131	1.17436e-79	4.98717e-78	1.08361
57	APEX1	22.3902	3.28465e-78	1.33976e-76	1.67558
58	RPL38	22.2672	4.54192e-78	1.83805e-76	1.20093
59	ARHGDIB	22.2487	1.74151e-78	7.15996e-77	1.32415
60	RPL29	22.1524	1.62747e-77	6.53489e-76	1.27068
61	RPS15	22.0676	4.04795e-77	1.61597e-75	1.12566
62	RPL7A	22.0664	1.71452e-77	6.87105e-76	1.09636
63	ITM2A	22.0163	5.85546e-76	2.27163e-74	2.88169
64	RPL32	22.0108	4.60056e-77	1.8295e-75	1.10876
65	RPS16	21.9899	6.82973e-77	2.70554e-75	1.20924
66	FBL	21.9768	3.8887e-76	1.51146e-74	1.70232
67	ANP32B	21.9248	2.98711e-76	1.16323e-74	1.29273
68	RPL27	21.8795	2.76299e-76	1.07799e-74	1.1178
69	RPL35	21.7952	1.2114e-75	4.66457e-74	1.21998
70	RPL14	21.7192	1.31202e-75	5.04262e-74	1.08028
71	RPL5	21.6901	1.86077e-75	7.13837e-74	1.24559
72	SET	21.5607	2.16895e-74	8.1391e-73	1.27759
73	RPS20	21.5571	1.17721e-74	4.45806e-73	1.13701
74	PAICS	21.5351	7.68695e-74	2.82297e-72	1.86388
75	RPS26	21.5153	1.2286e-74	4.64415e-73	0.990523
76	RPS9	21.4817	1.83677e-74	6.91773e-73	1.07037
77	NCL	21.3485	3.37386e-73	1.23027e-71	1.41729
78	PCLAF	21.3336	1.00577e-72	3.62903e-71	2.32442
79	COX7C	21.2719	2.71437e-73	9.9506e-72	1.05459
80	TEX30	21.1874	5.29532e-72	1.89083e-70	2.4606
81	CLNS1A	21.1507	3.613e-72	1.29685e-70	1.50784
82	RPL15	21.1118	1.59639e-72	5.75008e-71	1.12707
83	RPL22	21.0802	3.73563e-72	1.33853e-70	1.14821
84	IQGAP2	21.0698	1.25408e-71	4.45488e-70	1.90723
85	H4C3	21.049	1.81694e-71	6.43221e-70	2.00356
86	RPS4X	21.0078	5.37883e-72	1.91733e-70	1.1143
87	RPLP2	20.8705	2.9223e-71	1.031e-69	1.00542
88	RPS25	20.8697	3.20391e-71	1.12842e-69	1.04415
89	CDK6	20.8055	2.77585e-70	9.62871e-69	1.78237
90	RPL12	20.7917	7.4509e-71	2.60642e-69	1.08158
91	RPL7	20.6825	4.12409e-70	1.42575e-68	1.18729
92	DUT	20.6155	2.59471e-69	8.88098e-68	1.81826
93	RPL35A	20.5222	3.10887e-69	1.06056e-67	1.19075
94	RPS19	20.4117	6.15865e-69	2.08374e-67	1.03719
95	RPS4Y1	20.3779	9.51155e-69	3.19721e-67	1.1594
96	BTF3	20.365	1.11039e-68	3.72641e-67	1.06904
97	RPS13	20.2719	2.5524e-68	8.51035e-67	1.04691
98	IGFBP2	20.2682	1.18758e-67	3.89055e-66	1.9414
99	SNRPB	20.2446	1.12432e-67	3.68916e-66	1.40565
100	RPL23A	20.1617	1.67769e-67	5.47877e-66	1.18382
101	LDHA	20.1538	1.88823e-67	6.14686e-66	1.25821
102	RPL23	20.1155	2.39236e-67	7.77573e-66	1.17059
103	PARP1	20.1147	7.00004e-67	2.25037e-65	1.67783
104	STMN1	20.0192	1.05456e-66	3.36921e-65	1.39736
105	CCT8	19.9869	1.78681e-66	5.66483e-65	1.33379
106	RPS15A	19.9821	1.22061e-66	3.87571e-65	1.13509
107	RPS11	19.8819	3.14792e-66	9.91909e-65	1.05988
108	RPS3A	19.8577	4.47139e-66	1.40678e-64	1.10283
109	PPA1	19.8454	1.41034e-65	4.37056e-64	1.63564
110	RPL36A	19.7096	4.59178e-65	1.41027e-63	1.37848
111	COX5A	19.6691	6.60437e-65	2.02237e-63	1.28781
112	RNF220	19.637	2.49479e-64	7.56093e-63	2.44919
113	RPL6	19.5956	6.01462e-65	1.84451e-63	1.03843
114	RPL24	19.5837	8.2853e-65	2.52959e-63	1.02188
115	RPS10	19.5587	1.89173e-64	5.74168e-63	1.18549
116	RPS8	19.4661	3.48716e-64	1.05068e-62	1.06209
117	SRSF3	19.3307	2.97973e-63	8.84872e-62	1.24124
118	CELF2	19.3142	4.48932e-63	1.32176e-61	1.71324
119	CCT4	19.2549	8.14524e-63	2.38453e-61	1.34104
120	PABPC1	19.2191	6.81915e-63	1.99915e-61	1.04093
121	PRKDC	19.218	1.5173e-62	4.41688e-61	1.46238
122	SLC25A6	19.2127	4.26372e-63	1.25713e-61	0.988562
123	ATP8B4	19.1769	2.32678e-62	6.75419e-61	1.92952
124	FAM162A	19.1288	4.68453e-62	1.34283e-60	1.72123
125	RPL26	19.124	2.02685e-62	5.89187e-61	1.0796
126	PPM1G	19.1182	4.37088e-62	1.25642e-60	1.43272
127	RPL31	19.0827	3.12546e-62	9.05989e-61	1.04911
128	RPL27A	19.0803	3.51496e-62	1.01604e-60	1.04153
129	RACK1	19.059	3.75973e-62	1.08376e-60	1.03214
130	NOP53	19.0041	9.69625e-62	2.76792e-60	1.18568
131	RPL34	18.9814	1.0652e-61	3.02819e-60	1.01231
132	RPLP1	18.923	1.75666e-61	4.96654e-60	0.907748
133	MGST1	18.8848	1.14167e-60	3.18417e-59	2.58373
134	TYMS	18.8418	1.72878e-60	4.79573e-59	2.35659
135	CDCA7	18.7052	9.40526e-60	2.58132e-58	2.74233
136	SNRPD2	18.6707	3.59126e-60	9.92237e-59	1.06422
137	RPL13	18.5599	1.03437e-59	2.83134e-58	0.946077
138	CBX5	18.5546	2.44274e-59	6.60757e-58	1.4494
139	RUNX3	18.5515	5.11652e-59	1.37143e-57	2.92885
140	RPS28	18.4047	8.10233e-59	2.15495e-57	1.02105
141	EEF2	18.3999	5.94893e-59	1.58836e-57	0.957433
142	ITGA4	18.3515	3.58732e-58	9.4077e-57	2.09685
143	RANBP1	18.3232	4.04342e-58	1.05502e-56	1.58282
144	PLAC8	18.2872	7.99236e-58	2.08013e-56	2.53308
145	ST8SIA6	18.2758	1.04369e-57	2.70613e-56	2.91452
146	EIF3E	18.2524	4.03107e-58	1.05313e-56	1.04107
147	RSL1D1	18.2293	9.2504e-58	2.4015e-56	1.40094
148	S100Z	18.1986	2.2948e-57	5.89085e-56	2.61966
149	CD34	18.1311	4.05572e-57	1.03469e-55	2.39968
150	RNASEH2B	18.0809	6.96655e-57	1.77072e-55	1.91048
151	BCL11A	18.0593	1.06559e-56	2.69849e-55	2.32803
152	YBX1	18.0117	6.25305e-57	1.59133e-55	1.01211
153	EIF5A	18.0043	1.18759e-56	3.00008e-55	1.39046
154	RPS24	17.9903	9.32822e-57	2.36517e-55	1.03087
155	EIF3M	17.9522	1.59218e-56	4.01723e-55	1.19472
156	NME1	17.9284	3.44316e-56	8.60333e-55	1.66547
157	HSP90AA1	17.9194	2.64472e-56	6.64044e-55	1.191
158	EIF3L	17.893	3.09386e-56	7.74929e-55	1.18429
159	RPL41	17.816	6.12856e-56	1.52578e-54	0.895557
160	APRT	17.8059	8.62999e-56	2.1408e-54	1.23808
161	LAPTM4B	17.7884	1.13909e-55	2.81554e-54	1.38429
162	ABRACL	17.7075	2.88183e-55	7.03882e-54	1.44111
163	PTGES3	17.6854	2.60637e-55	6.37356e-54	1.0522
164	HOPX	17.6685	8.98208e-55	2.1581e-53	2.86332
165	RPL9	17.6548	3.0072e-55	7.33637e-54	0.947942
166	HNRNPD	17.6297	5.89142e-55	1.42883e-53	1.15299
167	CCT3	17.6251	7.22697e-55	1.74657e-53	1.30144
168	RPL30	17.6206	4.42622e-55	1.07727e-53	0.960434
169	SPN	17.5966	1.02382e-54	2.45135e-53	1.75297
170	ADA	17.5377	3.0995e-54	7.35295e-53	2.05931
171	MRPL57	17.5243	2.34717e-54	5.58102e-53	1.34936
172	ARHGAP22	17.5181	5.30424e-54	1.2497e-52	3.68102
173	LSM5	17.513	2.61539e-54	6.21164e-53	1.40077
174	EIF2S3	17.5097	1.98828e-54	4.73859e-53	1.14653
175	RPS7	17.4792	1.51087e-54	3.60913e-53	0.940426
176	IMPDH2	17.4741	4.79606e-54	1.13127e-52	1.54518
177	PSIP1	17.4311	6.00868e-54	1.41406e-52	1.30819
178	NHP2	17.4302	6.82976e-54	1.60363e-52	1.4253
179	RPS27A	17.3952	6.68024e-54	1.57031e-52	0.992656
180	H1-3	17.335	2.43153e-53	5.63237e-52	1.8597
181	SLC25A3	17.2998	1.42466e-53	3.3262e-52	0.921005
182	RCC1	17.2879	4.33043e-53	9.97496e-52	1.804
183	RPL19	17.2258	3.61684e-53	8.34056e-52	0.924009
184	PHB2	17.2189	6.20132e-53	1.4221e-51	1.25668
185	SUPT16H	17.2087	7.72759e-53	1.76427e-51	1.34943
186	NOP56	17.1639	1.63463e-52	3.69924e-51	1.7178
187	RPL28	17.1536	7.64261e-53	1.74873e-51	0.84091
188	RPL21	17.1025	1.46506e-52	3.32279e-51	0.960647
189	PPIA	16.9329	7.71897e-52	1.71487e-50	0.835422
190	RPS27	16.9315	9.41097e-52	2.08628e-50	0.878245
191	LTB	16.9056	3.27598e-51	7.2159e-50	2.56985
192	RPL18	16.8433	2.40087e-51	5.29397e-50	0.91202
193	OLA1	16.7738	8.07766e-51	1.76231e-49	1.25222
194	CCT6A	16.76	1.05952e-50	2.3067e-49	1.29691
195	GTF3A	16.744	1.17008e-50	2.54202e-49	1.34176
196	CCT2	16.7219	1.44442e-50	3.12488e-49	1.23116
197	MCM3	16.6845	3.6168e-50	7.75958e-49	2.21352
198	EGFL7	16.6604	2.80267e-50	6.03802e-49	1.37575
199	FKBP4	16.6077	7.71706e-50	1.64368e-48	1.909
200	RPS14	16.5648	5.69542e-50	1.21559e-48	0.878277
201	COX7A2	16.5611	6.16056e-50	1.31351e-48	0.961422
202	VDAC1	16.5194	1.37255e-49	2.91141e-48	1.23634
203	TAOK3	16.5125	1.46205e-49	3.09491e-48	1.40904
204	SNRPG	16.5038	1.61322e-49	3.40791e-48	1.22868
205	AHCY	16.4919	2.34776e-49	4.94443e-48	1.5721
206	PGK1	16.4673	1.60178e-49	3.3872e-48	1.02413
207	UQCRH	16.4561	1.85305e-49	3.90655e-48	0.91499
208	CD52	16.3343	7.18397e-49	1.49466e-47	1.43464
209	MEF2C	16.2709	1.8157e-48	3.74742e-47	1.43881
210	INPP5D	16.2504	3.29031e-48	6.75709e-47	1.83005
211	DNMT1	16.1476	8.7383e-48	1.7751e-46	1.47321
212	HELLS	16.0614	2.80042e-47	5.58974e-46	2.04653
213	LIN28B	16.0499	2.61226e-47	5.2192e-46	1.50753
214	PSME1	16.043	2.27572e-47	4.56448e-46	1.26228
215	NACA	16.0074	2.0842e-47	4.18848e-46	0.830358
216	ATP5MC2	16.0062	2.12267e-47	4.26165e-46	0.836026
217	PHF19	16.0005	5.45215e-47	1.07784e-45	2.00683
218	ATP5F1B	15.9966	3.17445e-47	6.33019e-46	1.01653
219	CYTL1	15.951	1.05578e-46	2.06739e-45	2.68029
220	GGCT	15.9364	9.69319e-47	1.90169e-45	1.70491
221	RNF125	15.9267	1.35662e-46	2.64894e-45	2.73739
222	HMGN1	15.8861	8.99991e-47	1.76736e-45	0.898101
223	FKBP3	15.8631	1.73535e-46	3.37886e-45	1.3061
224	HSPA8	15.86	1.71305e-46	3.33859e-45	1.17601
225	HNRNPAB	15.819	2.94752e-46	5.70674e-45	1.3169
226	TFDP2	15.78	4.6317e-46	8.91733e-45	1.4344
227	ATP5MC3	15.7783	3.49167e-46	6.74132e-45	1.00172
228	KCNQ5	15.7561	6.20131e-46	1.18949e-44	1.80625
229	ARHGAP25	15.7515	7.44539e-46	1.42151e-44	2.04589
230	PDE7A	15.7444	8.01672e-46	1.52777e-44	1.82532
231	CBFA2T3	15.7347	9.84783e-46	1.86982e-44	2.52158
232	LSM7	15.7221	6.69934e-46	1.28206e-44	1.07337
233	HMGN3	15.7197	5.64378e-46	1.08355e-44	0.998728
234	NDUFB4	15.7093	6.86916e-46	1.31271e-44	1.01891
235	METAP2	15.7051	8.08063e-46	1.53852e-44	1.14019
236	RAMP1	15.6731	1.92018e-45	3.60278e-44	2.62613
237	RPL8	15.6264	1.34598e-45	2.54392e-44	0.802668
238	NOP58	15.6123	2.64421e-45	4.95225e-44	1.38545
239	CORO1A	15.5548	2.86384e-45	5.35387e-44	1.19543
240	GSTP1	15.5425	4.42812e-45	8.23352e-44	1.02162
241	MAD2L1	15.5122	9.77781e-45	1.80505e-43	2.13754
242	ATP5F1A	15.4737	9.09911e-45	1.68126e-43	1.01251
243	HMGB1	15.4635	1.05675e-44	1.94908e-43	1.03663
244	MATK	15.4529	2.15031e-44	3.93441e-43	3.07087
245	KLHL23	15.4424	1.71494e-44	3.1462e-43	1.63162
246	CCT7	15.4055	2.34973e-44	4.28032e-43	1.2926
247	H2AZ1	15.4044	2.22408e-44	4.06219e-43	1.1739
248	SASH3	15.3694	5.0523e-44	9.17909e-43	3.06513
249	SRSF7	15.3116	5.95552e-44	1.08011e-42	1.1573
250	PSMA4	15.3002	6.51335e-44	1.17817e-42	1.14602
251	CDT1	15.2763	1.26781e-43	2.2773e-42	2.45621
252	PRDX1	15.2652	9.2973e-44	1.67441e-42	1.13072
253	ATP5MJ	15.2489	9.21522e-44	1.66118e-42	0.92418
254	MDH2	15.2282	1.45781e-43	2.61404e-42	1.20594
255	DEK	15.213	1.63754e-43	2.93124e-42	1.14734
256	ATP5MC1	15.1991	2.2362e-43	3.98557e-42	1.35577
257	XRCC6	15.1822	2.19228e-43	3.91067e-42	1.11505
258	IFI16	15.155	2.84325e-43	5.05442e-42	1.1896
259	PNN	15.1522	2.8238e-43	5.02417e-42	1.02588
260	VDAC2	15.1429	2.77106e-43	4.93458e-42	0.963543
261	GNL3	15.1276	5.03466e-43	8.87363e-42	1.57421
262	STRBP	15.1226	5.12504e-43	9.02524e-42	1.62124
263	SPINT2	15.1142	4.07696e-43	7.21031e-42	1.32417
264	SSB	15.0574	7.67758e-43	1.34858e-41	1.01611
265	TCP1	15.0557	9.22762e-43	1.61671e-41	1.26003
266	ATP5F1D	15.0232	8.92695e-43	1.56669e-41	0.853967
267	SNU13	15.0023	1.32435e-42	2.31246e-41	0.970965
268	SLIRP	14.9822	2.02375e-42	3.52177e-41	1.21652
269	HSH2D	14.9359	4.14299e-42	7.17342e-41	2.2221
270	RUNX1	14.9106	3.47308e-42	6.01854e-41	1.28602
271	RSL24D1	14.8968	4.23966e-42	7.33464e-41	1.0742
272	SRSF2	14.8655	6.95699e-42	1.19555e-40	1.26464
273	SUMO2	14.8532	4.3624e-42	7.54067e-41	0.726401
274	DCTPP1	14.8478	1.01232e-41	1.73101e-40	1.77167
275	IDH2	14.8378	8.43968e-42	1.44793e-40	1.18047
276	EIF3D	14.8314	8.48707e-42	1.45486e-40	1.06216
277	NPM3	14.7672	2.37862e-41	4.02727e-40	1.908
278	MCM7	14.767	2.38124e-41	4.02839e-40	1.93083
279	XRCC5	14.7664	1.48563e-41	2.53404e-40	0.875506
280	NONO	14.7568	1.84838e-41	3.13723e-40	1.01756
281	ATP5PF	14.7553	1.66844e-41	2.83883e-40	0.88244
282	TOMM20	14.7432	1.82229e-41	3.09805e-40	0.876352
283	TAGLN2	14.7369	1.84814e-41	3.13723e-40	0.942695
284	SRM	14.7235	3.29712e-41	5.55958e-40	1.40084
285	H3-3A	14.7216	2.07105e-41	3.51228e-40	0.716573
286	CDCA7L	14.7142	3.51462e-41	5.91184e-40	1.60942
287	EBPL	14.7115	3.14179e-41	5.30199e-40	1.15659
288	TMPO	14.7079	3.60029e-41	6.05101e-40	1.31596
289	SRSF5	14.7058	2.80479e-41	4.73716e-40	0.891299
290	TXN	14.6883	3.34448e-41	5.63023e-40	0.874525
291	MCM4	14.6744	6.77727e-41	1.13077e-39	2.23904
292	GNPTAB	14.648	6.59311e-41	1.10093e-39	1.35928
293	COX6C	14.6363	5.55374e-41	9.30386e-40	0.85566
294	RPL10	14.6201	5.21162e-41	8.74492e-40	0.744481
295	NUDT1	14.5813	1.47203e-40	2.44025e-39	1.57898
296	LSM4	14.5779	1.33268e-40	2.21103e-39	1.16806
297	FABP5	14.536	1.91046e-40	3.15188e-39	1.2144
298	LRPPRC	14.5328	2.04381e-40	3.36382e-39	1.15735
299	MRPL11	14.5103	2.8881e-40	4.73451e-39	1.32375
300	STOML2	14.4962	3.32684e-40	5.43648e-39	1.28013
301	TMEM256	14.4959	3.08331e-40	5.0465e-39	1.24591
302	GNAS	14.49	1.70715e-40	2.82323e-39	0.619826
303	ATIC	14.4737	4.77906e-40	7.76042e-39	1.79844
304	TMEM14B	14.4561	4.47405e-40	7.28808e-39	1.15617
305	GAMT	14.3617	1.39331e-39	2.2466e-38	1.47728
306	DKC1	14.3552	1.53375e-39	2.46727e-38	1.53089
307	RPL17	14.3265	1.87929e-39	3.02076e-38	1.23813
308	MT-ND6	14.2733	3.39389e-39	5.42575e-38	1.36413
309	LSM2	14.2713	3.18459e-39	5.0951e-38	1.193
310	POLR1D	14.2639	2.97686e-39	4.76645e-38	0.975527
311	TFAM	14.2617	3.78656e-39	6.04883e-38	1.36955
312	COL24A1	14.2419	5.9819e-39	9.51893e-38	2.88199
313	PEBP1	14.2392	4.14711e-39	6.61967e-38	1.05307
314	FNBP1	14.2346	4.44098e-39	7.08325e-38	1.11925
315	MIS18BP1	14.2224	5.52781e-39	8.80991e-38	1.32872
316	CCT5	14.2061	6.18783e-39	9.83146e-38	1.11102
317	SNRPA	14.2059	6.74294e-39	1.0697e-37	1.46352
318	SEM1	14.1971	5.67178e-39	9.03239e-38	0.895585
319	SRP72	14.1933	6.44064e-39	1.02253e-37	1.03742
320	HADH	14.1328	1.60101e-38	2.52045e-37	1.79081
321	MZT2A	14.112	1.36944e-38	2.16249e-37	0.948076
322	EIF5B	14.1107	1.56877e-38	2.47159e-37	1.04382
323	EIF2S2	14.0984	1.46577e-38	2.31284e-37	0.815506
324	TRIM28	14.0771	2.39842e-38	3.76147e-37	1.2545
325	SRRM1	14.0689	2.40874e-38	3.77192e-37	1.00506
326	TMA7	14.063	2.12231e-38	3.3386e-37	0.789515
327	TUFM	14.0481	3.31642e-38	5.17759e-37	1.2451
328	MRPS12	14.0363	3.91235e-38	6.09411e-37	1.4221
329	EIF3F	14.0353	2.97796e-38	4.65269e-37	0.876811
330	ODC1	14.0063	5.66281e-38	8.79419e-37	1.58674
331	HNRNPDL	14.0009	4.39359e-38	6.83341e-37	0.913354
332	CENPH	13.9617	9.68852e-38	1.49448e-36	2.10174
333	METTL26	13.9488	8.9563e-38	1.38257e-36	1.21286
334	CHRM3	13.9194	1.28639e-37	1.97838e-36	1.8591
335	SSBP1	13.891	1.36964e-37	2.10484e-36	0.922753
336	NUDT5	13.8903	1.56567e-37	2.40252e-36	1.21223
337	RPL36AL	13.8887	1.13327e-37	1.7455e-36	0.713944
338	SSRP1	13.8384	2.99378e-37	4.56341e-36	1.41777
339	NR6A1	13.8092	3.98753e-37	6.05582e-36	1.41106
340	UBA52	13.7928	3.08799e-37	4.70355e-36	0.648003
341	ZNF22	13.7663	5.92289e-37	8.96863e-36	1.30289
342	ATP5MF	13.7488	6.11791e-37	9.25716e-36	0.964656
343	CHCHD7	13.7392	7.85127e-37	1.18712e-35	1.44163
344	PRDX2	13.7231	7.8808e-37	1.19072e-35	0.996006
345	RAB8A	13.7176	9.07761e-37	1.36754e-35	1.1973
346	ILF2	13.7144	9.43433e-37	1.42024e-35	1.14605
347	ZBTB16	13.6952	1.43505e-36	2.15561e-35	2.05237
348	MZT2B	13.6853	9.66212e-37	1.45347e-35	0.779881
349	SCARB1	13.6727	1.82291e-36	2.72434e-35	2.19226
350	PCBP2	13.599	2.36224e-36	3.52271e-35	0.754817
351	DDX18	13.5937	2.97078e-36	4.41743e-35	1.05887
352	MLC1	13.5758	4.68393e-36	6.93484e-35	2.15344
353	EEF1E1	13.5575	5.40599e-36	7.97529e-35	1.65768
354	STK26	13.5537	5.12867e-36	7.58243e-35	1.53621
355	MRPS34	13.5183	6.67007e-36	9.81209e-35	1.08882
356	MCM6	13.5109	8.76843e-36	1.28622e-34	1.84895
357	LCP1	13.4799	6.51191e-36	9.59311e-35	0.980136
358	POLR2H	13.4479	1.46883e-35	2.14091e-34	1.33435
359	HNRNPA3	13.4385	1.33542e-35	1.94783e-34	0.866553
360	HIVEP3	13.4282	2.19824e-35	3.19278e-34	2.31816
361	COA4	13.4212	1.83285e-35	2.66771e-34	1.21731
362	PRAM1	13.4178	2.24982e-35	3.26541e-34	2.20436
363	H1-5	13.4124	2.49658e-35	3.61846e-34	2.18076
364	DHFR	13.3976	2.78071e-35	4.0218e-34	1.96804
365	ATF7IP2	13.3698	3.42157e-35	4.93485e-34	1.53544
366	SMARCC1	13.3607	3.02284e-35	4.36282e-34	0.933405
367	CACYBP	13.356	3.45164e-35	4.97475e-34	1.1721
368	PGAM1	13.3482	3.47641e-35	5.00695e-34	1.03403
369	NUDC	13.3277	4.7864e-35	6.87449e-34	1.13699
370	GMNN	13.2733	9.26576e-35	1.3216e-33	1.65043
371	COX7B	13.2485	8.88172e-35	1.26946e-33	0.850656
372	CHD1L	13.2313	1.24805e-34	1.77278e-33	1.37294
373	PPP1R16B	13.2254	1.38253e-34	1.96111e-33	1.60404
374	PHB	13.2214	1.33607e-34	1.8965e-33	1.09269
375	QPRT	13.2189	1.1769e-34	1.67287e-33	0.922429
376	PCNA	13.2168	1.63672e-34	2.3153e-33	1.74567
377	IPO5	13.2138	1.50419e-34	2.12928e-33	1.29082
378	HNRNPF	13.1973	1.48207e-34	2.10086e-33	0.897542
379	ELMO1	13.1867	1.84148e-34	2.6014e-33	1.23826
380	LARS1	13.1759	1.96414e-34	2.77276e-33	1.02559
381	CCNB1IP1	13.1736	2.12593e-34	2.99707e-33	1.19353
382	SINHCAF	13.1654	2.28458e-34	3.21634e-33	1.08608
383	MCM5	13.1158	4.69848e-34	6.56102e-33	2.13126
384	ANP32A	13.0995	3.91298e-34	5.48269e-33	0.88538
385	EIF4B	13.0975	4.27743e-34	5.98521e-33	0.924746
386	RCC2	13.0908	4.87687e-34	6.80092e-33	1.25774
387	PRKCQ	13.0616	7.87133e-34	1.09325e-32	2.17456
388	PDE4B	13.0596	7.56534e-34	1.05216e-32	1.76327
389	ERH	13.0561	6.46635e-34	8.99926e-33	0.936509
390	NUCKS1	13.0132	9.03531e-34	1.25238e-32	0.812483
391	EIF3H	12.997	1.01233e-33	1.40224e-32	0.761795
392	MSH2	12.9795	1.58428e-33	2.18569e-32	1.43662
393	NDUFS5	12.9659	1.42209e-33	1.96324e-32	0.783274
394	LAGE3	12.9608	1.81222e-33	2.49682e-32	1.29493
395	CCDC138	12.9118	3.30257e-33	4.51702e-32	1.72632
396	UQCRB	12.9079	2.33045e-33	3.20015e-32	0.699018
397	FAU	12.8863	3.05637e-33	4.18583e-32	0.681352
398	GPX1	12.8857	2.89681e-33	3.97258e-32	0.893907
399	CD44	12.8724	3.73652e-33	5.10377e-32	1.20784
400	EIF3K	12.8711	3.39295e-33	4.63755e-32	0.729304
401	DCUN1D5	12.8677	4.37985e-33	5.96672e-32	1.12931
402	PRPF40A	12.8497	4.85514e-33	6.60113e-32	0.904362
403	EIF1AX	12.8404	5.25784e-33	7.13455e-32	0.925961
404	CLDN10	12.8395	7.65431e-33	1.03118e-31	3.69992
405	WDR43	12.8335	6.37909e-33	8.622e-32	1.24305
406	SRSF9	12.8171	6.42088e-33	8.67281e-32	0.821187
407	NSA2	12.8168	6.03975e-33	8.17943e-32	0.796995
408	BZW2	12.7937	9.03993e-33	1.21468e-31	1.11547
409	ATP5F1C	12.7818	8.76099e-33	1.17797e-31	0.813515
410	RPSAP58	12.7524	1.41301e-32	1.89249e-31	1.34017
411	HACD1	12.7335	1.92903e-32	2.57525e-31	2.03161
412	TAF1D	12.7243	1.66535e-32	2.229e-31	0.957903
413	TMEM97	12.7223	1.98677e-32	2.6489e-31	1.47568
414	HMGN5	12.7121	2.33446e-32	3.10845e-31	1.94
415	JCHAIN	12.7086	2.77767e-32	3.67961e-31	4.31664
416	SLC27A5	12.7038	2.56875e-32	3.41161e-31	1.93933
417	PSMA3	12.6882	2.44545e-32	3.24995e-31	0.976194
418	ATAD2	12.6822	3.02453e-32	4.00406e-31	1.64012
419	RGS10	12.6736	2.74408e-32	3.63745e-31	1.13287
420	TOX	12.6693	3.59658e-32	4.75223e-31	1.94197
421	SNRPA1	12.6528	3.76241e-32	4.96816e-31	1.26178
422	HPRT1	12.6333	4.88217e-32	6.42622e-31	1.54242
423	RPA3	12.6266	4.88579e-32	6.42688e-31	1.32046
424	PFDN2	12.6254	4.40422e-32	5.80822e-31	0.943906
425	U2SURP	12.6241	4.5683e-32	6.01693e-31	0.965923
426	TPI1	12.6115	4.15628e-32	5.48475e-31	0.695136
427	GAPDH	12.6072	4.4711e-32	5.89266e-31	0.612283
428	MED28	12.5919	6.07545e-32	7.97654e-31	1.0123
429	SMC2	12.5851	7.66385e-32	1.00492e-30	1.53564
430	CYC1	12.5729	8.19521e-32	1.07255e-30	1.20783
431	FAM216A	12.555	1.08425e-31	1.41632e-30	1.94071
432	PHACTR1	12.5297	1.31327e-31	1.71223e-30	1.50495
433	XBP1	12.5149	1.37469e-31	1.79117e-30	1.08637
434	PDCD5	12.494	1.57383e-31	2.04806e-30	0.92582
435	E2F5	12.4853	2.12003e-31	2.74673e-30	1.87664
436	LYPLA1	12.4775	1.69867e-31	2.20634e-30	0.892713
437	SUSD3	12.4631	2.53077e-31	3.27272e-30	1.85027
438	AGPAT5	12.4555	2.51646e-31	3.25625e-30	1.28506
439	FAM136A	12.4448	2.85395e-31	3.68372e-30	1.35781
440	ATP5PO	12.4318	2.75983e-31	3.56669e-30	0.839039
441	TXNRD1	12.4274	2.99441e-31	3.85778e-30	0.939906
442	SMC3	12.4253	3.17992e-31	4.09422e-30	1.02917
443	JPT1	12.4202	3.43671e-31	4.41933e-30	1.10072
444	TOMM22	12.4	4.26151e-31	5.45954e-30	1.1563
445	GMFG	12.396	2.86112e-31	3.69067e-30	0.794792
446	GADD45GIP1	12.3883	4.44869e-31	5.69228e-30	0.91986
447	PFDN4	12.3759	5.37478e-31	6.85601e-30	1.19321
448	DNAJC19	12.3666	5.76249e-31	7.33243e-30	1.1451
449	EVL	12.3623	5.81239e-31	7.39137e-30	1.03626
450	TUBB	12.351	6.0505e-31	7.68469e-30	0.85911
451	GMPS	12.3464	6.93136e-31	8.78185e-30	1.07048
452	NAP1L1	12.3345	6.65865e-31	8.4467e-30	0.666204
453	CKS1B	12.2893	1.29869e-30	1.63337e-29	1.4057
454	HDAC1	12.2886	1.21794e-30	1.53462e-29	1.14853
455	NUDCD2	12.2832	1.33009e-30	1.67082e-29	1.26764
456	TXNL4A	12.2686	1.43879e-30	1.80518e-29	1.00662
457	NOB1	12.2634	1.68813e-30	2.11416e-29	1.56392
458	TBCA	12.2558	1.42565e-30	1.78978e-29	0.729058
459	SMC4	12.2522	1.78578e-30	2.23509e-29	1.26445
460	TKT	12.2335	1.44335e-30	1.8098e-29	0.699289
461	WAS	12.2249	2.26091e-30	2.82122e-29	1.44771
462	IGLL1	12.22	3.02766e-30	3.75981e-29	4.51647
463	YWHAG	12.2129	2.4163e-30	3.01147e-29	0.995013
464	TUBA1B	12.2021	2.7202e-30	3.3841e-29	0.999776
465	DNAJC8	12.1868	2.91764e-30	3.62754e-29	0.845174
466	ADGRG5	12.1862	3.45934e-30	4.29071e-29	1.83872
467	ERMP1	12.1473	5.30557e-30	6.54522e-29	1.79062
468	BID	12.1448	4.55751e-30	5.63248e-29	1.15501
469	MACROD1	12.1331	6.02468e-30	7.42348e-29	1.77033
470	MRPS21	12.1098	6.03374e-30	7.43022e-29	0.830449
471	FDPS	12.1023	6.86683e-30	8.45107e-29	0.934581
472	PMAIP1	12.0723	1.0479e-29	1.28354e-28	1.65713
473	PARVB	12.0685	1.00427e-29	1.23155e-28	1.25235
474	PNISR	12.0627	9.59545e-30	1.17741e-28	0.804414
475	MAPKAPK3	12.0626	1.00531e-29	1.23211e-28	1.18351
476	LMNB1	12.0384	1.38227e-29	1.68909e-28	1.40897
477	MRPL4	12.0382	1.42677e-29	1.74037e-28	1.39883
478	GCHFR	12.0345	1.37443e-29	1.6805e-28	1.34223
479	ENOSF1	12.029	1.43663e-29	1.75137e-28	1.15441
480	S100A4	12.0141	1.11334e-29	1.36289e-28	0.887361
481	NOLC1	12.0138	1.78356e-29	2.16534e-28	1.4395
482	TMEM258	12.0076	1.49526e-29	1.81961e-28	0.728378
483	HDGF	12.0041	1.75583e-29	2.13294e-28	1.03002
484	WDFY4	11.9904	2.49656e-29	3.02032e-28	2.60865
485	MTHFD1	11.9778	2.63444e-29	3.18153e-28	1.7828
486	SFPQ	11.9744	2.35607e-29	2.85369e-28	0.912297
487	SPTLC2	11.9741	2.42844e-29	2.93962e-28	1.11127
488	GTPBP4	11.9649	2.70175e-29	3.2609e-28	1.18655
489	NIT2	11.959	3.03941e-29	3.66415e-28	1.55526
490	NIFK	11.941	3.341e-29	4.01836e-28	1.13212
491	HNRNPA2B1	11.9343	3.21676e-29	3.87118e-28	0.7043
492	FDFT1	11.9289	3.6484e-29	4.37532e-28	1.00307
493	IGF2BP1	11.9251	3.59528e-29	4.31413e-28	0.886857
494	CHEK1	11.9093	4.87998e-29	5.82858e-28	1.63727
495	RBMX	11.884	5.32827e-29	6.34932e-28	0.874534
496	YWHAE	11.8814	4.8935e-29	5.84134e-28	0.669186
497	RTRAF	11.879	5.30506e-29	6.32531e-28	0.78128
498	RPL7L1	11.8764	6.07045e-29	7.22955e-28	1.06094
499	IRAG2	11.8716	6.30769e-29	7.50775e-28	1.45122
500	ALYREF	11.8674	7.25661e-29	8.60247e-28	1.45738
501	GCSH	11.8667	6.99031e-29	8.29156e-28	1.30058
502	EIF3J	11.8656	6.48047e-29	7.70451e-28	0.95034
503	KPNB1	11.86	6.61591e-29	7.86101e-28	0.831135
504	MRPL3	11.8551	7.35808e-29	8.70776e-28	1.07164
505	BRI3BP	11.8529	7.84504e-29	9.26281e-28	1.51359
506	PSMB2	11.8346	8.52926e-29	1.00477e-27	0.91189
507	HADHA	11.8322	8.15505e-29	9.62333e-28	0.773387
508	MTF2	11.8223	9.94311e-29	1.16932e-27	1.02193
509	CLSPN	11.8217	1.15007e-28	1.34712e-27	1.88422
510	CENPW	11.8159	1.14555e-28	1.34259e-27	1.488
511	RCSD1	11.812	1.07215e-28	1.25799e-27	1.09449
512	THOC7	11.8016	1.1972e-28	1.40153e-27	1.01117
513	RALBP1	11.7908	1.27849e-28	1.49331e-27	0.911434
514	RBBP4	11.7598	1.79564e-28	2.0879e-27	0.987951
515	DIPK1B	11.7519	1.98687e-28	2.30895e-27	1.26295
516	MRPL12	11.7301	2.55201e-28	2.95572e-27	1.33989
517	VAV1	11.7284	2.61523e-28	3.02724e-27	1.74774
518	UHRF1	11.7256	2.93532e-28	3.39396e-27	2.36121
519	CNTRL	11.7042	3.0357e-28	3.50806e-27	1.16538
520	RNPS1	11.68	3.81485e-28	4.39122e-27	1.03142
521	PPP1R14B	11.6779	3.66078e-28	4.22094e-27	0.850092
522	NDUFV1	11.6655	4.43975e-28	5.102e-27	1.11779
523	TOMM7	11.6608	3.80464e-28	4.38191e-27	0.653198
524	SNRPC	11.6568	4.52565e-28	5.19783e-27	0.923367
525	ACADM	11.6495	5.0467e-28	5.79304e-27	1.10991
526	AFF1	11.6444	5.28483e-28	6.05965e-27	1.04173
527	PRSS57	11.6432	5.33047e-28	6.10519e-27	1.41003
528	PAWR	11.6402	5.73295e-28	6.55525e-27	1.34388
529	SNRNP40	11.6296	6.39114e-28	7.29169e-27	1.31966
530	PRMT1	11.6296	5.9271e-28	6.76976e-27	0.932023
531	ETFA	11.6014	7.23491e-28	8.24069e-27	0.853088
532	PSMG1	11.5808	1.01839e-27	1.15234e-26	1.38079
533	CMSS1	11.5711	1.06687e-27	1.20521e-26	1.10126
534	TCERG1	11.5704	1.03431e-27	1.1697e-26	1.00248
535	HNRNPM	11.5677	1.04152e-27	1.17721e-26	0.872082
536	NDUFAB1	11.552	1.19004e-27	1.34288e-26	0.844772
537	GMDS	11.5433	1.41212e-27	1.58845e-26	1.22535
538	CCDC85B	11.5348	1.38931e-27	1.56432e-26	0.951102
539	YDJC	11.5334	1.64067e-27	1.84032e-26	1.84887
540	LYRM4	11.5321	1.49436e-27	1.67803e-26	1.08092
541	DAZAP1	11.5184	1.75074e-27	1.96164e-26	1.22476
542	PARK7	11.5143	1.56218e-27	1.75323e-26	0.703488
543	TOMM5	11.5052	2.09024e-27	2.33697e-26	1.57872
544	HNRNPR	11.4922	2.04087e-27	2.28425e-26	0.804148
545	RAB27B	11.4893	2.41124e-27	2.68858e-26	2.00531
546	MRPL1	11.4734	2.66033e-27	2.95833e-26	1.1866
547	ATP5IF1	11.4643	2.54901e-27	2.83759e-26	0.739319
548	CKS2	11.4445	3.50146e-27	3.87281e-26	1.25427
549	EIF3G	11.4391	3.42195e-27	3.78893e-26	0.873793
550	NDUFS3	11.4369	3.61521e-27	3.99434e-26	1.07722
551	HTR1F	11.4295	4.71628e-27	5.18314e-26	3.89907
552	PFDN6	11.4262	4.06779e-27	4.48478e-26	1.22175
553	COMMD7	11.424	3.84164e-27	4.24225e-26	0.930181
554	UBE2T	11.4193	4.69764e-27	5.16541e-26	1.79923
555	DNPH1	11.3992	5.21009e-27	5.7167e-26	1.13602
556	HSPA9	11.3894	5.37778e-27	5.89755e-26	0.887303
557	IPO7	11.3877	5.50784e-27	6.03378e-26	0.952795
558	SNRPB2	11.3832	5.41707e-27	5.93748e-26	0.803537
559	VDAC3	11.3683	6.55192e-27	7.17375e-26	0.952143
560	BRCA1	11.3507	8.50423e-27	9.27199e-26	1.37431
561	TPRKB	11.3439	8.3326e-27	9.09447e-26	1.03528
562	UQCR10	11.3293	8.8551e-27	9.64944e-26	0.714865
563	SSBP4	11.3286	9.88884e-27	1.07419e-25	1.07598
564	YBX3	11.3235	9.73889e-27	1.05846e-25	0.875807
565	SF3B6	11.3224	9.31281e-27	1.01375e-25	0.731258
566	TRMT10C	11.3165	1.12454e-26	1.21962e-25	1.18008
567	SMAD2	11.3148	1.13076e-26	1.22572e-25	1.01758
568	MYCN	11.3013	1.50985e-26	1.6315e-25	3.68195
569	BAALC	11.2936	1.41442e-26	1.52919e-25	1.45441
570	COX4I1	11.2928	1.08864e-26	1.18131e-25	0.550658
571	NAXE	11.2837	1.52023e-26	1.64187e-25	1.27711
572	ABCE1	11.2797	1.55954e-26	1.68343e-25	1.12646
573	ANP32E	11.2656	1.69257e-26	1.82418e-25	0.987143
574	BRD7	11.2597	1.78086e-26	1.91833e-25	0.938739
575	GSPT1	11.2541	1.91882e-26	2.06479e-25	0.945742
576	OCIAD2	11.2541	2.10655e-26	2.26561e-25	1.76585
577	PPAT	11.2456	2.26525e-26	2.43123e-25	1.56304
578	NOP14	11.2363	2.36186e-26	2.53228e-25	1.35755
579	FANCI	11.2305	2.60027e-26	2.78067e-25	1.62764
580	ZRANB2	11.2275	2.28593e-26	2.45214e-25	0.793952
581	BCL2	11.2252	2.58544e-26	2.76768e-25	1.27033
582	GINS2	11.225	2.8017e-26	2.98834e-25	1.90419
583	NUDT8	11.2249	2.88146e-26	3.07024e-25	2.15778
584	TOMM40	11.2183	2.84287e-26	3.03068e-25	1.28534
585	MRPL37	11.2178	2.78501e-26	2.97206e-25	1.29464
586	GTF3C6	11.2121	2.76256e-26	2.95116e-25	0.938483
587	PHF20	11.2106	2.71126e-26	2.89787e-25	0.883175
588	LYL1	11.2078	2.7782e-26	2.96634e-25	1.12655
589	TTF2	11.202	3.33496e-26	3.54248e-25	1.59451
590	GART	11.2011	3.22692e-26	3.42948e-25	1.25094
591	MCM2	11.2005	3.5572e-26	3.77271e-25	2.17351
592	DUSP2	11.2002	3.5867e-26	3.80205e-25	2.2148
593	ATP5PB	11.1964	3.15044e-26	3.34992e-25	0.840987
594	MRPL13	11.179	3.84565e-26	4.07446e-25	1.07273
595	RUVBL1	11.1775	4.0866e-26	4.31866e-25	1.33327
596	CYTH4	11.1724	4.36197e-26	4.6026e-25	1.863
597	CENPU	11.1707	4.51045e-26	4.7544e-25	1.70487
598	ATP10A	11.1647	5.04129e-26	5.30312e-25	2.60696
599	ZMIZ1	11.1635	4.36557e-26	4.60404e-25	1.0036
600	KDM1A	11.1431	5.22391e-26	5.48963e-25	0.963555
601	MPLKIP	11.141	5.41529e-26	5.68207e-25	1.02347
602	HNRNPU	11.135	5.29669e-26	5.56328e-25	0.69298
603	CHAF1A	11.1335	6.37723e-26	6.67781e-25	1.79261
604	CEBPZ	11.127	6.03324e-26	6.32403e-25	1.01795
605	SERP1	11.1233	5.57453e-26	5.84618e-25	0.670272
606	RBM17	11.1118	6.88239e-26	7.19583e-25	0.920286
607	UBL5	11.0992	7.14947e-26	7.46373e-25	0.679653
608	MRPS26	11.0926	8.56263e-26	8.92546e-25	1.14331
609	SOX4	11.0864	9.11327e-26	9.48506e-25	1.13553
610	PKM	11.0808	7.63968e-26	7.96743e-25	0.629755
611	DDX50	11.08	8.92006e-26	9.28865e-25	0.903831
612	EIF3I	11.0455	1.21974e-25	1.26503e-24	0.84722
613	HMGB2	11.036	1.45144e-25	1.50157e-24	1.198
614	TPX2	11.0237	1.69559e-25	1.74976e-24	1.68225
615	CBX3	10.9992	1.7826e-25	1.83771e-24	0.713048
616	HMGN2	10.9924	1.94178e-25	1.99883e-24	0.787431
617	UXT	10.9844	2.00411e-25	2.06093e-24	0.72253
618	TNRC18	10.9828	2.25096e-25	2.30903e-24	1.05049
619	EEF1D	10.9827	1.8753e-25	1.93135e-24	0.566621
620	ACY3	10.9792	2.76193e-25	2.82335e-24	3.8819
621	MIS18A	10.9754	2.5868e-25	2.64826e-24	1.64301
622	PPP1CC	10.9673	2.57739e-25	2.63993e-24	0.945097
623	HDAC2	10.9579	2.66462e-25	2.72658e-24	0.813373
624	SATB1	10.9468	3.4116e-25	3.47371e-24	1.92801
625	SRP9	10.9427	2.98462e-25	3.04647e-24	0.754329
626	LYAR	10.9082	4.69337e-25	4.76939e-24	1.46791
627	ILF3	10.9072	4.31515e-25	4.38937e-24	0.901612
628	MGST2	10.8918	4.85143e-25	4.92517e-24	0.961597
629	PCBP1	10.8871	4.54064e-25	4.61647e-24	0.63959
630	EBNA1BP2	10.8854	5.68315e-25	5.75538e-24	1.32753
631	ETV6	10.88	5.77579e-25	5.84632e-24	0.976169
632	TACC3	10.875	6.23137e-25	6.30128e-24	1.5091
633	DDX10	10.8703	6.3504e-25	6.41851e-24	1.21276
634	PTTG1	10.8624	7.00912e-25	7.08082e-24	1.47273
635	MLLT3	10.8585	7.05555e-25	7.12424e-24	1.17237
636	ATAD5	10.8516	7.72728e-25	7.78727e-24	1.4656
637	DNAH14	10.8392	8.47251e-25	8.52164e-24	1.2633
638	MPST	10.8372	8.33929e-25	8.39174e-24	1.03598
639	ADK	10.8364	8.04467e-25	8.10317e-24	0.879151
640	MIX23	10.8354	8.854e-25	8.90101e-24	1.50323
641	RFC3	10.8298	9.40161e-25	9.43773e-24	1.50069
642	METTL5	10.8257	9.23993e-25	9.27995e-24	1.0647
643	RFC4	10.8243	1.00275e-24	1.00611e-23	1.64712
644	POLR2E	10.8087	1.06139e-24	1.0634e-23	1.00548
645	PRIM1	10.8057	1.218e-24	1.21676e-23	2.10032
646	TPR	10.7968	1.1253e-24	1.12579e-23	0.741146
647	DOCK5	10.7959	1.17663e-24	1.176e-23	1.10768
648	SS18L2	10.7902	1.26982e-24	1.26792e-23	1.13981
649	TTC39C	10.7755	1.59458e-24	1.58376e-23	1.92064
650	UBE2I	10.7737	1.35879e-24	1.35478e-23	0.742361
651	CD47	10.7722	1.34582e-24	1.3425e-23	0.850938
652	LY6E	10.7698	1.43337e-24	1.42777e-23	0.868146
653	CENPV	10.7684	1.57267e-24	1.5635e-23	1.29909
654	POLE3	10.7631	1.65124e-24	1.63925e-23	1.24994
655	LEPROTL1	10.7542	1.66385e-24	1.65097e-23	0.920004
656	NMI	10.7489	1.9127e-24	1.89517e-23	1.57253
657	NCAPD3	10.7479	1.93839e-24	1.91785e-23	1.43314
658	EIF3B	10.7414	1.92075e-24	1.90131e-23	0.990558
659	NAT10	10.731	2.26279e-24	2.2292e-23	1.55088
660	NUP210	10.7305	2.34961e-24	2.31252e-23	2.01763
661	CD3D	10.7301	2.52758e-24	2.48413e-23	4.50503
662	TIMM10	10.7252	2.27611e-24	2.24125e-23	1.09308
663	CCDC125	10.7245	2.4342e-24	2.39349e-23	1.91658
664	MYO18A	10.7242	2.39839e-24	2.35941e-23	1.53552
665	PSMA5	10.7201	2.24856e-24	2.21624e-23	0.835591
666	GPATCH4	10.7082	2.76979e-24	2.72088e-23	1.45795
667	GLRX5	10.6992	2.7745e-24	2.72421e-23	0.919833
668	THOC3	10.6927	3.1875e-24	3.11934e-23	1.59546
669	USP1	10.6925	3.06845e-24	3.00569e-23	1.21402
670	PDCD2	10.6903	3.10897e-24	3.04393e-23	1.12744
671	ZNF730	10.6846	3.40349e-24	3.32597e-23	1.51877
672	CENPF	10.6815	3.54755e-24	3.46348e-23	1.64954
673	MRPL36	10.6765	3.49649e-24	3.41524e-23	1.05316
674	KHDRBS1	10.6607	3.68739e-24	3.5966e-23	0.684411
675	POLD2	10.6555	4.25947e-24	4.15067e-23	1.21224
676	SMC1A	10.654	4.3223e-24	4.2099e-23	1.13126
677	CCDC6	10.6516	4.49624e-24	4.37726e-23	1.1629
678	MRTO4	10.6469	4.60844e-24	4.48226e-23	1.27098
679	MCM10	10.6415	5.23472e-24	5.07943e-23	2.21593
680	SNRPD3	10.6274	5.27221e-24	5.1134e-23	1.00311
681	PYCARD	10.6249	4.8837e-24	4.74328e-23	0.877648
682	TAF4B	10.6246	6.0395e-24	5.82201e-23	2.07693
683	EXOSC5	10.6229	6.03919e-24	5.82201e-23	1.85259
684	CCDC88A	10.6215	5.46594e-24	5.29632e-23	0.857598
685	PDLIM1	10.6214	5.41186e-24	5.24638e-23	0.927365
686	PSME2	10.6209	5.74957e-24	5.56079e-23	1.11101
687	SLBP	10.6201	5.80931e-24	5.61271e-23	1.16034
688	ECHDC2	10.6189	5.86456e-24	5.6613e-23	1.47879
689	PKN1	10.6156	5.73505e-24	5.55186e-23	0.95795
690	EPB41	10.6106	5.78171e-24	5.58917e-23	0.905908
691	SMARCA4	10.5903	7.20765e-24	6.91579e-23	0.897735
692	NDUFB3	10.5847	7.49045e-24	7.18046e-23	0.846162
693	BANF1	10.5761	8.18455e-24	7.82404e-23	0.849875
694	ENSG00000286098	10.576	8.73836e-24	8.34958e-23	1.35121
695	WDR18	10.5752	8.76102e-24	8.36736e-23	1.32212
696	HSPA4	10.5659	8.84673e-24	8.4414e-23	0.852095
697	PTPN7	10.551	1.01667e-23	9.69639e-23	1.19912
698	UQCC2	10.5455	1.07181e-23	1.02176e-22	0.91416
699	TMEM14C	10.5369	1.0894e-23	1.03757e-22	0.727202
700	TRAP1	10.5356	1.23636e-23	1.17591e-22	1.31996
701	HSPH1	10.5318	1.28527e-23	1.22074e-22	1.24462
702	LTA4H	10.5313	1.26695e-23	1.20389e-22	1.27054
703	FARSB	10.5269	1.32821e-23	1.26036e-22	1.37401
704	KATNB1	10.5171	1.52975e-23	1.44894e-22	2.26372
705	WWOX	10.517	1.42733e-23	1.35256e-22	1.03737
706	PDCD11	10.5096	1.54855e-23	1.46608e-22	1.33565
707	WDHD1	10.4999	1.72094e-23	1.6263e-22	1.5771
708	ZC3H15	10.4867	1.73349e-23	1.63667e-22	0.76111
709	CNOT7	10.4858	1.83911e-23	1.7348e-22	1.03379
710	NME4	10.4825	1.79776e-23	1.69657e-22	0.768643
711	EPRS1	10.4761	1.98614e-23	1.87007e-22	0.895854
712	TIMM9	10.4732	2.08126e-23	1.95696e-22	1.08127
713	FLT3	10.4636	2.53802e-23	2.37993e-22	3.18476
714	UNG	10.4494	2.76607e-23	2.59142e-22	1.97106
715	ST13	10.4476	2.32391e-23	2.18113e-22	0.62885
716	UBE2M	10.4416	2.67102e-23	2.50351e-22	0.902099
717	TRAF3IP3	10.4415	2.82396e-23	2.64445e-22	1.67718
718	GPN3	10.433	2.95137e-23	2.75876e-22	1.18538
719	DDX39A	10.4314	3.04486e-23	2.84357e-22	1.24891
720	RBBP7	10.4313	2.93545e-23	2.74512e-22	0.995064
721	IMMP2L	10.4274	3.05174e-23	2.8487e-22	0.979304
722	TIMM13	10.4227	3.07571e-23	2.86978e-22	0.804196
723	HNRNPC	10.4193	2.96274e-23	2.76813e-22	0.559018
724	EIF3A	10.406	3.53339e-23	3.28939e-22	0.706887
725	RRP1B	10.4026	3.89289e-23	3.61427e-22	1.14943
726	OXA1L	10.4018	3.7763e-23	3.50919e-22	1.01204
727	MRPL18	10.3899	4.32805e-23	4.00747e-22	1.12941
728	TMA16	10.3801	4.7897e-23	4.43095e-22	1.21771
729	PSMA1	10.3661	4.88508e-23	4.51515e-22	0.743397
730	NDUFS6	10.3613	5.30121e-23	4.89319e-22	0.769524
731	NDUFAF2	10.3595	5.52584e-23	5.08915e-22	0.99768
732	ZNF480	10.3581	5.92138e-23	5.44614e-22	1.49134
733	YWHAQ	10.357	5.35869e-23	4.94403e-22	0.729563
734	NUCB2	10.348	5.73983e-23	5.28152e-22	0.843146
735	STARD7	10.3434	6.39816e-23	5.8768e-22	1.10691
736	GSTK1	10.3366	6.46575e-23	5.93359e-22	0.902552
737	FUT8	10.3294	7.23645e-23	6.63496e-22	1.16279
738	YEATS4	10.3231	7.9793e-23	7.29662e-22	1.47855
739	BCAT1	10.3175	7.6278e-23	6.98448e-22	0.818483
740	DOCK2	10.3164	7.36514e-23	6.74697e-22	0.875137
741	AK2	10.3147	8.23983e-23	7.53153e-22	1.11012
742	JAML	10.3135	7.79823e-23	7.1342e-22	1.14126
743	ELP5	10.2965	9.50759e-23	8.67494e-22	1.11958
744	XPO1	10.2886	9.88284e-23	9.01334e-22	0.773253
745	FARSA	10.2844	1.10476e-22	1.00622e-21	1.39798
746	NDUFB6	10.2638	1.23373e-22	1.12073e-21	0.886353
747	PSMG4	10.2626	1.32449e-22	1.20001e-21	1.38675
748	NDUFA2	10.2569	1.27568e-22	1.15782e-21	0.753365
749	ISYNA1	10.2568	1.35035e-22	1.2229e-21	1.142
750	ACAT2	10.2563	1.35834e-22	1.22959e-21	1.05259
751	HNRNPH3	10.2562	1.30609e-22	1.18437e-21	0.791693
752	MCTP2	10.2393	1.47833e-22	1.33763e-21	1.01223
753	CCDC18	10.2183	1.91236e-22	1.7243e-21	1.25627
754	COA6	10.2179	1.90052e-22	1.71437e-21	1.1557
755	DCK	10.2141	2.04356e-22	1.83938e-21	1.54006
756	LIG1	10.2083	2.1598e-22	1.94231e-21	1.59577
757	UBB	10.2071	1.84366e-22	1.66381e-21	0.581053
758	IMP3	10.2065	2.10193e-22	1.8911e-21	1.12893
759	SNRNP70	10.2032	2.04117e-22	1.83803e-21	0.82173
760	RFC2	10.2002	2.30391e-22	2.07101e-21	1.49549
761	CENPP	10.1959	2.33243e-22	2.093e-21	1.27161
762	SDHAF3	10.1958	2.30709e-22	2.07206e-21	1.24844
763	ITGB3BP	10.1934	2.33156e-22	2.093e-21	1.10337
764	H2AC20	10.1898	2.42819e-22	2.17798e-21	1.08969
765	RBM28	10.1862	2.49631e-22	2.23617e-21	1.11488
766	PDHA1	10.1856	2.47039e-22	2.21391e-21	1.02077
767	CENPM	10.1746	2.92328e-22	2.61524e-21	1.83811
768	DSCC1	10.1719	3.02254e-22	2.70287e-21	2.18012
769	ENY2	10.1663	2.69208e-22	2.41049e-21	0.659202
770	NMRAL1	10.1482	3.53781e-22	3.15681e-21	1.39971
771	SUZ12	10.1473	3.29442e-22	2.94217e-21	0.834492
772	GRSF1	10.1392	3.66778e-22	3.27136e-21	0.97544
773	TCOF1	10.1275	4.20176e-22	3.74278e-21	1.31947
774	PIN1	10.1177	4.31477e-22	3.84012e-21	0.908336
775	BOLA3	10.1116	4.85599e-22	4.31809e-21	1.28891
776	DBF4	10.1047	4.97801e-22	4.42278e-21	1.20012
777	KIF20B	10.1025	5.29779e-22	4.69476e-21	1.4486
778	IARS1	10.0996	5.0155e-22	4.45225e-21	0.878895
779	RBIS	10.0946	5.14204e-22	4.56262e-21	0.737409
780	UQCRC1	10.0931	5.44419e-22	4.8183e-21	0.969898
781	TRAPPC6A	10.0923	5.50843e-22	4.87306e-21	1.14462
782	SFXN4	10.0905	5.8325e-22	5.15754e-21	1.49097
783	MYC	10.0884	6.13722e-22	5.41771e-21	1.66579
784	SIVA1	10.0757	6.07938e-22	5.36895e-21	0.762993
785	NDUFB1	10.0742	6.05701e-22	5.35377e-21	0.765238
786	UCK2	10.0729	6.65968e-22	5.86888e-21	1.31533
787	MRPL21	10.0686	6.61285e-22	5.8301e-21	0.863544
788	NUP205	10.0677	6.90783e-22	6.08496e-21	1.32687
789	ZWINT	10.0594	7.76245e-22	6.82032e-21	1.77651
790	MSH6	10.0564	7.55478e-22	6.64918e-21	1.046
791	CHD4	10.0545	7.58036e-22	6.66884e-21	0.935521
792	MEIS1	10.0539	7.61766e-22	6.6988e-21	1.00938
793	DTL	10.0533	8.07768e-22	7.08824e-21	1.68587
794	TM7SF2	10.0472	8.50138e-22	7.4537e-21	1.6232
795	DDX21	10.0437	8.17617e-22	7.17161e-21	0.864511
796	KIF2A	10.0287	8.92157e-22	7.81215e-21	0.837624
797	PPIH	10.0286	9.56521e-22	8.3651e-21	1.18843
798	RFC1	10.0286	9.24347e-22	8.09058e-21	0.864958
799	LAMTOR1	10.0269	8.85476e-22	7.75693e-21	0.684157
800	ADSS2	10.0267	9.50914e-22	8.31959e-21	1.00916
801	QARS1	10.0243	9.91523e-22	8.66386e-21	1.10694
802	RAP1GAP2	10.0168	1.08268e-21	9.44841e-21	1.53418
803	DEPDC1B	10.0097	1.17429e-21	1.02219e-20	1.75815
804	NDUFAF8	10.0091	1.11449e-21	9.71773e-21	0.985707
805	NDC1	10.0083	1.16907e-21	1.01808e-20	1.53276
806	EXOSC7	10.0017	1.19684e-21	1.0405e-20	1.09885
807	RIF1	9.99969	1.18538e-21	1.03141e-20	0.853693
808	RANBP2	9.99963	1.191e-21	1.03586e-20	0.899336
809	MAGOH	9.9923	1.251e-21	1.08713e-20	0.903893
810	NAE1	9.98942	1.32141e-21	1.14735e-20	1.03738
811	NOP16	9.98746	1.41753e-21	1.22823e-20	1.73116
812	UBE2S	9.9819	1.46101e-21	1.26537e-20	1.1805
813	NDUFA4	9.98147	1.25622e-21	1.09121e-20	0.546493
814	POLR2I	9.96826	1.56413e-21	1.35184e-20	0.922387
815	SP110	9.95186	1.84396e-21	1.59103e-20	1.25622
816	TMEM65	9.94708	1.91835e-21	1.65452e-20	1.18339
817	SAMD3	9.91738	2.67485e-21	2.29452e-20	2.64974
818	TRGC1	9.91663	2.44535e-21	2.10203e-20	1.34273
819	GUCY1A1	9.91614	2.51358e-21	2.15888e-20	1.20381
820	DTYMK	9.90872	2.6762e-21	2.29472e-20	1.18964
821	PUM3	9.90793	2.59757e-21	2.23008e-20	0.932795
822	RRM1	9.9028	2.71565e-21	2.32759e-20	1.13359
823	MFNG	9.90189	2.75283e-21	2.35848e-20	1.4218
824	GALK1	9.89991	2.84232e-21	2.43312e-20	1.1821
825	GRHPR	9.89758	2.82697e-21	2.42099e-20	0.914974
826	PHF6	9.89503	2.85047e-21	2.43909e-20	0.942925
827	ACAP1	9.87279	3.46686e-21	2.96284e-20	1.23793
828	DDX1	9.8564	3.94433e-21	3.3681e-20	0.873838
829	PSMG2	9.85048	4.18694e-21	3.57084e-20	0.885813
830	BRIX1	9.83399	5.04218e-21	4.29137e-20	1.29207
831	IL27RA	9.83131	5.20814e-21	4.42713e-20	1.56951
832	KARS1	9.82753	5.11072e-21	4.3479e-20	1.04557
833	ATP5MG	9.81798	5.04103e-21	4.29137e-20	0.549708
834	CHCHD1	9.81723	5.44865e-21	4.62776e-20	0.799282
835	HNRNPA0	9.81205	5.64679e-21	4.79408e-20	0.754861
836	KPNA2	9.81005	6.21587e-21	5.26639e-20	1.31055
837	HOXB9	9.79484	7.3354e-21	6.19711e-20	2.08886
838	COA1	9.79303	6.67977e-21	5.65711e-20	0.818961
839	MDH1	9.79271	6.77785e-21	5.73782e-20	0.866973
840	SNX10	9.78964	7.15296e-21	6.04793e-20	1.34338
841	VRK1	9.78658	7.11213e-21	6.01587e-20	1.05914
842	ARL6IP4	9.78425	6.98131e-21	5.90764e-20	0.641763
843	ZNF121	9.78382	7.5602e-21	6.38441e-20	1.26864
844	TARBP1	9.77655	7.97978e-21	6.72498e-20	1.19596
845	ORC6	9.77487	8.33008e-21	7.01446e-20	1.51339
846	MRPL45	9.76761	8.81788e-21	7.4071e-20	1.37774
847	DCAF13	9.76489	8.65438e-21	7.27271e-20	1.03287
848	LSM3	9.76407	8.46944e-21	7.12891e-20	0.782367
849	SNORC	9.75892	1.01051e-20	8.46428e-20	3.13187
850	MATR3	9.75315	1.02612e-20	8.59148e-20	2.03073
851	EWSR1	9.7528	9.26085e-21	7.77286e-20	0.828778
852	HNRNPH1	9.75201	9.11766e-21	7.6558e-20	0.686199
853	MYB	9.74969	9.87719e-21	8.27671e-20	1.32943
854	SAP18	9.74905	9.40596e-21	7.88824e-20	0.663068
855	NKG7	9.74409	1.04793e-20	8.77053e-20	1.3172
856	DDX46	9.73022	1.12103e-20	9.37101e-20	0.735496
857	G3BP1	9.72352	1.18492e-20	9.88906e-20	0.771911
858	CEP57	9.71957	1.22659e-20	1.02244e-19	0.797568
859	MAZ	9.71762	1.25503e-20	1.04573e-19	0.879216
860	NUDCD1	9.71555	1.31982e-20	1.09927e-19	1.13803
861	CYCS	9.71247	1.35202e-20	1.12563e-19	0.895946
862	NOL8	9.70769	1.43948e-20	1.19748e-19	1.28655
863	ZNF367	9.70632	1.49836e-20	1.24596e-19	1.90388
864	EZH2	9.69608	1.56911e-20	1.30321e-19	1.17957
865	SLX9	9.69273	1.55992e-20	1.2961e-19	0.992191
866	AHSA1	9.691	1.62434e-20	1.34746e-19	1.11813
867	HAUS1	9.67904	1.74646e-20	1.44818e-19	0.97353
868	UCHL5	9.67472	1.86623e-20	1.54625e-19	1.14438
869	CXXC5	9.67105	1.89829e-20	1.57219e-19	0.963813
870	BIRC5	9.66624	2.09927e-20	1.73515e-19	1.81415
871	NDUFA3	9.65882	2.0283e-20	1.67716e-19	0.835703
872	NCAPD2	9.63549	2.58464e-20	2.12867e-19	1.28461
873	C11orf1	9.63532	2.66819e-20	2.19469e-19	1.62668
874	UQCRFS1	9.63115	2.53958e-20	2.09239e-19	0.72995
875	R3HDM1	9.62786	2.66905e-20	2.19469e-19	0.844239
876	RUVBL2	9.61932	2.98446e-20	2.44721e-19	1.2983
877	CDK4	9.60968	3.08361e-20	2.5255e-19	0.836243
878	RPS6KA3	9.59911	3.382e-20	2.76769e-19	0.870943
879	CTPS1	9.58983	3.88348e-20	3.17179e-19	1.59982
880	PRPF38B	9.58724	3.72412e-20	3.04525e-19	0.898408
881	AK4	9.58125	4.02583e-20	3.28546e-19	1.29798
882	CAPRIN1	9.57559	3.97071e-20	3.24175e-19	0.69336
883	ABCB7	9.56964	4.38483e-20	3.5756e-19	1.07972
884	SPATC1L	9.55732	5.0424e-20	4.09724e-19	1.55499
885	TAL1	9.55517	5.1278e-20	4.165e-19	1.71404
886	CCDC88C	9.55195	5.17017e-20	4.19611e-19	1.37676
887	CCNG1	9.55115	4.9975e-20	4.06557e-19	0.834528
888	UBAP2	9.55019	5.02748e-20	4.08673e-19	0.846618
889	TCEA1	9.54659	4.94896e-20	4.02767e-19	0.653617
890	WDR12	9.53488	5.999e-20	4.84213e-19	1.31519
891	GHITM	9.53376	5.59294e-20	4.525e-19	0.762044
892	DNAJC2	9.53145	5.97283e-20	4.8229e-19	0.972092
893	SPNS2	9.52738	6.56147e-20	5.27962e-19	2.21011
894	CPT1A	9.52544	6.34788e-20	5.11174e-19	1.24612
895	STIP1	9.52482	6.32852e-20	5.09814e-19	0.996075
896	NOL11	9.52461	6.39259e-20	5.14573e-19	1.22801
897	XYLT1	9.51919	6.67276e-20	5.36707e-19	1.12411
898	ME2	9.5146	6.81649e-20	5.47841e-19	1.01873
899	NR4A2	9.51339	6.80728e-20	5.47313e-19	1.09581
900	AKR1B1	9.51318	7.13246e-20	5.72122e-19	1.30212
901	NDUFS7	9.51033	7.01185e-20	5.63103e-19	0.836638
902	POLR2L	9.50829	6.97503e-20	5.60365e-19	0.696737
903	SRSF10	9.50131	7.4526e-20	5.97337e-19	0.74538
904	ADGRG1	9.4949	8.70416e-20	6.96839e-19	2.63776
905	ADAM28	9.4851	9.27532e-20	7.40268e-19	1.94037
906	PHTF1	9.48029	9.11828e-20	7.28862e-19	1.09079
907	ZNF521	9.47884	9.27044e-20	7.40165e-19	1.11169
908	NDUFA12	9.47827	8.83517e-20	7.0678e-19	0.703152
909	CCNB1	9.47357	1.01827e-19	8.12062e-19	1.80344
910	PSMC5	9.46227	1.04189e-19	8.30572e-19	0.855584
911	MKI67	9.45863	1.1283e-19	8.97377e-19	1.52455
912	TOPBP1	9.45788	1.09665e-19	8.73552e-19	1.0313
913	AKR7A2	9.45652	1.1062e-19	8.80479e-19	0.997751
914	MRPS25	9.4554	1.10829e-19	8.81808e-19	0.953671
915	HEATR1	9.45246	1.17468e-19	9.33549e-19	1.27277
916	PRKACB	9.45067	1.16393e-19	9.25358e-19	0.979058
917	PNPT1	9.43747	1.3032e-19	1.03409e-18	1.16148
918	FASTKD1	9.43573	1.34294e-19	1.0644e-18	1.30243
919	EMID1	9.43474	1.39799e-19	1.10676e-18	1.96622
920	CAD	9.42944	1.42994e-19	1.13031e-18	1.62201
921	UQCRC2	9.42677	1.36459e-19	1.08073e-18	0.776212
922	POLE	9.42461	1.47519e-19	1.16519e-18	1.54264
923	ESF1	9.42459	1.41148e-19	1.11615e-18	0.907019
924	CENPK	9.42343	1.4601e-19	1.15372e-18	1.21894
925	TAF15	9.42265	1.40525e-19	1.11208e-18	0.72464
926	CTSW	9.42199	1.58348e-19	1.24643e-18	2.72313
927	CSE1L	9.42161	1.47707e-19	1.16623e-18	1.08442
928	H3C2	9.42099	1.568e-19	1.23519e-18	1.94721
929	RFTN1	9.41871	1.52004e-19	1.19924e-18	1.12003
930	MAPRE2	9.41737	1.54435e-19	1.21703e-18	1.05826
931	LUC7L3	9.41023	1.51915e-19	1.199e-18	0.622012
932	PTK2B	9.40172	1.70661e-19	1.34284e-18	1.11648
933	CD164	9.39768	1.76065e-19	1.38483e-18	0.733168
934	NRIP1	9.39734	1.80319e-19	1.41667e-18	0.918661
935	NTN1	9.39132	2.03559e-19	1.59622e-18	2.90624
936	CENPC	9.384	1.97471e-19	1.54907e-18	0.960341
937	DDX24	9.37997	1.97012e-19	1.54605e-18	0.711119
938	TIMM8A	9.36502	2.42613e-19	1.89814e-18	1.69895
939	MRPS16	9.35814	2.4199e-19	1.89398e-18	0.871077
940	NDUFB8	9.34386	2.66953e-19	2.08462e-18	0.707895
941	PSMB8	9.33829	2.96509e-19	2.31279e-18	1.33275
942	VMA21	9.33665	2.90305e-19	2.26526e-18	1.0316
943	PLCH1	9.33479	3.15362e-19	2.45613e-18	2.68278
944	PGLS	9.32617	3.02152e-19	2.35503e-18	0.644046
945	NAA15	9.32263	3.23504e-19	2.5167e-18	0.876822
946	TIMM50	9.31978	3.42598e-19	2.66123e-18	1.32789
947	MBNL1	9.31902	3.22268e-19	2.50803e-18	0.713104
948	CLEC11A	9.31019	3.5853e-19	2.78289e-18	0.891582
949	POLE2	9.30804	3.81805e-19	2.95577e-18	1.5612
950	PUS7	9.30754	3.71864e-19	2.88313e-18	1.134
951	MRPS15	9.30571	3.65863e-19	2.83767e-18	0.785316
952	MRPL15	9.3055	3.77526e-19	2.92483e-18	1.0242
953	HHEX	9.30482	3.9003e-19	3.01747e-18	1.52909
954	HMGB3	9.30097	3.97173e-19	3.07129e-18	1.22194
955	FH	9.29746	4.08509e-19	3.15658e-18	1.21411
956	TOP2A	9.29051	4.44296e-19	3.42669e-18	1.61015
957	ANAPC5	9.28279	4.4119e-19	3.40401e-18	0.789394
958	SMIM26	9.2772	4.5647e-19	3.51795e-18	0.754382
959	DTNB	9.26923	5.08509e-19	3.90879e-18	1.189
960	BAZ1A	9.26102	5.25495e-19	4.03786e-18	0.836297
961	DARS1	9.25446	5.54225e-19	4.25545e-18	0.758782
962	CD7	9.22087	8.04334e-19	6.13929e-18	3.02518
963	MRPS27	9.21146	8.14317e-19	6.2109e-18	1.13519
964	TESC	9.19688	8.51677e-19	6.48865e-18	0.860591
965	LRP8	9.19424	9.51215e-19	7.24166e-18	1.75996
966	UFC1	9.18541	9.60369e-19	7.30865e-18	0.752737
967	FPGS	9.17834	1.06825e-18	8.12363e-18	1.3529
968	MRPL16	9.15702	1.23398e-18	9.3633e-18	0.974913
969	EXOSC8	9.15489	1.26347e-18	9.58002e-18	1.00419
970	FMNL1	9.1527	1.26397e-18	9.58025e-18	1.17747
971	KHSRP	9.14879	1.30387e-18	9.8718e-18	0.880881
972	ECI2	9.14701	1.31944e-18	9.98606e-18	0.891017
973	ZMYM3	9.14514	1.3949e-18	1.05417e-17	1.46922
974	COX6B1	9.13906	1.30023e-18	9.84785e-18	0.488662
975	MYBL2	9.13685	1.49051e-18	1.12477e-17	1.58535
976	CASP8	9.12899	1.57534e-18	1.18662e-17	1.31515
977	LSM6	9.12859	1.52073e-18	1.14716e-17	0.830487
978	AURKAIP1	9.12545	1.53883e-18	1.16039e-17	0.670946
979	ABCC1	9.1234	1.58641e-18	1.19409e-17	0.913639
980	COMT	9.11101	1.7981e-18	1.35097e-17	1.07702
981	NCKAP1L	9.10451	1.81487e-18	1.36307e-17	0.994493
982	CSNK2A1	9.10444	1.83666e-18	1.37743e-17	0.743813
983	MRPL32	9.09999	1.92158e-18	1.44059e-17	0.931177
984	FANCD2	9.09951	2.02342e-18	1.51529e-17	1.62446
985	KIF15	9.09651	2.08535e-18	1.56053e-17	1.67408
986	BDH1	9.09458	2.12728e-18	1.59134e-17	2.11878
987	H2AC11	9.09155	2.21333e-18	1.65331e-17	1.89542
988	POLR2F	9.07233	2.39224e-18	1.78437e-17	0.838788
989	RNF138	9.07023	2.40836e-18	1.79574e-17	0.932775
990	NOL7	9.06432	2.47942e-18	1.84672e-17	0.647653
991	BLM	9.04942	2.94228e-18	2.18437e-17	1.32946
992	CARD19	9.03651	3.18629e-18	2.36213e-17	1.05486
993	ARMH1	9.03149	3.48529e-18	2.57916e-17	1.87323
994	MRPL51	9.02844	3.28961e-18	2.43698e-17	0.625099
995	CEP83	9.02388	3.58717e-18	2.65266e-17	1.11003
996	PMS1	9.02062	3.71644e-18	2.74431e-17	1.20853
997	COCH	9.01366	4.04149e-18	2.98008e-17	2.01546
998	TMEM156	9.01092	4.01933e-18	2.96479e-17	1.58472
999	IKZF1	9.00726	3.71415e-18	2.74361e-17	0.785077
1000	UTP18	9.00432	4.153e-18	3.06011e-17	1.06643
1001	NAA38	9.00098	4.12635e-18	3.04156e-17	0.685179
1002	ARHGAP9	8.99839	4.31224e-18	3.17518e-17	1.31128
1003	PPIP5K2	8.99609	4.31929e-18	3.17924e-17	0.815983
1004	PRPF8	8.99224	4.39986e-18	3.23624e-17	0.736889
1005	SF3A3	8.99034	4.52509e-18	3.32597e-17	0.860479
1006	PARPBP	8.98842	4.8051e-18	3.52676e-17	1.43756
1007	SRSF6	8.98779	4.69931e-18	3.45157e-17	0.951142
1008	HNRNPK	8.98773	4.40331e-18	3.23762e-17	0.509307
1009	EMC6	8.97609	5.07928e-18	3.72403e-17	0.820226
1010	SSBP3	8.97382	5.18359e-18	3.79527e-17	0.787613
1011	SOD1	8.97362	5.05077e-18	3.70575e-17	0.608899
1012	CALCRL	8.97109	5.33163e-18	3.90073e-17	1.07219
1013	NUP107	8.96683	5.55711e-18	4.06137e-17	1.04099
1014	TM7SF3	8.95781	5.9084e-18	4.31506e-17	0.983939
1015	ELAVL1	8.95013	6.20586e-18	4.52749e-17	0.815013
1016	CSK	8.94829	6.17866e-18	4.50924e-17	0.940314
1017	EIF1AY	8.94779	6.43389e-18	4.68723e-17	0.988329
1018	SEPHS2	8.94753	6.4775e-18	4.71567e-17	1.05382
1019	USP10	8.94651	6.44932e-18	4.69681e-17	0.833482
1020	ELF1	8.94449	6.34928e-18	4.62722e-17	0.658717
1021	SCCPDH	8.9278	7.44432e-18	5.4157e-17	0.96858
1022	CCM2	8.92717	7.57157e-18	5.50633e-17	0.870501
1023	HNRNPUL1	8.92616	7.58668e-18	5.51537e-17	0.824841

## Sheet: LMPP
	genes	scores	pvals	pvals_adj	logfoldchanges
0	LCP1	52.7481	2.81145e-221	2.33974e-219	2.55405
1	GPX1	45.8513	3.19503e-189	2.05428e-187	2.43058
2	LSP1	44.2331	3.51709e-178	2.07992e-176	3.20249
3	SLC38A1	44.1834	1.25765e-177	7.37405e-176	3.15034
4	MEF2C	44.0669	2.96337e-178	1.7575e-176	3.18221
5	AIF1	43.03	6.71689e-175	3.81901e-173	2.91897
6	HMGA1	42.6577	1.56711e-173	8.78903e-172	2.52034
7	HDAC9	41.7398	1.62679e-165	8.52164e-164	5.21133
8	CORO1A	41.25	1.1396e-169	6.20584e-168	2.35352
9	CD74	40.7861	1.47807e-162	7.58852e-161	4.56334
10	RPL4	38.5969	5.60672e-161	2.85721e-159	1.48016
11	RPS21	38.2924	1.21523e-158	6.01465e-157	1.56823
12	JAML	37.8272	1.07656e-150	5.0043e-149	3.42786
13	BID	36.3988	4.25336e-144	1.87575e-142	3.08054
14	MBNL1	35.5571	2.94308e-144	1.30629e-142	1.87132
15	LTB	34.9426	8.46939e-137	3.53131e-135	4.73287
16	STK17B	34.4361	3.88657e-138	1.65392e-136	2.18611
17	ENSG00000271793	34.3924	3.91537e-138	1.66274e-136	1.70984
18	RPS16	33.9545	1.361e-140	5.8765e-139	1.2333
19	RPL37	33.9356	8.42774e-140	3.60872e-138	1.14919
20	RPSA	33.4115	3.56752e-137	1.49654e-135	1.24845
21	RFTN1	33.1824	3.36872e-129	1.3069e-127	3.29748
22	RPL37A	32.9907	5.1122e-134	2.08108e-132	1.31129
23	RPS29	32.6462	4.32639e-133	1.74399e-131	1.1583
24	PABPC1	32.2285	2.92593e-129	1.13726e-127	1.28549
25	EEF1B2	32.0993	5.06081e-129	1.956e-127	1.38177
26	HNRNPA1	32.0848	6.84916e-129	2.64224e-127	1.32266
27	RPL35	32.011	8.05677e-130	3.16129e-128	1.13658
28	CELF2	31.9195	1.4503e-126	5.50235e-125	1.91377
29	HSPD1	31.447	4.94995e-123	1.8146e-121	1.82279
30	RPL23A	31.164	4.4853e-126	1.69546e-124	1.11856
31	RPL23	31.0686	4.73016e-126	1.78475e-124	1.11593
32	RPS11	31.0176	3.40193e-125	1.27427e-123	1.08507
33	PPP1R16B	30.7742	1.78517e-118	6.26602e-117	3.01363
34	RAB11FIP1	30.752	3.82485e-120	1.37289e-118	2.13763
35	SLC25A5	30.749	2.30668e-120	8.29401e-119	1.58628
36	RPL13A	30.5843	7.66548e-123	2.8051e-121	1.07922
37	PLD4	30.4756	1.809e-116	6.16104e-115	3.80562
38	PIK3AP1	30.2456	1.11025e-115	3.75032e-114	3.30576
39	ACY3	30.2104	8.41049e-115	2.80427e-113	7.2954
40	RPS2	30.1307	1.46541e-120	5.27828e-119	1.14667
41	PTMA	30.041	5.38662e-119	1.90694e-117	1.13317
42	NPM1	30.0078	4.15706e-119	1.47672e-117	1.23235
43	RPL10A	29.927	8.09282e-121	2.92006e-119	1.10096
44	MALT1	29.8568	8.70202e-114	2.85989e-112	3.16752
45	RPLP0	29.7767	5.65448e-119	1.99834e-117	1.1391
46	SAMHD1	29.6486	8.25108e-113	2.6988e-111	3.35109
47	FNBP1	29.626	2.18959e-114	7.28887e-113	1.8132
48	SFMBT2	29.56	1.19214e-112	3.88085e-111	2.9215
49	IQGAP2	29.5429	2.44213e-114	8.11645e-113	1.90103
50	MAP3K8	28.9785	4.25992e-111	1.35471e-109	2.17702
51	SET	28.9204	1.20942e-112	3.93091e-111	1.22835
52	RPL27A	28.8777	3.79824e-114	1.25628e-112	0.999292
53	RPS5	28.8024	3.35002e-114	1.10981e-112	1.1125
54	ACTR2	28.6319	1.60206e-111	5.11049e-110	1.19105
55	PTPRC	28.5126	1.78277e-109	5.55811e-108	1.97974
56	RPS15	28.4117	3.01308e-111	9.59677e-110	0.99506
57	PPIA	28.3756	4.33113e-111	1.37523e-109	1.00439
58	RPLP2	28.3295	2.59599e-110	8.19245e-109	1.04656
59	PRKDC	28.1593	5.14748e-107	1.56234e-105	1.70987
60	ZNF217	28.0952	5.91962e-106	1.7758e-104	2.30533
61	FOS	28.0222	3.91503e-108	1.20063e-106	1.53635
62	MACROH2A1	27.7642	2.34945e-105	6.98708e-104	1.63713
63	RPL18A	27.7394	7.61042e-109	2.36198e-107	1.01605
64	LST1	27.7033	1.85358e-105	5.52832e-104	1.93469
65	RPS20	27.6384	3.65193e-107	1.11005e-105	1.05431
66	S100B	27.6097	9.59343e-103	2.73857e-101	4.65183
67	AFF3	27.5717	7.17878e-103	2.05496e-101	3.45061
68	COX7C	27.5428	2.26718e-107	6.91173e-106	0.948292
69	RUNX3	27.5108	2.28866e-102	6.47951e-101	3.94353
70	RPS17	27.4441	9.78216e-104	2.83559e-102	1.60775
71	CD53	27.3026	5.95177e-103	1.70847e-101	2.07152
72	ARF6	27.0526	7.24569e-101	2.01541e-99	2.33101
73	JCHAIN	27.025	8.81795e-100	2.40732e-98	7.57061
74	SERBP1	27.0126	2.28831e-102	6.47951e-101	1.27164
75	RPL36	26.9255	1.39811e-103	4.0414e-102	0.986833
76	ATP8B4	26.743	4.19681e-100	1.15645e-98	2.16574
77	UVRAG	26.7203	3.04192e-99	8.26083e-98	2.15688
78	PEBP1	26.6604	8.07248e-100	2.20965e-98	1.58385
79	C1QBP	26.6588	3.30189e-99	8.95503e-98	1.88868
80	ADGRE5	26.6211	6.53804e-99	1.77085e-97	2.48925
81	CACNB4	26.4808	2.53419e-97	6.69694e-96	4.43628
82	GNAS	26.4423	9.34536e-101	2.59246e-99	0.947398
83	RPL27	26.3372	4.51234e-100	1.24173e-98	1.02965
84	PPM1G	26.3243	9.16281e-98	2.437e-96	1.72902
85	NASP	26.3189	6.76951e-98	1.80745e-96	1.70179
86	PRMT9	26.0816	1.39179e-95	3.62234e-94	3.38857
87	DOCK2	25.9767	7.01569e-97	1.84454e-95	1.71338
88	RPS6	25.9591	9.6401e-99	2.60422e-97	0.990714
89	RPS3	25.8417	1.19011e-97	3.15311e-96	1.03787
90	RPS23	25.8062	3.36156e-98	8.9986e-97	0.97521
91	ATP10A	25.7226	1.39804e-93	3.55347e-92	5.41017
92	RAN	25.6198	4.42031e-95	1.14181e-93	1.34812
93	ADAM28	25.5884	4.82812e-93	1.21968e-91	4.23323
94	RPL29	25.4994	1.71513e-96	4.4979e-95	0.966271
95	IRF8	25.4295	3.09568e-92	7.73509e-91	4.7148
96	LYN	25.3732	8.50492e-94	2.17244e-92	1.68193
97	NCL	25.3153	1.88279e-93	4.77969e-92	1.36815
98	RPL3	25.2926	2.22284e-95	5.77798e-94	0.959623
99	MT-ND6	25.2516	3.90105e-92	9.71216e-91	2.08117
100	HNRNPD	25.2438	5.37092e-93	1.35514e-91	1.36207
101	RPL7	25.1117	4.34981e-94	1.11523e-92	0.976912
102	YBX1	25.0868	2.9659e-93	7.51083e-92	1.05353
103	RPS15A	25.0282	9.32367e-94	2.3757e-92	0.954447
104	ARHGAP25	25.009	1.80198e-90	4.3961e-89	3.12329
105	ANKRD44	24.8595	5.86254e-91	1.43873e-89	1.84612
106	S100A4	24.7996	2.87395e-92	7.18975e-91	1.54082
107	RPL22	24.7916	2.21384e-92	5.54507e-91	0.95094
108	LY86	24.7478	5.06687e-89	1.21317e-87	4.0279
109	SH2B3	24.5752	6.71379e-89	1.60377e-87	2.04657
110	RPS9	24.5589	1.69241e-91	4.17818e-90	0.921122
111	ITGA4	24.486	3.38041e-88	7.9918e-87	2.46763
112	FOXN3	24.4477	1.15049e-88	2.73875e-87	1.55184
113	TOX	24.4024	1.56733e-87	3.65516e-86	3.13269
114	PIP4K2A	24.3981	4.64839e-88	1.09643e-86	1.94636
115	RPS18	24.3799	3.72025e-91	9.16255e-90	0.883812
116	PTEN	24.3597	7.06158e-88	1.65618e-86	1.83
117	S100Z	24.2677	6.44994e-87	1.49406e-85	3.06278
118	PMAIP1	24.2658	7.06348e-87	1.63069e-85	3.03734
119	SNRPF	24.2631	6.8462e-88	1.60933e-86	1.45856
120	RPL21	24.2067	5.92901e-90	1.43794e-88	0.865533
121	INPP5D	24.189	6.89703e-87	1.59404e-85	2.25367
122	CYRIB	24.1179	8.34706e-88	1.95323e-86	1.38923
123	HSP90AB1	24.1137	7.5627e-89	1.80447e-87	1.00514
124	PIK3R5	24.0773	5.98046e-86	1.35937e-84	3.10223
125	NUCKS1	23.93	9.92405e-87	2.28596e-85	1.20019
126	RNASET2	23.9026	5.68106e-86	1.29416e-84	1.76831
127	RPS8	23.742	5.31508e-87	1.23256e-85	0.931876
128	ZFP36L2	23.6057	4.65258e-84	1.04035e-82	2.00671
129	H1-3	23.5282	1.4029e-83	3.11004e-82	2.26327
130	CALM2	23.5227	2.93211e-84	6.57781e-83	1.3431
131	ITGAL	23.4507	7.3422e-83	1.61037e-81	3.18293
132	SRSF5	23.2765	1.44317e-83	3.19588e-82	1.11351
133	RPL38	23.1844	1.09281e-83	2.42782e-82	0.937279
134	MEF2A	23.1216	8.75408e-82	1.88204e-80	1.67641
135	RPL15	23.0745	6.24576e-84	1.39509e-82	0.881261
136	VAMP8	23.0619	7.37114e-82	1.58803e-80	1.66438
137	UBA52	23.044	2.01325e-83	4.44877e-82	0.770581
138	RPS13	23.0333	1.75203e-83	3.87567e-82	0.885759
139	RPS27	22.9966	2.27296e-83	5.01194e-82	0.798234
140	IFI16	22.8803	9.39251e-81	1.98213e-79	1.64653
141	ACTB	22.88	1.44974e-82	3.15292e-81	0.857329
142	DEK	22.8569	1.27529e-80	2.67758e-79	1.55312
143	SRSF3	22.8385	4.08523e-81	8.69228e-80	1.18685
144	RPL35A	22.7591	4.77389e-82	1.03388e-80	0.839087
145	CCDC88A	22.7283	6.88547e-80	1.43835e-78	1.64502
146	RPS25	22.7045	1.14474e-81	2.45595e-80	0.829982
147	SMAP2	22.6067	3.16656e-79	6.54857e-78	1.86004
148	RASGEF1B	22.5455	1.56588e-78	3.19665e-77	2.67892
149	RPS26	22.5407	1.1603e-80	2.43865e-79	0.834646
150	RPS6KA3	22.5326	7.66349e-79	1.5738e-77	1.78656
151	SNRPG	22.5186	3.58184e-79	7.39255e-78	1.37233
152	ENO1	22.5049	1.29266e-79	2.68404e-78	1.14213
153	JUND	22.4766	2.85676e-79	5.91974e-78	1.15923
154	PAK2	22.4202	2.14355e-79	4.4463e-78	1.07122
155	PDS5A	22.2885	4.29406e-78	8.68874e-77	1.34549
156	ST8SIA6	22.2741	4.65883e-77	9.30819e-76	3.37515
157	CD83	22.1911	7.8507e-77	1.55799e-75	2.62792
158	ATP5F1A	22.1902	8.84564e-78	1.78286e-76	1.18853
159	SNRPD1	22.1271	3.98477e-77	7.97689e-76	1.393
160	RPL11	22.1116	9.6286e-79	1.96952e-77	0.803331
161	MIDEAS	22.0871	2.10714e-76	4.15767e-75	2.19204
162	BCL11A	22.0759	4.1405e-76	8.13091e-75	2.82327
163	RPL39	22.0564	5.59684e-78	1.12916e-76	0.868002
164	DENND4A	22.0538	1.25854e-76	2.49279e-75	1.74977
165	BTG2	21.9751	5.67898e-77	1.13027e-75	1.49578
166	LDHB	21.9567	1.33285e-76	2.63493e-75	1.20468
167	RABEP1	21.952	2.74653e-76	5.40379e-75	1.42006
168	RB1	21.9387	3.3518e-76	6.58836e-75	1.4439
169	N4BP2	21.9055	7.94149e-76	1.5419e-74	1.6475
170	HSPE1	21.8683	1.20665e-75	2.33403e-74	1.53814
171	HNRNPA3	21.7726	7.83856e-76	1.52335e-74	1.10553
172	HNRNPA2B1	21.7487	4.86705e-76	9.53045e-75	0.918785
173	IPCEF1	21.7471	2.01003e-74	3.8341e-73	3.65567
174	HNRNPC	21.7308	2.70635e-76	5.32981e-75	0.837813
175	UQCRB	21.6679	9.28349e-76	1.79739e-74	0.917823
176	TMA7	21.6621	1.50618e-75	2.91069e-74	0.95694
177	NKG7	21.5838	6.10906e-74	1.15887e-72	2.439
178	RPL7A	21.512	6.59807e-76	1.28712e-74	0.790706
179	RPS19	21.4424	1.99672e-75	3.84783e-74	0.755319
180	ANP32A	21.4058	8.75664e-74	1.65806e-72	1.21777
181	RPL31	21.3681	1.64892e-74	3.14821e-73	0.865046
182	PGK1	21.3283	1.76237e-73	3.32481e-72	1.20565
183	PCLAF	21.3153	1.3742e-72	2.57603e-71	2.2704
184	MIF	21.2946	3.24547e-73	6.11719e-72	1.27341
185	RPS12	21.2823	4.38573e-74	8.3349e-73	0.886783
186	SCAF11	21.2369	4.24196e-73	7.96631e-72	1.09646
187	RPS24	21.233	7.41811e-74	1.4059e-72	0.806245
188	DUSP2	21.199	1.00414e-71	1.85869e-70	3.70622
189	TTC39C	21.1471	1.72156e-71	3.17526e-70	3.28849
190	MOB3A	21.133	7.12474e-72	1.32356e-70	1.92546
191	RPS28	21.0917	3.99484e-73	7.50907e-72	0.805001
192	DAPP1	21.0876	2.77031e-71	5.08234e-70	3.28294
193	EIF3L	21.074	4.95007e-72	9.22061e-71	1.22343
194	NCOA3	21.0598	1.72867e-71	3.18555e-70	1.83145
195	H4C3	21.0041	3.64366e-71	6.66681e-70	2.01683
196	HOMER1	20.9481	1.03384e-70	1.87334e-69	2.36631
197	EIF3A	20.942	1.25217e-71	2.31573e-70	1.07075
198	SNRPB	20.9351	2.91878e-71	5.34522e-70	1.27679
199	RPL12	20.9067	1.74346e-72	3.26232e-71	0.78659
200	RAB11A	20.8806	7.92494e-71	1.43855e-69	1.46748
201	FLT3	20.8555	5.91961e-70	1.06331e-68	5.71116
202	RPLP1	20.842	1.46389e-71	2.70486e-70	0.803224
203	EEF2	20.8108	1.86032e-71	3.42202e-70	0.882511
204	HLA-DRA	20.7928	6.98472e-70	1.25028e-68	3.48332
205	TMPO	20.7241	6.64732e-70	1.19092e-68	1.68352
206	PKIB	20.7109	9.49969e-70	1.69753e-68	1.79028
207	SRRM1	20.6753	5.16329e-70	9.29077e-69	1.22245
208	ATP2B1	20.6745	9.29963e-70	1.66322e-68	1.58573
209	LIN28B	20.6488	1.56931e-69	2.79698e-68	1.68638
210	LSM4	20.5524	3.92227e-69	6.92488e-68	1.48655
211	CCT4	20.5471	2.08779e-69	3.70188e-68	1.22022
212	OGFRL1	20.449	3.06564e-68	5.3304e-67	2.55651
213	GATAD2B	20.4437	1.13735e-68	1.99269e-67	1.50034
214	PCBP1	20.4395	3.28031e-69	5.8014e-68	1.03951
215	ITPR1	20.4353	2.16339e-68	3.77433e-67	1.85553
216	RPL13	20.4234	1.72591e-70	3.11919e-69	0.660556
217	HNRNPU	20.398	4.62116e-69	8.15181e-68	0.952609
218	HINT1	20.392	1.98556e-69	3.52667e-68	0.852896
219	XPO1	20.3577	2.17797e-68	3.79655e-67	1.26498
220	ANP32B	20.3275	1.33185e-68	2.33147e-67	1.02513
221	CD86	20.3078	1.55081e-67	2.67395e-66	2.96033
222	PRRC2C	20.265	1.05729e-68	1.85398e-67	0.846048
223	PAN3	20.2472	1.05041e-67	1.81569e-66	1.36489
224	TMEM156	20.2116	5.79732e-67	9.8478e-66	3.36069
225	PA2G4	20.2053	2.53777e-67	4.35025e-66	1.58187
226	HMGN1	20.1781	5.28994e-68	9.19016e-67	0.934115
227	RAB31	20.1773	2.76148e-67	4.72589e-66	1.54437
228	COX5A	20.1424	1.94497e-67	3.35077e-66	1.14958
229	CYTIP	20.1258	4.94351e-67	8.4113e-66	1.99023
230	RPL19	20.1241	1.41149e-68	2.4688e-67	0.713294
231	ATP5MC3	20.1028	1.9786e-67	3.40019e-66	1.01997
232	GNPTAB	20.0803	9.73989e-67	1.64637e-65	1.71765
233	BRI3BP	20.0767	1.58128e-66	2.66417e-65	2.32666
234	TPM3	20.0647	8.50315e-68	1.47105e-66	0.850307
235	RPS3A	20.0581	7.9821e-68	1.38207e-66	0.822632
236	GRB2	20.0221	7.01349e-67	1.18941e-65	1.27369
237	SRSF7	20.0176	1.26566e-66	2.1359e-65	1.30212
238	EVL	19.92	4.30503e-66	7.22369e-65	1.44556
239	POU2F2	19.9183	1.64816e-65	2.75214e-64	3.32577
240	SINHCAF	19.8699	8.00003e-66	1.33803e-64	1.43375
241	RPS4X	19.8461	6.1621e-67	1.04588e-65	0.801398
242	PAK1	19.8056	3.6705e-65	6.08478e-64	2.19284
243	APEX1	19.7373	3.84348e-65	6.36642e-64	1.42181
244	RPS10	19.6868	2.06263e-65	3.43035e-64	0.985355
245	COX7B	19.6608	4.09725e-65	6.78132e-64	1.06921
246	WAS	19.6351	1.89673e-64	3.0946e-63	2.10825
247	PRKCA	19.6231	1.23423e-64	2.0249e-63	1.57311
248	MED13L	19.5624	1.55259e-64	2.53913e-63	1.12766
249	PNN	19.5347	2.1913e-64	3.57238e-63	1.15124
250	XRCC6	19.5319	2.75794e-64	4.48905e-63	1.25021
251	RPL30	19.5095	2.77057e-65	4.60031e-64	0.731682
252	ARPC3	19.497	8.67465e-65	1.42772e-63	0.832999
253	CCDC50	19.4939	1.21025e-63	1.94535e-62	1.95963
254	PGAM1	19.4595	7.12981e-64	1.14873e-62	1.35097
255	PLEKHO1	19.422	2.00266e-63	3.19667e-62	1.78598
256	EIF2S3	19.4143	1.07481e-63	1.729e-62	1.22696
257	NAP1L1	19.4095	1.71983e-64	2.81042e-63	0.745271
258	GNAI2	19.3933	3.77134e-64	6.11442e-63	0.929167
259	WDFY4	19.392	6.16853e-63	9.75573e-62	3.75002
260	LMNB1	19.3905	3.68549e-63	5.84664e-62	2.15295
261	RPL14	19.3831	1.28877e-64	2.1127e-63	0.737335
262	RPL24	19.3712	9.33009e-65	1.53437e-63	0.701893
263	HELLS	19.3521	6.23749e-63	9.85725e-62	2.29241
264	SLC25A3	19.3402	5.6446e-64	9.13001e-63	0.844842
265	XRCC5	19.3274	1.42929e-63	2.28852e-62	0.963888
266	DNMT1	19.3045	7.41391e-63	1.16895e-61	1.70324
267	PTK2B	19.2824	1.04305e-62	1.64082e-61	2.09904
268	TBC1D22A	19.2748	8.04822e-63	1.26799e-61	1.51493
269	ADK	19.2662	6.3832e-63	1.00798e-61	1.36851
270	EEF1A1	19.2555	6.06586e-64	9.79604e-63	0.614391
271	HMGN3	19.2518	4.6448e-63	7.35718e-62	1.1222
272	TAOK3	19.246	5.97578e-63	9.45814e-62	1.35111
273	TMEM14B	19.2349	1.24259e-62	1.95025e-61	1.48035
274	IL13RA1	19.2264	2.88617e-62	4.50246e-61	2.61221
275	AFF1	19.1948	1.57258e-62	2.46256e-61	1.44755
276	RPL9	19.1836	1.21638e-63	1.95368e-62	0.707464
277	RPL32	19.1536	2.09696e-63	3.34461e-62	0.742058
278	FAU	19.1484	1.68333e-63	2.69111e-62	0.655673
279	NONO	19.1385	1.82131e-62	2.84772e-61	1.11175
280	SEPTIN6	19.0928	4.93112e-62	7.64064e-61	1.41819
281	SPINT2	19.0895	4.31683e-62	6.70391e-61	1.5461
282	ATP5MF	19.0676	4.45573e-62	6.91442e-61	1.13457
283	CTSZ	19.0604	8.26259e-62	1.27548e-60	1.64158
284	NR4A2	19.026	1.78019e-61	2.73577e-60	2.10133
285	PRPF40A	19.0016	8.62184e-62	1.32994e-60	1.10791
286	COX6C	18.9765	6.10531e-62	9.43876e-61	0.913935
287	RANBP2	18.9343	4.07572e-61	6.23102e-60	1.56387
288	RPL34	18.9317	2.10148e-62	3.28083e-61	0.670703
289	TASL	18.9292	8.99519e-61	1.36509e-59	3.18879
290	OPRM1	18.9135	1.31054e-60	1.98301e-59	4.20239
291	RPL26	18.8781	4.80436e-62	7.44983e-61	0.735595
292	NOP58	18.8601	9.41641e-61	1.42691e-59	1.56214
293	IKZF1	18.8593	4.29204e-61	6.55203e-60	1.52023
294	PYCARD	18.8467	6.73591e-61	1.026e-59	1.4852
295	RPL41	18.8299	8.96229e-62	1.38142e-60	0.618019
296	ZNF710	18.8076	2.04568e-60	3.08858e-59	1.86054
297	APBB1IP	18.8023	9.95851e-61	1.50795e-59	1.5831
298	CD36	18.8007	3.36579e-60	5.06317e-59	3.07199
299	CSK	18.783	2.2874e-60	3.44847e-59	1.86553
300	RPL5	18.7759	9.47021e-62	1.45754e-60	0.777849
301	RPS27A	18.7577	2.66717e-61	4.08972e-60	0.721642
302	RILPL2	18.6808	3.72981e-60	5.60258e-59	1.44616
303	OSBPL8	18.6769	2.8616e-60	4.30785e-59	1.03904
304	RPL22L1	18.6472	9.70604e-60	1.44742e-58	1.46939
305	DOCK8	18.638	3.72591e-60	5.6008e-59	1.3262
306	UBE2E1	18.5816	1.87425e-59	2.78693e-58	1.3562
307	ADGRG5	18.5695	4.25821e-59	6.2865e-58	2.78764
308	LDHA	18.565	1.15812e-59	1.72457e-58	1.09632
309	FDFT1	18.5414	2.94813e-59	4.36802e-58	1.42096
310	MRPL57	18.5341	2.47282e-59	3.66906e-58	1.25558
311	PSME1	18.5298	2.7169e-59	4.02832e-58	1.33939
312	RPL28	18.4765	6.47369e-60	9.70301e-59	0.661637
313	CBX5	18.4733	6.59476e-59	9.72209e-58	1.42822
314	ARHGDIB	18.473	6.93564e-60	1.03879e-58	0.962831
315	CD44	18.4535	8.73195e-59	1.28452e-57	1.84215
316	CARD11	18.4371	2.40869e-58	3.5108e-57	3.70956
317	HNRNPF	18.417	7.38504e-59	1.08794e-57	1.13616
318	NUDT1	18.4081	1.97352e-58	2.88059e-57	1.92592
319	KDM2A	18.4054	9.72321e-59	1.42729e-57	1.2331
320	REL	18.3967	1.40468e-58	2.05466e-57	1.52834
321	B3GNT5	18.3832	2.9847e-58	4.33811e-57	2.32192
322	LDLRAD4	18.3546	3.86018e-58	5.59482e-57	2.10324
323	STK10	18.2861	3.62183e-58	5.26045e-57	1.39286
324	CYTH4	18.2362	1.77875e-57	2.56188e-56	2.88842
325	PFN1	18.2321	1.57987e-58	2.30928e-57	0.744756
326	HIVEP1	18.1692	2.8603e-57	4.11099e-56	1.84796
327	CSF2RA	18.1615	3.23506e-57	4.64637e-56	2.2609
328	AKNA	18.1446	3.60135e-57	5.16168e-56	2.04176
329	HACD1	18.1187	7.446e-57	1.06058e-55	3.00148
330	RPL18	18.111	3.6315e-58	5.27079e-57	0.69435
331	SYAP1	18.0891	5.47387e-57	7.82376e-56	1.61792
332	SUPT16H	18.0734	5.08255e-57	7.26949e-56	1.31241
333	PARVB	18.056	8.89451e-57	1.26603e-55	1.79682
334	CCT8	18.0193	6.36922e-57	9.09089e-56	1.11423
335	PSIP1	17.9485	1.79792e-56	2.55209e-55	1.25492
336	SNRPD2	17.9474	7.07033e-57	1.00777e-55	0.871318
337	RPL8	17.9156	3.46206e-57	4.96549e-56	0.659931
338	TNFRSF13C	17.9134	7.84942e-56	1.10207e-54	3.89413
339	SPINK2	17.8992	9.85364e-56	1.38159e-54	5.02792
340	VDAC1	17.8915	3.04115e-56	4.30496e-55	1.16914
341	ACTR3	17.8914	1.2092e-56	1.71759e-55	0.911683
342	RNF125	17.8643	1.09905e-55	1.53681e-54	2.81328
343	LPXN	17.8598	1.08245e-55	1.51463e-54	2.62754
344	RAB8A	17.8453	6.99473e-56	9.82738e-55	1.44974
345	TMEM97	17.8242	1.46672e-55	2.04539e-54	2.08738
346	HIVEP3	17.8167	2.0492e-55	2.84805e-54	2.93142
347	PCM1	17.8109	9.5046e-56	1.33355e-54	1.26157
348	RPL36AL	17.7897	3.13847e-56	4.43967e-55	0.763845
349	FDPS	17.7845	1.05526e-55	1.47758e-54	1.21374
350	HADH	17.7776	2.75631e-55	3.81539e-54	2.3683
351	MDFIC	17.7645	2.36812e-55	3.28686e-54	1.82974
352	SIK3	17.7558	1.25289e-55	1.75074e-54	1.17792
353	INPP5F	17.755	3.17089e-55	4.38339e-54	2.04067
354	ATP5F1E	17.7303	4.57252e-56	6.45501e-55	0.665527
355	PTGES3	17.7061	1.7538e-55	2.44077e-54	0.970642
356	HMGN2	17.6848	2.46183e-55	3.41233e-54	1.09411
357	IDH2	17.6379	6.27456e-55	8.63337e-54	1.32524
358	PLP2	17.6229	7.57088e-55	1.04032e-53	1.54074
359	CTSS	17.6173	9.95996e-55	1.36406e-53	2.02359
360	SP110	17.6088	1.4001e-54	1.91242e-53	2.03263
361	ST6GAL1	17.5903	1.62269e-54	2.215e-53	1.94376
362	HERPUD1	17.5823	2.01944e-54	2.75292e-53	1.89862
363	IRF2BP2	17.5802	9.38016e-55	1.28551e-53	1.23662
364	NCKAP1L	17.5449	2.02657e-54	2.759e-53	1.76173
365	RPL6	17.5423	1.67152e-55	2.32783e-54	0.675756
366	SNRPE	17.5237	1.67563e-54	2.28574e-53	1.07473
367	ZMIZ1	17.5132	2.35865e-54	3.20686e-53	1.34444
368	RNASEH2B	17.5064	3.76744e-54	5.10882e-53	1.72375
369	PIK3CD	17.5062	4.16163e-54	5.63965e-53	2.1603
370	TESC	17.5052	2.87654e-54	3.90329e-53	1.60481
371	OAZ1	17.4938	4.99961e-55	6.89292e-54	0.780742
372	STARD7	17.4858	4.43705e-54	6.00894e-53	1.67727
373	CYSLTR1	17.4612	8.74368e-54	1.17717e-52	2.70347
374	SNX8	17.4469	8.70739e-54	1.17305e-52	2.05989
375	TYMS	17.4155	1.30064e-53	1.74651e-52	2.19388
376	GDI2	17.3966	8.90987e-54	1.19877e-52	1.18478
377	HNRNPAB	17.3721	1.34617e-53	1.80647e-52	1.33565
378	GPR183	17.2959	5.0704e-53	6.72113e-52	2.31602
379	UBAC2	17.2896	3.24965e-53	4.32706e-52	1.37976
380	SMARCC1	17.2782	1.84227e-53	2.4658e-52	0.978012
381	PAICS	17.2518	5.76976e-53	7.63836e-52	1.52568
382	HNRNPK	17.2468	1.25882e-53	1.69146e-52	0.741266
383	HCK	17.2428	4.60697e-53	6.11468e-52	1.57786
384	PHLPP1	17.2185	8.79627e-53	1.16004e-51	1.62866
385	PARP1	17.2167	6.63234e-53	8.76905e-52	1.31049
386	TLR10	17.1823	2.4573e-52	3.20989e-51	5.53041
387	CFL1	17.1813	2.46018e-53	3.28221e-52	0.704442
388	HSP90AA1	17.1627	1.01446e-52	1.33529e-51	1.03768
389	IRAG2	17.1387	2.59317e-52	3.38095e-51	2.26985
390	CCDC6	17.1381	2.63724e-52	3.43624e-51	1.85024
391	RAP1A	17.0845	2.68313e-52	3.49382e-51	1.25643
392	BAZ1A	17.0605	3.3679e-52	4.37997e-51	1.32857
393	UTP6	17.0584	5.55761e-52	7.20047e-51	1.81412
394	SUZ12	17.0267	5.43261e-52	7.04737e-51	1.32348
395	RPL36A	17.0072	4.35612e-52	5.65802e-51	1.03659
396	GRSF1	16.9946	1.01583e-51	1.30791e-50	1.57315
397	CCT6A	16.9878	7.88093e-52	1.01723e-50	1.19472
398	RANBP1	16.8861	3.00356e-51	3.85273e-50	1.38598
399	UQCR10	16.8611	2.18918e-51	2.81161e-50	0.950718
400	RPS7	16.8547	3.29862e-52	4.29258e-51	0.642287
401	USP4	16.8525	3.86836e-51	4.94973e-50	1.51717
402	CDC42SE2	16.8337	3.26192e-51	4.18154e-50	1.17999
403	MCM4	16.8302	8.29425e-51	1.0541e-49	2.36665
404	RACK1	16.8157	8.73301e-52	1.1265e-50	0.648689
405	PHF20	16.8013	4.57131e-51	5.84193e-50	1.13155
406	CCR6	16.7619	1.96414e-50	2.48242e-49	3.44832
407	COX4I1	16.7566	2.73278e-51	3.50757e-50	0.67804
408	EIF5A	16.7549	1.04664e-50	1.32933e-49	1.20719
409	NUP210	16.7475	2.05042e-50	2.5883e-49	2.71116
410	DCK	16.7173	2.71164e-50	3.41878e-49	2.31277
411	EIF2AK4	16.6904	2.70874e-50	3.41722e-49	1.48059
412	GLIPR1	16.677	3.52592e-50	4.43188e-49	1.97776
413	RBX1	16.6683	1.23117e-50	1.56178e-49	0.821368
414	G3BP2	16.6337	3.0179e-50	3.80027e-49	1.06463
415	ATP5IF1	16.6156	3.22676e-50	4.0608e-49	0.957463
416	FBL	16.6124	5.09418e-50	6.39531e-49	1.27787
417	MCM5	16.6005	1.00989e-49	1.26322e-48	2.47246
418	SPI1	16.537	8.49632e-50	1.06534e-48	1.35438
419	TMEM184C	16.5347	2.04693e-49	2.54959e-48	2.27997
420	LSM5	16.5328	1.229e-49	1.53358e-48	1.29138
421	H1-5	16.5246	2.15325e-49	2.67878e-48	2.35651
422	TFAM	16.3934	6.60892e-49	8.14338e-48	1.50677
423	SON	16.3765	2.88783e-49	3.584e-48	0.791892
424	MCM3	16.3718	1.12523e-48	1.38318e-47	2.14904
425	ATP5F1B	16.3598	5.34222e-49	6.60228e-48	0.946547
426	TMSB4X	16.3485	3.75276e-49	4.64905e-48	0.795628
427	EIF4B	16.3484	6.0983e-49	7.51869e-48	0.964604
428	TAB2	16.3456	9.066e-49	1.11576e-47	1.27631
429	SCIMP	16.3302	2.27863e-48	2.77782e-47	4.25434
430	SRRM2	16.3089	5.82427e-49	7.18512e-48	0.743167
431	NAA25	16.3065	1.91201e-48	2.33226e-47	1.71618
432	RAPGEF1	16.3059	1.47429e-48	1.80153e-47	1.4458
433	TRA2B	16.3052	1.17046e-48	1.43536e-47	1.14336
434	ANKRD11	16.277	1.18301e-48	1.44903e-47	0.906159
435	ATAD2	16.2588	3.57214e-48	4.3317e-47	2.05701
436	PCBP2	16.2576	1.15711e-48	1.42067e-47	0.780794
437	ANKRD28	16.2233	3.03014e-48	3.67877e-47	1.30663
438	NACA	16.2117	9.66409e-49	1.18866e-47	0.643586
439	UBE2E2	16.2101	3.86522e-48	4.68434e-47	1.1967
440	CBFA2T3	16.1804	9.2689e-48	1.11676e-46	2.59692
441	RGS10	16.1268	8.08626e-48	9.75408e-47	1.2914
442	PDE4A	16.1212	1.67318e-47	2.01005e-46	2.40154
443	LIMD1	16.09	2.25773e-47	2.706e-46	2.11601
444	MCM6	16.0833	2.49448e-47	2.98802e-46	2.2064
445	GMNN	16.073	2.52132e-47	3.01842e-46	1.86598
446	GPR34	16.053	3.48519e-47	4.15785e-46	2.59491
447	HNRNPDL	16.0488	1.47079e-47	1.76898e-46	0.914359
448	CHCHD7	16.0045	4.11117e-47	4.89051e-46	1.53557
449	H2AZ1	16.0012	3.38338e-47	4.03872e-46	1.09332
450	EIF3H	15.9628	2.83427e-47	3.38914e-46	0.78817
451	NEK6	15.9585	7.58409e-47	8.97524e-46	1.71486
452	CYBB	15.9369	9.0113e-47	1.06459e-45	1.93945
453	TAF15	15.9282	6.52221e-47	7.72301e-46	1.05209
454	CD52	15.9249	6.36037e-47	7.54001e-46	1.38581
455	HDAC1	15.906	1.15488e-46	1.35893e-45	1.3878
456	PTPN6	15.9038	1.10061e-46	1.29655e-45	1.54033
457	WDFY2	15.8986	1.42074e-46	1.667e-45	1.55238
458	CASP8	15.8942	1.85554e-46	2.17224e-45	2.22928
459	OLA1	15.8911	1.14175e-46	1.34424e-45	1.14203
460	OPN3	15.8785	2.39011e-46	2.78855e-45	2.60423
461	SRSF2	15.8763	1.40713e-46	1.65291e-45	1.20652
462	GSTP1	15.8721	1.01833e-46	1.20168e-45	0.897219
463	HMGB1	15.8453	1.53431e-46	1.79924e-45	0.947073
464	CD300A	15.8418	2.70967e-46	3.15604e-45	1.94049
465	PREX1	15.8414	2.21354e-46	2.58547e-45	1.54186
466	RBM39	15.8268	1.27787e-46	1.50279e-45	0.753647
467	STMN1	15.7903	2.92457e-46	3.40249e-45	1.09087
468	EIF3E	15.7522	2.16857e-46	2.53437e-45	0.720009
469	PSME2	15.7475	7.51889e-46	8.65973e-45	1.59606
470	PHB2	15.7422	4.99002e-46	5.78265e-45	1.04073
471	CNTRL	15.7334	6.62487e-46	7.66428e-45	1.38739
472	MBP	15.7263	6.72318e-46	7.77366e-45	1.39505
473	FKBP3	15.7258	7.41093e-46	8.54493e-45	1.23012
474	POLR2A	15.7182	7.37135e-46	8.50405e-45	1.1928
475	ZNF652	15.7179	7.1405e-46	8.24233e-45	1.10985
476	STAP1	15.6557	2.15179e-45	2.4618e-44	2.21779
477	SP100	15.6467	1.81786e-45	2.08438e-44	1.42928
478	DPYSL2	15.6369	2.23323e-45	2.55356e-44	1.43311
479	IMPDH2	15.6281	2.28175e-45	2.60758e-44	1.31958
480	PSMA3	15.6212	1.98067e-45	2.26979e-44	1.08371
481	SLC25A6	15.6098	8.68201e-46	9.98818e-45	0.705419
482	SMC4	15.6013	3.27776e-45	3.73137e-44	1.52193
483	DDX3X	15.5982	2.08705e-45	2.39037e-44	0.979675
484	ZNF609	15.5911	2.51898e-45	2.87234e-44	1.06659
485	NOP56	15.5844	4.30539e-45	4.89042e-44	1.56723
486	ACAT2	15.5605	5.40517e-45	6.12279e-44	1.57009
487	ABR	15.553	4.88818e-45	5.54935e-44	1.46758
488	RSL1D1	15.5325	5.37883e-45	6.0963e-44	1.13123
489	GAS7	15.5319	7.11018e-45	8.04093e-44	1.58349
490	DDX21	15.531	6.22033e-45	7.04232e-44	1.26712
491	SETBP1	15.5051	9.3439e-45	1.05439e-43	1.64202
492	NRDC	15.499	6.54768e-45	7.40886e-44	1.01854
493	RPA3	15.3938	2.87024e-44	3.2195e-43	1.47819
494	TPI1	15.3815	1.22052e-44	1.37652e-43	0.711732
495	SMC1A	15.3729	3.73218e-44	4.17498e-43	1.48764
496	HNRNPUL1	15.3725	3.02796e-44	3.39273e-43	1.21158
497	NEMF	15.3588	3.58165e-44	4.01094e-43	1.18745
498	CCT3	15.3508	3.79593e-44	4.244e-43	1.10125
499	IFNGR1	15.3491	5.00383e-44	5.57937e-43	1.60426
500	SFPQ	15.3276	4.06373e-44	4.5385e-43	0.97487
501	CLDND1	15.3253	6.61691e-44	7.35811e-43	1.60593
502	MT-ND3	15.3232	4.05911e-44	4.53579e-43	0.917681
503	SLFN12L	15.3141	1.03508e-43	1.14608e-42	3.82226
504	PTPN1	15.3001	6.20163e-44	6.90002e-43	1.23385
505	KPNB1	15.2775	7.20746e-44	8.01048e-43	0.977508
506	COTL1	15.2774	6.19913e-44	6.90002e-43	1.08151
507	RGS1	15.2397	2.22796e-43	2.45504e-42	3.41719
508	DBI	15.2062	1.02719e-43	1.13796e-42	0.885493
509	MYO1F	15.1952	1.73574e-43	1.91572e-42	1.32032
510	DUT	15.1774	2.8475e-43	3.13271e-42	1.35285
511	MOB1B	15.1702	3.54251e-43	3.89525e-42	1.72364
512	BTF3	15.1662	1.10642e-43	1.22376e-42	0.661198
513	RPS14	15.1237	1.55276e-43	1.7156e-42	0.584752
514	PLAC8	15.1047	8.20601e-43	8.94213e-42	2.48294
515	DDX46	15.0967	4.5452e-43	4.98715e-42	0.961259
516	USP32	15.0705	6.88782e-43	7.52556e-42	1.12716
517	ENSA	15.0684	5.05809e-43	5.54108e-42	0.909823
518	KDM2B	15.0627	1.05972e-42	1.15295e-41	1.72531
519	TEX30	15.0608	1.08275e-42	1.17739e-41	1.87771
520	MEIS1	15.0473	9.5892e-43	1.04384e-41	1.3021
521	MYCBP2	15.0468	7.2995e-43	7.97114e-42	0.93583
522	SPECC1	15.0372	1.2545e-42	1.36272e-41	1.56857
523	NFKB1	15.0337	1.15401e-42	1.25422e-41	1.3137
524	DOCK10	15.0091	2.12339e-42	2.29569e-41	2.30341
525	TCOF1	14.9873	2.56084e-42	2.76285e-41	1.93276
526	PHF19	14.9866	2.51404e-42	2.71377e-41	1.82811
527	NUDT5	14.9819	2.07507e-42	2.24463e-41	1.292
528	GGCT	14.9781	2.50822e-42	2.7089e-41	1.56499
529	SASH3	14.973	3.40755e-42	3.66867e-41	3.01875
530	PSMA4	14.9672	2.03807e-42	2.20576e-41	1.03302
531	DNAJC8	14.941	2.46133e-42	2.65966e-41	0.958839
532	LRPPRC	14.9128	3.94805e-42	4.24174e-41	1.15294
533	CACYBP	14.8876	5.7308e-42	6.14112e-41	1.30509
534	RCC1	14.8818	7.36506e-42	7.8883e-41	1.63606
535	ARL4C	14.8675	9.33295e-42	9.97012e-41	2.33816
536	RBM25	14.8594	5.23448e-42	5.6151e-41	0.911604
537	RCC2	14.8428	8.71959e-42	9.31971e-41	1.3518
538	STRBP	14.8427	1.00399e-41	1.07032e-40	1.5754
539	MCM7	14.8372	1.18667e-41	1.26441e-40	1.88501
540	MT-ND1	14.833	5.56196e-42	5.96329e-41	0.757793
541	KIAA0930	14.8321	1.20637e-41	1.28474e-40	1.9938
542	EGR3	14.8237	9.67467e-42	1.03191e-40	1.4478
543	GPN3	14.8201	1.33854e-41	1.42477e-40	1.67524
544	COX7A2	14.7973	8.47786e-42	9.06604e-41	0.76013
545	RAMP1	14.7909	2.21181e-41	2.33741e-40	2.66457
546	PIK3CG	14.7689	1.99915e-41	2.11483e-40	1.75935
547	SLC25A33	14.7631	2.44044e-41	2.57638e-40	1.70016
548	ATP5PF	14.7455	1.55626e-41	1.65309e-40	0.781163
549	AK2	14.7366	3.00893e-41	3.16682e-40	1.51073
550	TUBGCP3	14.731	3.05747e-41	3.21463e-40	1.50471
551	ATP5PB	14.7284	2.35984e-41	2.49256e-40	0.970375
552	CCT7	14.7253	2.78987e-41	2.94227e-40	1.13001
553	SEMA4D	14.7241	3.29067e-41	3.45629e-40	1.69191
554	NDUFB3	14.7172	2.80461e-41	2.9563e-40	1.05809
555	RNF130	14.6976	3.48621e-41	3.65795e-40	1.08107
556	SSRP1	14.693	4.68442e-41	4.90521e-40	1.42707
557	CIITA	14.6722	8.15809e-41	8.50808e-40	3.56964
558	STK4	14.6625	3.05423e-41	3.21285e-40	0.895815
559	MIS18BP1	14.6515	6.76479e-41	7.06929e-40	1.33547
560	FADS1	14.651	6.06811e-41	6.34446e-40	1.15763
561	CCDC69	14.6345	8.8523e-41	9.2274e-40	1.88488
562	DTNA	14.6343	1.09893e-40	1.14204e-39	2.4365
563	VAV1	14.6018	1.31153e-40	1.35887e-39	2.02579
564	USP1	14.5646	1.88083e-40	1.93608e-39	1.61695
565	B4GALT1	14.5564	1.84532e-40	1.90142e-39	1.39466
566	SRSF9	14.554	1.07422e-40	1.11692e-39	0.76127
567	UBE2K	14.5502	1.30053e-40	1.34815e-39	0.873625
568	ASGR2	14.549	2.96e-40	3.03636e-39	3.78436
569	ATF7IP2	14.5436	2.21394e-40	2.27557e-39	1.52383
570	PKM	14.531	1.21297e-40	1.25864e-39	0.755985
571	DDX5	14.5302	1.05687e-40	1.09943e-39	0.633859
572	MDH2	14.5101	2.61354e-40	2.68496e-39	1.08528
573	RAD23A	14.5099	2.71979e-40	2.79272e-39	1.15463
574	KHDRBS2	14.5075	4.08356e-40	4.17645e-39	2.54282
575	PFKP	14.5037	3.66286e-40	3.74989e-39	1.64604
576	UPF2	14.4782	3.7182e-40	3.80466e-39	1.20823
577	CDYL	14.4395	5.23419e-40	5.33738e-39	1.08751
578	CMIP	14.4382	4.1906e-40	4.28379e-39	0.989874
579	COPS3	14.423	7.2944e-40	7.40163e-39	1.37059
580	UCP2	14.4131	8.17704e-40	8.28503e-39	1.68696
581	PPP1CA	14.4073	6.20032e-40	6.30697e-39	0.924522
582	MAML3	14.3995	7.59672e-40	7.70461e-39	1.07648
583	HADHA	14.396	6.92114e-40	7.02979e-39	0.877787
584	HSH2D	14.3835	1.2982e-39	1.31212e-38	2.09325
585	SLC39A10	14.2978	2.61983e-39	2.63374e-38	1.31878
586	PPIG	14.2895	2.07468e-39	2.09079e-38	0.876194
587	COX17	14.282	2.37991e-39	2.39487e-38	1.06702
588	CLEC2D	14.2759	4.45017e-39	4.45859e-38	2.39882
589	IGF2BP1	14.2734	2.80209e-39	2.81423e-38	0.996947
590	ARID1A	14.2725	2.71988e-39	2.73299e-38	0.981987
591	IPO7	14.2721	3.25427e-39	3.26519e-38	1.17866
592	THRAP3	14.2512	2.98065e-39	2.99211e-38	0.83211
593	ZC3HAV1	14.249	5.19074e-39	5.19552e-38	1.67527
594	RUBCN	14.2284	7.35258e-39	7.338e-38	2.61629
595	RASSF2	14.2266	4.25577e-39	4.2659e-38	1.21615
596	USP10	14.2126	5.82831e-39	5.81957e-38	1.18773
597	TCP1	14.2124	5.63696e-39	5.63396e-38	1.10288
598	HSPH1	14.2037	7.79444e-39	7.76397e-38	1.57535
599	MTF2	14.1874	7.58619e-39	7.56749e-38	1.15446
600	DHTKD1	14.1755	1.16255e-38	1.15467e-37	2.12034
601	PCNA	14.1634	1.25554e-38	1.24402e-37	1.83911
602	SFT2D2	14.1615	1.21085e-38	1.2009e-37	1.76302
603	HNRNPM	14.1537	9.23038e-39	9.181e-38	0.942554
604	GTF3A	14.1407	1.2389e-38	1.22813e-37	1.16137
605	SREBF2	14.1331	1.10924e-38	1.10224e-37	0.988115
606	SLC9A7	14.1329	2.0045e-38	1.97286e-37	3.26889
607	PDE7A	14.1209	1.75196e-38	1.73091e-37	1.49571
608	CLSPN	14.1015	2.4672e-38	2.42363e-37	2.14826
609	ARPC1B	14.09	1.80939e-38	1.78679e-37	1.12228
610	H2AC20	14.0833	2.32049e-38	2.28169e-37	1.32001
611	SUSD3	14.0825	2.79899e-38	2.74826e-37	2.0087
612	NLRP3	14.0782	3.40901e-38	3.34404e-37	2.86122
613	EIF3G	14.0776	1.96818e-38	1.93897e-37	0.931188
614	CDT1	14.0391	4.6692e-38	4.56502e-37	2.23337
615	USP36	14.0357	4.62794e-38	4.52682e-37	1.81786
616	CSF1R	14.0335	5.06986e-38	4.94971e-37	2.3759
617	IL6R	14.008	6.34011e-38	6.17233e-37	2.22087
618	PACSIN2	13.9885	5.92461e-38	5.77328e-37	1.20552
619	GTF2I	13.9805	4.21821e-38	4.12997e-37	0.734539
620	LPAR6	13.974	7.88591e-38	7.65557e-37	1.62098
621	ODC1	13.9615	8.52132e-38	8.25301e-37	1.4215
622	TFDP1	13.9611	8.41531e-38	8.15416e-37	1.45554
623	MTMR14	13.959	9.33795e-38	9.03121e-37	1.66876
624	ATAD2B	13.9586	8.22037e-38	7.96901e-37	1.22808
625	RBBP7	13.9545	8.82637e-38	8.54444e-37	1.28604
626	NUDT8	13.9527	1.20772e-37	1.16368e-36	2.59636
627	TLN1	13.9464	6.23719e-38	6.07501e-37	0.794408
628	NDUFB1	13.9443	7.51378e-38	7.29773e-37	0.950757
629	CCDC18	13.9388	1.14739e-37	1.10711e-36	1.64602
630	CNOT2	13.9383	9.92588e-38	9.59084e-37	1.11127
631	MYL12A	13.9333	6.39316e-38	6.22104e-37	0.724793
632	SLIRP	13.9206	1.10518e-37	1.06711e-36	1.02493
633	ATP5MG	13.8927	9.33387e-38	9.03121e-37	0.664214
634	HUWE1	13.8732	1.63882e-37	1.57465e-36	0.958779
635	RUFY3	13.8702	2.12439e-37	2.03742e-36	1.34385
636	TCTN3	13.8689	2.58347e-37	2.47426e-36	1.86935
637	PNISR	13.8684	1.54625e-37	1.48709e-36	0.809591
638	BRD4	13.8501	1.94715e-37	1.86831e-36	0.902861
639	RNASE6	13.8447	3.39904e-37	3.24481e-36	2.58906
640	ZFP36	13.8274	2.54389e-37	2.43748e-36	1.04253
641	GAMT	13.8227	3.55607e-37	3.39158e-36	1.4142
642	SMC2	13.811	4.27382e-37	4.06673e-36	1.63787
643	CKS1B	13.7996	4.59962e-37	4.37271e-36	1.49495
644	HNRNPH1	13.7995	3.15866e-37	3.01813e-36	0.863929
645	HNRNPR	13.7914	3.2551e-37	3.10884e-36	0.810352
646	CTSW	13.791	6.47633e-37	6.13705e-36	3.54982
647	PRDX2	13.7856	3.62464e-37	3.45538e-36	0.872603
648	IL7R	13.7789	7.48861e-37	7.08979e-36	3.82882
649	UQCRH	13.7757	2.95096e-37	2.82229e-36	0.63221
650	TRIM28	13.7702	5.58045e-37	5.29784e-36	1.20398
651	CHAF1A	13.7598	7.8153e-37	7.39569e-36	2.10271
652	NAA50	13.7598	6.12718e-37	5.81153e-36	1.21297
653	MPEG1	13.7563	8.90076e-37	8.41515e-36	3.25625
654	APRT	13.7486	5.87047e-37	5.5706e-36	0.918815
655	YWHAE	13.7399	4.41363e-37	4.19783e-36	0.651496
656	AP1B1	13.729	9.25342e-37	8.74457e-36	1.58056
657	ARHGAP30	13.678	1.41875e-36	1.33706e-35	1.58532
658	NUDC	13.6684	1.53627e-36	1.44715e-35	1.08617
659	U2SURP	13.6649	1.33198e-36	1.25643e-35	0.911143
660	MKI67	13.6626	2.11067e-36	1.981e-35	2.19834
661	FAM162A	13.6457	1.86887e-36	1.75645e-35	1.16927
662	LAP3	13.6422	2.29077e-36	2.1471e-35	1.58206
663	STIM2	13.6405	2.23231e-36	2.09326e-35	1.42764
664	AUTS2	13.6371	2.19301e-36	2.05734e-35	1.25933
665	TNFRSF1B	13.6265	2.43465e-36	2.27989e-35	1.34774
666	IPO5	13.6253	2.49762e-36	2.3374e-35	1.28631
667	NDUFA13	13.6237	2.29274e-36	2.14798e-35	1.0812
668	GSPT1	13.6039	2.7594e-36	2.57932e-35	1.02654
669	MOB3B	13.6026	3.87636e-36	3.61193e-35	2.22016
670	FMNL1	13.5997	3.38501e-36	3.15838e-35	1.70583
671	KHDRBS1	13.5844	2.49834e-36	2.3374e-35	0.728769
672	IQCB1	13.5823	4.02939e-36	3.75282e-35	1.39521
673	UST	13.5822	4.55123e-36	4.2293e-35	1.70368
674	NSD2	13.571	4.37808e-36	4.07207e-35	1.32871
675	NCAPD3	13.5586	5.57487e-36	5.1689e-35	1.74492
676	MT-CO1	13.5562	3.5856e-36	3.34251e-35	0.715613
677	RFC2	13.5396	6.96304e-36	6.43575e-35	1.89425
678	ILF3	13.5321	5.52598e-36	5.12587e-35	1.019
679	ATP5MJ	13.5308	4.22331e-36	3.93166e-35	0.708622
680	SCN3A	13.5232	9.96991e-36	9.17383e-35	5.56143
681	SPTLC2	13.519	6.78669e-36	6.27556e-35	1.15879
682	NR6A1	13.5187	7.44851e-36	6.87829e-35	1.31477
683	RPS6KA4	13.4892	1.24413e-35	1.14224e-34	2.51447
684	TAGLN2	13.4846	6.5484e-36	6.05793e-35	0.777613
685	R3HDM1	13.4775	9.86474e-36	9.0811e-35	1.05393
686	ATP5F1D	13.4727	7.13366e-36	6.5905e-35	0.679425
687	MRPL11	13.464	1.23481e-35	1.13419e-34	1.18712
688	MATK	13.4632	1.65604e-35	1.51369e-34	2.80745
689	PRAG1	13.4619	1.4599e-35	1.33855e-34	1.68707
690	DIP2B	13.4479	1.4123e-35	1.29549e-34	1.14863
691	ELMO1	13.447	1.19545e-35	1.09853e-34	1.07828
692	HSPA8	13.444	1.49103e-35	1.36588e-34	1.02182
693	CAPZA1	13.4357	1.16169e-35	1.06798e-34	0.794705
694	HMGB2	13.435	1.82488e-35	1.66506e-34	1.45326
695	CDK6	13.4285	1.60529e-35	1.46925e-34	1.03403
696	CYCS	13.4221	1.80736e-35	1.64981e-34	1.07883
697	ZNF331	13.4204	2.28824e-35	2.08416e-34	1.86771
698	MDM4	13.4151	1.90731e-35	1.73874e-34	1.11263
699	CDV3	13.4032	1.61831e-35	1.48051e-34	0.750426
700	COX8A	13.4001	1.51895e-35	1.39085e-34	0.686747
701	CENPP	13.3837	3.13337e-35	2.84763e-34	1.64866
702	RNF138	13.3813	2.9897e-35	2.71825e-34	1.42582
703	PGLS	13.3703	2.30069e-35	2.09457e-34	0.789513
704	MPZL3	13.3588	3.9765e-35	3.60119e-34	2.02037
705	WDR77	13.3537	4.41085e-35	3.98754e-34	1.95999
706	UHRF1	13.3464	5.22472e-35	4.7027e-34	2.60801
707	SMC3	13.3422	3.94883e-35	3.5777e-34	1.06294
708	RYBP	13.3399	4.23919e-35	3.83403e-34	1.11798
709	TTF2	13.3366	5.22096e-35	4.70137e-34	1.8854
710	PGP	13.3317	4.58779e-35	4.14206e-34	1.19938
711	TUFM	13.3295	4.5305e-35	4.09391e-34	1.09621
712	CHD1	13.3287	4.1703e-35	3.77338e-34	0.978458
713	RAP1GAP2	13.3141	6.66903e-35	5.98965e-34	2.08513
714	HLA-DRB1	13.3086	6.82895e-35	6.12794e-34	2.03601
715	NOP53	13.3079	4.57372e-35	4.13116e-34	0.816928
716	SNU13	13.2953	5.13213e-35	4.62542e-34	0.783445
717	MSH2	13.2763	8.37122e-35	7.50537e-34	1.38301
718	ITGB7	13.2708	1.12478e-34	1.00582e-33	3.24238
719	PRPF8	13.2649	8.4592e-35	7.58095e-34	1.06827
720	MYH9	13.2471	6.82655e-35	6.12794e-34	0.70727
721	TNF	13.2444	1.43052e-34	1.27535e-33	3.05639
722	UBL5	13.2342	8.27521e-35	7.42251e-34	0.684324
723	RPL10	13.2213	4.64352e-35	4.19053e-34	0.477529
724	TMEM131L	13.2201	1.61389e-34	1.43573e-33	1.56574
725	GSN	13.214	1.28197e-34	1.14391e-33	0.941056
726	NOPCHAP1	13.2135	1.76619e-34	1.56987e-33	1.6767
727	PRKAR2A	13.2077	1.43843e-34	1.28185e-33	1.0489
728	RERE	13.2071	1.2784e-34	1.14121e-33	0.80657
729	COX14	13.2062	1.54717e-34	1.37697e-33	1.16074
730	MRC1	13.1972	2.19233e-34	1.94446e-33	2.5128
731	SRP14	13.187	1.12892e-34	1.00909e-33	0.582
732	BARD1	13.1843	2.21235e-34	1.96137e-33	1.59565
733	MGST2	13.1814	1.99149e-34	1.76937e-33	1.17904
734	MLC1	13.1766	2.70616e-34	2.39299e-33	2.28404
735	STX7	13.1725	2.37899e-34	2.10639e-33	1.35962
736	ARPC5L	13.1711	2.28848e-34	2.02712e-33	1.23821
737	EWSR1	13.1594	2.25832e-34	2.00127e-33	1.0206
738	NCAPD2	13.1281	4.03336e-34	3.55594e-33	1.75946
739	ME2	13.127	3.74688e-34	3.3062e-33	1.39346
740	DDX39A	13.1196	4.1316e-34	3.641e-33	1.49406
741	NDUFB4	13.0829	4.30438e-34	3.79164e-33	0.79865
742	GNG7	13.082	6.47452e-34	5.68628e-33	1.87764
743	CCT2	13.081	4.828e-34	4.25107e-33	0.902041
744	MCMBP	13.0796	5.99514e-34	5.2675e-33	1.38625
745	ATRX	13.0545	5.31742e-34	4.67403e-33	0.733277
746	EIF3K	13.0543	4.84961e-34	4.26828e-33	0.656956
747	NFX1	13.0508	7.36286e-34	6.45549e-33	1.1684
748	COL24A1	13.0502	9.18684e-34	8.03761e-33	2.47818
749	PPA1	13.0376	8.07537e-34	7.07417e-33	1.04011
750	THADA	13.0361	8.62419e-34	7.55174e-33	1.20408
751	UBE2D2	13.0199	7.46509e-34	6.54233e-33	0.711519
752	DDX27	13.0026	1.24523e-33	1.08715e-32	1.339
753	SNRNP70	12.9966	1.11905e-33	9.77405e-33	0.958079
754	SCARB1	12.9955	1.58334e-33	1.38001e-32	2.13134
755	CMSS1	12.995	1.31222e-33	1.14418e-32	1.17639
756	MCUB	12.9656	2.08682e-33	1.81194e-32	2.14895
757	MAP3K14	12.9613	2.22224e-33	1.92548e-32	2.09389
758	DHX9	12.9564	1.66645e-33	1.45122e-32	0.926439
759	RREB1	12.9556	1.75449e-33	1.52725e-32	1.03733
760	CLNK	12.9513	2.77943e-33	2.39519e-32	5.30126
761	TXNL4A	12.9485	1.86226e-33	1.62037e-32	0.966781
762	ARHGAP17	12.9463	2.1281e-33	1.84623e-32	1.3028
763	POLR2E	12.943	2.14898e-33	1.86356e-32	1.15185
764	UQCRFS1	12.9363	1.99413e-33	1.73292e-32	0.880921
765	EIF3B	12.9306	2.46394e-33	2.13042e-32	1.17238
766	ALYREF	12.9251	2.80068e-33	2.41149e-32	1.42861
767	FUS	12.9219	2.11604e-33	1.83654e-32	0.766052
768	HPRT1	12.9211	2.81886e-33	2.42613e-32	1.39107
769	SNX9	12.9189	2.69903e-33	2.32979e-32	1.08337
770	CDCA7	12.9124	3.53665e-33	3.03505e-32	2.00248
771	CLNS1A	12.91	2.80053e-33	2.41149e-32	0.981614
772	CLEC7A	12.9099	3.46319e-33	2.97324e-32	2.0589
773	CEP43	12.9096	3.4142e-33	2.93241e-32	1.67457
774	NDUFS6	12.8961	2.86025e-33	2.46072e-32	0.812916
775	DCTPP1	12.8961	3.89677e-33	3.33854e-32	1.54544
776	AHCY	12.8943	3.55947e-33	3.05336e-32	1.16916
777	SERTAD2	12.8924	3.78148e-33	3.24246e-32	1.43851
778	BPTF	12.8923	2.73378e-33	2.3588e-32	0.745994
779	EPB41	12.883	3.02297e-33	2.59963e-32	0.951589
780	TMEM256	12.8735	4.23604e-33	3.6277e-32	1.13306
781	MEF2D	12.866	4.99979e-33	4.27822e-32	1.48825
782	ERP29	12.8555	3.89124e-33	3.33519e-32	0.740765
783	CYC1	12.8544	5.09616e-33	4.35707e-32	1.12158
784	EML4	12.8487	4.95126e-33	4.23845e-32	0.933229
785	BAZ1B	12.8482	5.24773e-33	4.48109e-32	1.05543
786	MRPL41	12.8401	5.12243e-33	4.37771e-32	0.877184
787	DHFR	12.8259	7.98033e-33	6.792e-32	1.86265
788	RBM47	12.8254	7.81605e-33	6.65768e-32	1.94745
789	NDUFA2	12.8213	6.17532e-33	5.26663e-32	0.869138
790	PTPN22	12.8205	6.68192e-33	5.69633e-32	1.28709
791	ATAD5	12.8053	9.50236e-33	8.07407e-32	1.68726
792	NTN1	12.7889	1.32762e-32	1.1216e-31	4.05863
793	NDUFS8	12.7857	8.85443e-33	7.52973e-32	0.903279
794	SLC23A2	12.7816	1.09743e-32	9.30178e-32	1.38463
795	SSH2	12.7805	8.43847e-33	7.17896e-32	0.875596
796	NME1	12.769	1.24323e-32	1.0516e-31	1.18654
797	ARL6IP5	12.7632	1.06488e-32	9.0296e-32	0.863665
798	SEM1	12.7578	9.99123e-33	8.48597e-32	0.714626
799	MIOS	12.7573	1.52177e-32	1.28247e-31	1.79554
800	MAP2K1	12.7518	1.35038e-32	1.14036e-31	1.15939
801	C1GALT1	12.7477	1.5e-32	1.26465e-31	1.34352
802	GLUD1	12.7406	1.57606e-32	1.32714e-31	1.18516
803	VWA8	12.7315	1.7566e-32	1.47796e-31	1.25566
804	LSM7	12.7258	1.48934e-32	1.25617e-31	0.783344
805	TOPBP1	12.7206	1.95027e-32	1.64025e-31	1.27004
806	CAP1	12.7035	1.60366e-32	1.34984e-31	0.729549
807	GAS6	12.6957	2.86749e-32	2.40089e-31	2.11969
808	SMARCA5	12.6947	2.06272e-32	1.7327e-31	0.814886
809	THOC7	12.6812	2.52705e-32	2.11757e-31	0.980666
810	EIF4H	12.681	2.41599e-32	2.02533e-31	0.906282
811	SNRNP25	12.6651	3.579e-32	2.99299e-31	1.42803
812	STIP1	12.6392	4.27538e-32	3.5739e-31	1.21842
813	SWAP70	12.6018	5.86403e-32	4.89396e-31	1.15413
814	JMJD1C	12.5891	4.81496e-32	4.02332e-31	0.643021
815	CENPH	12.5881	8.07108e-32	6.70878e-31	1.89997
816	CEBPZ	12.5859	7.14693e-32	5.95261e-31	1.16091
817	C12orf75	12.5802	7.47099e-32	6.21749e-31	1.41304
818	TRAK1	12.5797	7.41769e-32	6.17562e-31	1.11221
819	DNM1L	12.5783	7.05936e-32	5.88204e-31	1.01612
820	ATIC	12.5768	8.65695e-32	7.18419e-31	1.61131
821	EIF4G1	12.5704	8.12839e-32	6.75369e-31	1.10364
822	POLE3	12.5675	9.13283e-32	7.56998e-31	1.43203
823	DDX18	12.561	8.56431e-32	7.11017e-31	0.99544
824	TRIM22	12.5555	1.16475e-31	9.62343e-31	2.56398
825	HSPA4	12.5542	8.86944e-32	7.35461e-31	0.947588
826	TMEM14C	12.5524	8.75834e-32	7.26541e-31	0.865744
827	PARVG	12.5408	1.10466e-31	9.13062e-31	1.49281
828	SNRPA	12.5327	1.23932e-31	1.02231e-30	1.32508
829	KMT2C	12.5264	9.91414e-32	8.20441e-31	0.715621
830	EVI2A	12.5243	1.39533e-31	1.14871e-30	1.79607
831	KHSRP	12.5232	1.29202e-31	1.06536e-30	1.14111
832	TLR1	12.5227	1.61708e-31	1.32915e-30	2.80686
833	RBM17	12.5219	1.21324e-31	1.0012e-30	0.952553
834	FGD2	12.5164	1.76579e-31	1.4485e-30	3.12746
835	BIN3	12.5102	1.44471e-31	1.18889e-30	1.2828
836	IMMT	12.5079	1.37918e-31	1.13633e-30	0.951941
837	NUP88	12.5027	1.72526e-31	1.41581e-30	1.49905
838	ATP5MC2	12.4973	9.49242e-32	7.85856e-31	0.527346
839	FAF1	12.4935	1.55293e-31	1.27744e-30	0.900445
840	CREB1	12.4849	1.76919e-31	1.4507e-30	0.980813
841	R3HDM2	12.4839	1.72508e-31	1.41581e-30	0.914569
842	TPM2	12.4819	1.8286e-31	1.49883e-30	1.08431
843	BRCA2	12.4705	2.49897e-31	2.04344e-30	1.88145
844	ADCY7	12.4618	2.61482e-31	2.13563e-30	1.81889
845	ANP32E	12.452	2.52476e-31	2.06371e-30	1.08316
846	TCEA1	12.4308	2.57724e-31	2.10577e-30	0.778054
847	METAP2	12.414	3.3322e-31	2.71402e-30	0.882127
848	EEF1D	12.4119	2.03915e-31	1.66942e-30	0.50559
849	RIF1	12.405	3.83608e-31	3.11827e-30	0.978649
850	SEPHS2	12.4031	4.44608e-31	3.60986e-30	1.44344
851	ERH	12.3955	3.55689e-31	2.8936e-30	0.743492
852	SRGAP2	12.3938	4.58909e-31	3.72304e-30	1.2236
853	ICAM1	12.3876	4.92566e-31	3.98982e-30	1.54181
854	DPP4	12.3875	5.68873e-31	4.6043e-30	2.09536
855	ROMO1	12.3573	5.46337e-31	4.42364e-30	0.838982
856	S100PBP	12.3543	6.86618e-31	5.54859e-30	1.36042
857	NUFIP2	12.3362	7.05947e-31	5.70033e-30	0.888141
858	ABI3	12.3351	1.01944e-30	8.20601e-30	3.32076
859	SNRPA1	12.326	8.6867e-31	7.00605e-30	1.15583
860	LRBA	12.3248	8.04495e-31	6.49354e-30	0.944711
861	TRAPPC9	12.3015	1.02883e-30	8.27835e-30	1.0162
862	SUMO3	12.2968	1.11163e-30	8.94111e-30	1.06005
863	CHD1L	12.2929	1.23171e-30	9.89542e-30	1.3063
864	IER2	12.2837	9.3963e-31	7.56948e-30	0.725392
865	SEC23B	12.2798	1.4179e-30	1.13735e-29	1.43844
866	GAB3	12.2798	1.47062e-30	1.17872e-29	1.7103
867	SRSF10	12.2744	1.32056e-30	1.06051e-29	0.896895
868	AKIRIN1	12.2665	1.47243e-30	1.17971e-29	1.0017
869	LIMD2	12.2571	1.45439e-30	1.16617e-29	0.963074
870	TCERG1	12.2478	1.76475e-30	1.41173e-29	1.02112
871	CNPY3	12.242	1.92825e-30	1.54014e-29	1.13505
872	TNFSF9	12.2388	2.27116e-30	1.80843e-29	2.00978
873	YWHAG	12.2357	1.90337e-30	1.52086e-29	0.934047
874	ITSN2	12.2215	2.12626e-30	1.69632e-29	0.980205
875	TNNI2	12.2206	3.05821e-30	2.42857e-29	3.81835
876	DDI2	12.2175	2.83276e-30	2.2504e-29	1.87643
877	EDEM1	12.2144	2.66223e-30	2.11574e-29	1.4468
878	CNN2	12.2087	2.33679e-30	1.85925e-29	0.920088
879	VPS35	12.2047	2.47775e-30	1.96989e-29	0.869999
880	MCL1	12.194	2.21195e-30	1.76196e-29	0.723277
881	CENPM	12.1875	3.85328e-30	3.0529e-29	2.13814
882	PPP1CC	12.1861	3.07655e-30	2.44219e-29	0.936249
883	BCL6	12.1771	4.21902e-30	3.33626e-29	2.04643
884	CTDSPL2	12.1593	4.1043e-30	3.24679e-29	1.05686
885	FAM136A	12.1537	4.68304e-30	3.69611e-29	1.29529
886	CENPU	12.1506	5.20388e-30	4.10248e-29	1.76272
887	NFATC3	12.1478	4.00299e-30	3.16786e-29	0.903811
888	UBE2L3	12.1477	3.90938e-30	3.09615e-29	0.741104
889	LPAR3	12.1469	6.28977e-30	4.94343e-29	5.62526
890	ABRACL	12.1382	4.61269e-30	3.64198e-29	0.935232
891	ATP5MC1	12.1367	5.26933e-30	4.1509e-29	1.01966
892	FANCA	12.1329	6.28466e-30	4.9413e-29	1.91617
893	H1-2	12.119	5.40288e-30	4.25449e-29	0.962448
894	SUB1	12.1083	5.56414e-30	4.3798e-29	0.632024
895	CYBA	12.1043	4.29255e-30	3.3931e-29	0.586912
896	MCCC1	12.0997	8.25293e-30	6.47897e-29	1.66609
897	VRK1	12.0962	7.58279e-30	5.95515e-29	1.24188
898	EZR	12.0838	8.56573e-30	6.72198e-29	1.09607
899	SIPA1L3	12.0762	1.00881e-29	7.90461e-29	1.37801
900	PPCDC	12.0726	1.08564e-29	8.50024e-29	1.61985
901	FANCI	12.0629	1.18712e-29	9.28069e-29	1.69516
902	ASMTL	12.0582	1.16037e-29	9.07501e-29	1.39
903	TPX2	12.0581	1.27018e-29	9.91501e-29	1.8224
904	PPP2R5C	12.0521	1.14119e-29	8.92836e-29	1.00299
905	POLR2B	12.0437	1.2296e-29	9.60552e-29	1.05458
906	MRPS34	12.041	1.25539e-29	9.80329e-29	0.947506
907	OFD1	12.0331	1.53133e-29	1.1931e-28	1.46923
908	DDX50	12.0262	1.39982e-29	1.09146e-28	0.94956
909	EIF3F	12.0167	1.29915e-29	1.01373e-28	0.668136
910	TFRC	12.0069	1.76814e-29	1.37501e-28	1.19369
911	CNOT1	12.0001	1.67743e-29	1.30545e-28	0.906696
912	ABCE1	11.9757	2.50488e-29	1.93917e-28	1.17814
913	EXOC6	11.9665	2.36215e-29	1.83005e-28	0.99438
914	ACAP2	11.9663	2.19627e-29	1.70473e-28	0.729299
915	POLR2L	11.965	2.26954e-29	1.76028e-28	0.751827
916	MT-ND5	11.946	2.89821e-29	2.24198e-28	0.7894
917	ZC3H18	11.9439	3.25562e-29	2.51753e-28	1.19312
918	RBL1	11.9432	3.59722e-29	2.77544e-28	1.58167
919	PPP1CB	11.9326	3.34092e-29	2.58155e-28	0.847497
920	MRPS12	11.9229	4.11135e-29	3.16501e-28	1.19723
921	NR4A1	11.9223	3.97186e-29	3.05878e-28	1.16742
922	GABARAPL2	11.9047	4.36764e-29	3.36107e-28	0.874211
923	CCT5	11.9047	4.42253e-29	3.40077e-28	0.867527
924	FRYL	11.8944	4.68413e-29	3.59925e-28	0.858377
925	TMEM236	11.8866	6.98433e-29	5.3468e-28	3.14595
926	PDCD5	11.8855	5.05334e-29	3.8815e-28	0.809083
927	DHRS9	11.8851	6.96131e-29	5.33115e-28	2.86981
928	RTN1	11.8812	7.37888e-29	5.64674e-28	3.27493
929	WDR33	11.8747	5.83661e-29	4.47813e-28	0.924883
930	DBNL	11.8718	6.43762e-29	4.93376e-28	1.25654
931	ELF1	11.8657	5.34904e-29	4.10557e-28	0.725939
932	CD180	11.8538	9.49125e-29	7.24981e-28	3.56535
933	PARK7	11.8485	6.11505e-29	4.69002e-28	0.625703
934	PHB	11.8466	7.59455e-29	5.80964e-28	0.884885
935	JAK2	11.839	8.98192e-29	6.86839e-28	1.29193
936	TNRC18	11.8248	9.77458e-29	7.46347e-28	1.05652
937	ACACA	11.8211	1.07563e-28	8.20399e-28	1.13828
938	FPGS	11.7979	1.40406e-28	1.06852e-27	1.61513
939	LYPLA1	11.7968	1.1265e-28	8.58877e-28	0.818992
940	BRCA1	11.7913	1.4475e-28	1.10077e-27	1.34092
941	DDX24	11.7813	1.37979e-28	1.05044e-27	0.850784
942	TUBB	11.7749	1.45342e-28	1.10486e-27	0.795718
943	SMDT1	11.7742	1.50068e-28	1.14037e-27	0.893058
944	CEP128	11.7513	2.14742e-28	1.62585e-27	1.51286
945	SLBP	11.7477	2.25749e-28	1.7073e-27	1.37455
946	MT-ND4	11.7377	2.05488e-28	1.55636e-27	0.743994
947	TPR	11.7341	2.00666e-28	1.52151e-27	0.709528
948	ASH1L	11.7263	2.19191e-28	1.65893e-27	0.729173
949	SMYD3	11.7247	2.32835e-28	1.76025e-27	0.807825
950	CDC37	11.7227	2.39782e-28	1.8121e-27	0.881062
951	KCNMB4	11.7222	3.02721e-28	2.28024e-27	1.80749
952	ACADM	11.7114	2.89804e-28	2.18454e-27	1.10516
953	EIF3M	11.7101	2.4757e-28	1.87028e-27	0.719555
954	ARF3	11.7076	3.07214e-28	2.31155e-27	1.25828
955	SNX5	11.7074	2.72308e-28	2.05566e-27	0.916841
956	RBBP4	11.6981	3.06082e-28	2.30472e-27	0.885117
957	EIF5B	11.6976	2.9594e-28	2.22998e-27	0.793365
958	CSNK1G2	11.6923	3.4045e-28	2.55976e-27	1.18002
959	HNRNPL	11.6907	3.49812e-28	2.62919e-27	1.12502
960	PLA2G4A	11.6884	4.01841e-28	3.01038e-27	1.80152
961	ORC6	11.6837	4.2684e-28	3.19534e-27	1.84382
962	LGMN	11.6834	3.96644e-28	2.97253e-27	1.46283
963	EBP	11.677	3.60335e-28	2.7073e-27	1.03421
964	TBC1D9	11.6744	4.68289e-28	3.49801e-27	1.6995
965	RFC1	11.6738	3.909e-28	2.93268e-27	0.938294
966	ATR	11.6725	4.34525e-28	3.25169e-27	1.2482
967	CSE1L	11.6581	4.98885e-28	3.71983e-27	1.30286
968	FCHSD2	11.656	4.98366e-28	3.71731e-27	1.07491
969	LARP4B	11.651	4.42245e-28	3.30707e-27	0.822421
970	ARPC5	11.6449	3.87205e-28	2.90601e-27	0.610399
971	PRAM1	11.6381	6.42527e-28	4.7719e-27	1.99691
972	DAZAP1	11.634	6.14983e-28	4.57392e-27	1.22925
973	GNB1	11.6339	4.70171e-28	3.5108e-27	0.620684
974	PFDN6	11.6303	6.27613e-28	4.66282e-27	1.21932
975	GAPDH	11.6278	4.17768e-28	3.12856e-27	0.446494
976	MCF2L2	11.624	7.36145e-28	5.4554e-27	1.93166
977	MAPKAPK3	11.6235	6.17472e-28	4.59078e-27	1.09466
978	YEATS4	11.6226	7.18075e-28	5.3234e-27	1.57007
979	TXNRD1	11.621	6.09482e-28	4.53465e-27	0.822558
980	TOP1	11.6191	5.57902e-28	4.15537e-27	0.664482
981	GTF2F2	11.6159	6.68368e-28	4.95847e-27	0.955299
982	ZWINT	11.6144	8.25902e-28	6.1118e-27	2.06224
983	MAP3K5	11.614	7.04913e-28	5.22771e-27	1.25804
984	PHACTR1	11.6101	7.95102e-28	5.8902e-27	1.36252
985	SF3B1	11.6074	6.20296e-28	4.61011e-27	0.677266
986	UQCRC1	11.5907	8.63223e-28	6.38111e-27	1.01491
987	TXN2	11.5878	8.7361e-28	6.45558e-27	0.930052
988	MAPRE1	11.5856	8.31595e-28	6.15172e-27	0.831887
989	MSH6	11.5856	9.774e-28	7.21479e-27	1.19266
990	BOLA3	11.581	1.04512e-27	7.69812e-27	1.39358
991	STX8	11.5808	8.89687e-28	6.57203e-27	0.859119
992	LMNA	11.5735	1.02564e-27	7.55734e-27	0.919839
993	FKBP15	11.5705	1.14353e-27	8.41703e-27	1.41957
994	TMEM123	11.5665	9.95403e-28	7.34243e-27	0.815535
995	RC3H1	11.5638	1.02516e-27	7.55653e-27	0.797128
996	MT-ND2	11.5594	9.95822e-28	7.3429e-27	0.642442
997	KDM3A	11.5548	1.2412e-27	9.12616e-27	1.13295
998	CENPC	11.5508	1.30126e-27	9.55752e-27	1.14709
999	SS18L2	11.5506	1.29461e-27	9.5121e-27	1.16915
1000	UBTF	11.5378	1.46761e-27	1.07679e-26	1.14705
1001	MRPL16	11.5356	1.50772e-27	1.10504e-26	1.16554
1002	MTHFD1	11.5325	1.69673e-27	1.24269e-26	1.70042
1003	SYK	11.5281	1.27627e-27	9.38069e-27	0.895559
1004	ZNF644	11.5208	1.53316e-27	1.12329e-26	0.781815
1005	SNX10	11.5144	1.88884e-27	1.38142e-26	1.52356
1006	TUBGCP2	11.5091	1.74093e-27	1.2746e-26	0.964038
1007	EIF3J	11.5075	1.78025e-27	1.30246e-26	0.854693
1008	CX3CR1	11.5042	2.46243e-27	1.79456e-26	4.53335
1009	MZT2B	11.5037	1.48562e-27	1.08961e-26	0.570112
1010	RXFP1	11.5024	2.51357e-27	1.83055e-26	4.84131
1011	ATP5ME	11.4984	1.76845e-27	1.29429e-26	0.674221
1012	SCLT1	11.4954	2.15473e-27	1.57366e-26	1.01834
1013	PPP6R1	11.4876	2.34427e-27	1.70966e-26	1.29876
1014	FOXK2	11.4858	2.28689e-27	1.6684e-26	1.03499
1015	MSH3	11.4804	2.46586e-27	1.79643e-26	1.17006
1016	CENPK	11.4756	2.70229e-27	1.96451e-26	1.42544
1017	TM7SF2	11.4589	3.33861e-27	2.41859e-26	1.79275
1018	VPS29	11.4586	2.75633e-27	2.00309e-26	0.836871
1019	PFDN2	11.4582	2.85815e-27	2.0749e-26	0.844137
1020	JPT1	11.4558	2.97183e-27	2.15591e-26	0.940143
1021	HECTD1	11.4558	2.82371e-27	2.05062e-26	0.802867
1022	SPATA5	11.453	3.40558e-27	2.46451e-26	1.29853
1023	PSMB1	11.451	2.67573e-27	1.94658e-26	0.644972

## Sheet: ELP
	genes	scores	pvals	pvals_adj	logfoldchanges
0	CD74	77.6837	2.19719e-256	2.92566e-254	6.21427
1	GPX1	51.8905	1.39135e-194	9.4461e-193	2.68671
2	AIF1	51.1948	2.77286e-189	1.81679e-187	3.26431
3	JAML	50.4405	7.73667e-184	4.78075e-182	4.05402
4	HLA-DRA	48.9169	8.36594e-177	4.76974e-175	6.37802
5	SAMHD1	47.0806	1.40279e-171	7.67962e-170	4.23256
6	CST3	40.4729	8.00276e-149	3.57509e-147	4.01498
7	S100A4	40.1823	4.60417e-154	2.16459e-152	2.47908
8	RPLP0	40.0084	2.38454e-160	1.19743e-158	1.31791
9	RPS9	36.8156	7.86206e-143	3.27808e-141	1.3256
10	EEF1B2	36.1764	2.42286e-138	9.70977e-137	1.53445
11	LSP1	35.7758	1.61707e-131	6.07919e-130	3.01197
12	MEF2C	35.6612	5.13178e-132	1.93983e-130	2.70372
13	RPS21	35.4036	4.04265e-134	1.56541e-132	1.56322
14	RPS23	35.1048	3.98101e-139	1.60477e-137	1.10969
15	RPS2	35.0625	6.15766e-135	2.40242e-133	1.35942
16	RPS16	34.8669	1.34099e-133	5.15394e-132	1.39808
17	LCP1	34.7947	5.791e-131	2.15352e-129	2.10147
18	S100B	34.1521	1.04731e-123	3.56102e-122	5.2359
19	HLA-DRB1	34.01	2.76404e-123	9.33667e-122	4.70231
20	RGS10	33.7923	7.43297e-124	2.53569e-122	2.62743
21	ACTB	33.6057	2.69814e-130	9.96188e-129	1.08903
22	RPL4	33.45	3.57708e-126	1.26417e-124	1.42258
23	CD86	32.8718	6.2058e-119	1.98576e-117	4.34486
24	RPS3	32.7654	4.49507e-125	1.55661e-123	1.20388
25	RPS19	32.5402	2.90574e-125	1.01133e-123	1.06207
26	BID	32.5327	6.61876e-118	2.09195e-116	3.12003
27	RPS18	32.5081	1.41356e-125	4.93646e-124	1.12333
28	RPL23	32.402	8.89172e-124	3.02832e-122	1.20842
29	RPL37A	31.907	5.29348e-120	1.72051e-118	1.32359
30	RPL18A	31.8156	1.02953e-120	3.37813e-119	1.2448
31	UBA52	31.3385	2.09199e-117	6.5618e-116	1.09469
32	TMSB4X	31.2615	7.59444e-116	2.33594e-114	1.48242
33	MRC1	30.9049	9.22105e-111	2.68804e-109	4.66816
34	RPS6	30.8898	9.67629e-117	3.01675e-115	1.14165
35	RPL13A	30.8685	1.42833e-116	4.44634e-115	1.0982
36	RPL29	30.8331	5.64874e-116	1.74527e-114	1.19482
37	RPS11	30.5166	4.28994e-114	1.28692e-112	1.17018
38	RPL27A	30.4689	3.03265e-114	9.11075e-113	1.10778
39	RPL10A	30.3874	2.49414e-114	7.50387e-113	1.24062
40	RPL19	30.2988	1.96925e-114	5.93334e-113	1.02676
41	RPL3	30.19	1.23954e-113	3.70767e-112	1.11557
42	HLA-DPA1	30.1202	2.43782e-107	6.90181e-106	5.24139
43	RPL7A	30.089	1.54174e-114	4.65885e-113	1.0138
44	RPS15	30.0293	2.11751e-111	6.20786e-110	1.14221
45	CD83	29.8899	6.79742e-107	1.89584e-105	3.31346
46	IGSF6	29.826	1.19215e-106	3.30266e-105	3.63512
47	RPL23A	29.7647	8.35208e-111	2.43817e-109	1.17238
48	PMAIP1	29.6374	1.48027e-105	4.05727e-104	3.74687
49	TYROBP	29.4829	3.41557e-107	9.63032e-106	2.16728
50	OGFRL1	29.4227	1.06108e-104	2.88154e-103	3.47392
51	ASGR2	29.138	4.51271e-103	1.19869e-101	5.80651
52	RPL28	29.0741	6.91399e-109	1.98467e-107	0.910534
53	RPS13	29.0345	8.22935e-107	2.28902e-105	1.22758
54	RPS27A	29.0322	1.20641e-108	3.45822e-107	0.971656
55	ENSG00000271793	29.0225	1.25216e-104	3.39597e-103	1.7349
56	RPL13	29.0053	4.7483e-109	1.36872e-107	0.926276
57	RPS3A	28.9307	1.08973e-107	3.09367e-106	1.06058
58	RPLP1	28.9197	6.06252e-107	1.69545e-105	0.993146
59	RPS15A	28.8287	1.54821e-106	4.27186e-105	1.11833
60	RBM47	28.8283	3.17719e-102	8.38543e-101	3.77814
61	BTG2	28.8198	4.0418e-104	1.08902e-102	2.10847
62	RPS5	28.8182	1.54424e-106	4.2666e-105	1.23499
63	RPL15	28.8158	5.33176e-107	1.49514e-105	1.11725
64	RPS24	28.6328	1.13116e-105	3.10451e-104	1.0424
65	RPS29	28.5481	2.87234e-104	7.74932e-103	1.20948
66	RPL35	28.4841	2.17189e-104	5.87491e-103	1.14134
67	RPL5	28.4492	4.40266e-107	1.23965e-105	1.04339
68	RPLP2	28.294	2.07796e-103	5.56252e-102	1.09787
69	CD36	28.0606	7.33882e-99	1.87923e-97	4.17613
70	RPL32	27.9276	3.78926e-103	1.00912e-101	1.00366
71	RPS28	27.8039	4.32531e-102	1.13865e-100	0.991968
72	RPL8	27.727	1.8163e-101	4.71529e-100	1.01757
73	RPL30	27.5561	9.80719e-102	2.55892e-100	0.949933
74	LST1	27.453	5.18113e-98	1.3218e-96	2.02145
75	HLA-DMA	27.345	1.23799e-95	3.07841e-94	4.26547
76	RPL37	27.1686	1.74779e-97	4.4261e-96	1.21784
77	MACROH2A1	27.1399	4.38419e-96	1.09282e-94	1.77186
78	PABPC1	26.974	2.93013e-96	7.32143e-95	1.29469
79	RPL11	26.9384	1.16643e-97	2.96476e-96	1.0341
80	RPS8	26.9047	2.46125e-97	6.22522e-96	1.10442
81	PTPRC	26.8848	2.17239e-95	5.36957e-94	2.02771
82	RPSA	26.8691	6.5513e-97	1.64692e-95	1.1793
83	RPS12	26.6954	4.10639e-97	1.03608e-95	1.01716
84	HLA-DRB5	26.6916	9.69847e-93	2.32482e-91	4.89286
85	LY86	26.5173	5.35158e-92	1.26955e-90	4.46757
86	SLC25A5	26.5171	1.81882e-93	4.39562e-92	1.60417
87	CSF2RA	26.3529	1.13503e-91	2.66507e-90	3.10776
88	RPL27	26.2853	6.24769e-94	1.52418e-92	1.11165
89	RPL35A	26.1166	6.05569e-94	1.47909e-92	0.994902
90	CORO1A	26.0994	7.42605e-92	1.75362e-90	1.9032
91	MALT1	26.0959	2.30211e-90	5.32062e-89	3.22227
92	ATP2B1	25.9406	2.36694e-90	5.46434e-89	2.12568
93	FAU	25.8941	6.22372e-93	1.4971e-91	0.916923
94	RPL12	25.8769	1.09646e-92	2.62527e-91	1.02757
95	CTSZ	25.7309	2.85235e-89	6.49059e-88	2.34138
96	RPL26	25.6968	1.59597e-91	3.73885e-90	1.07938
97	RPL21	25.6019	2.93501e-91	6.85245e-90	1.03732
98	RPL7	25.5884	7.37411e-91	1.7139e-89	1.09936
99	RPS4X	25.4478	4.58438e-91	1.06791e-89	1.00393
100	ZFP36	25.3991	3.5119e-88	7.87848e-87	1.94837
101	RPS20	25.396	3.76725e-90	8.65839e-89	1.05164
102	PLEKHO1	25.2442	6.98292e-87	1.54636e-85	2.45031
103	CLEC7A	25.2262	1.5673e-86	3.45593e-85	3.64851
104	SPI1	25.1205	6.91797e-87	1.53362e-85	2.12853
105	FGL2	25.0979	8.93774e-86	1.95616e-84	4.77718
106	RPS7	24.9792	5.33589e-90	1.225e-88	0.897173
107	UQCRB	24.8971	6.68421e-87	1.48339e-85	1.18091
108	OAZ1	24.6166	1.2803e-86	2.8261e-85	1.11161
109	STK17B	24.6163	3.17868e-85	6.93497e-84	1.78858
110	SLC38A1	24.5967	4.41359e-84	9.42983e-83	2.42108
111	LYN	24.562	8.89364e-85	1.92608e-83	1.80826
112	SH3BGRL3	24.5283	7.46378e-86	1.6353e-84	1.23601
113	PYCARD	24.3841	1.74207e-83	3.68277e-82	2.07851
114	NACA	24.3407	1.79471e-85	3.92384e-84	0.946232
115	HDAC9	24.3178	1.96433e-82	4.09513e-81	3.95823
116	CD52	24.3141	3.88015e-83	8.15503e-82	2.39813
117	EEF1A1	24.1405	7.79662e-85	1.69028e-83	0.761657
118	COX7C	24.0928	1.74334e-83	3.68277e-82	1.07533
119	HLA-DPB1	24.0218	4.41664e-81	9.07015e-80	4.17469
120	JUNB	24.013	2.01094e-82	4.18808e-81	1.55571
121	IQGAP2	24.0003	6.42491e-82	1.33404e-80	1.92636
122	RPL18	23.9636	7.45969e-84	1.58559e-82	0.921245
123	RPL39	23.884	7.13414e-83	1.49788e-81	0.985346
124	HCK	23.8291	5.58865e-81	1.14656e-79	2.19817
125	MOB3B	23.7316	7.75039e-80	1.56824e-78	3.70158
126	PTPRE	23.7197	2.58193e-80	5.25009e-79	2.18716
127	CSF1R	23.6823	1.24297e-79	2.50769e-78	3.66589
128	HLA-DMB	23.6562	1.84229e-79	3.70594e-78	4.33424
129	B3GNT5	23.6212	1.49186e-79	3.00688e-78	2.91834
130	CLEC10A	23.5976	4.35593e-79	8.72835e-78	6.16126
131	ACTR2	23.4422	2.32046e-80	4.72308e-79	1.13049
132	RPL36	23.4358	1.68631e-80	3.4391e-79	1.0374
133	RPL10	23.3929	7.12814e-82	1.47709e-80	0.825118
134	ARPC3	23.2596	2.10353e-79	4.22734e-78	1.11026
135	RPL41	23.2007	3.28135e-80	6.65917e-79	0.769138
136	GLIPR1	23.0346	6.62972e-77	1.29821e-75	2.84536
137	PLD4	22.9369	2.57345e-76	5.00598e-75	3.55955
138	ARPC5	22.9352	9.55034e-78	1.88261e-76	1.26205
139	RPS14	22.7195	1.12984e-77	2.22507e-76	0.865253
140	RACK1	22.5072	7.62938e-77	1.49113e-75	0.894707
141	IFI16	22.3071	5.04755e-74	9.5487e-73	1.84177
142	VAMP8	22.1593	1.92423e-73	3.61696e-72	1.88228
143	PFN1	22.1388	1.35122e-74	2.57981e-73	0.940955
144	SPINT2	22.1264	3.19287e-73	5.97981e-72	2.03023
145	RPL22	22.0897	4.3623e-74	8.25996e-73	1.03688
146	IL13RA1	22.0281	2.68233e-72	4.94733e-71	3.18167
147	RPS25	21.7909	4.23788e-73	7.92261e-72	0.890318
148	ATF3	21.6426	1.20242e-70	2.15985e-69	2.69307
149	COTL1	21.6123	1.25238e-71	2.28742e-70	1.39139
150	RPL6	21.6012	9.91377e-73	1.83837e-71	0.870522
151	FOS	21.5753	2.83962e-71	5.16815e-70	1.52257
152	HINT1	21.5296	1.8734e-71	3.41866e-70	1.02954
153	RPL9	21.5055	6.48563e-72	1.18773e-70	0.865069
154	CCDC88A	21.4064	6.04621e-70	1.07298e-68	1.70635
155	PAK2	21.3987	1.94549e-70	3.48853e-69	1.23133
156	EIF3K	21.3722	2.50133e-70	4.47745e-69	1.16682
157	NPM1	21.3235	7.59966e-71	1.36747e-69	0.995962
158	RPS10	21.2988	5.56853e-70	9.89061e-69	1.19478
159	HMGA1	21.2288	3.18731e-69	5.58428e-68	1.77844
160	RPL38	21.152	1.56131e-69	2.74714e-68	1.0401
161	GNAI2	21.1387	2.60657e-69	4.57068e-68	1.19074
162	ZFP36L2	20.956	8.07353e-68	1.38974e-66	1.94043
163	RPS26	20.7312	6.04237e-68	1.04184e-66	0.876138
164	RPL24	20.7069	1.93796e-68	3.3668e-67	0.797837
165	CTSS	20.6791	2.47741e-66	4.18766e-65	2.87241
166	PPIA	20.6202	2.14759e-67	3.66922e-66	0.888132
167	RPS27	20.5959	2.5198e-67	4.30158e-66	0.864834
168	RNF130	20.4577	9.23493e-66	1.54959e-64	1.55402
169	RPL14	20.4267	1.04525e-66	1.77702e-65	0.866934
170	GPR183	20.3263	1.0435e-64	1.71882e-63	2.7925
171	RNASET2	20.3229	5.14182e-65	8.49657e-64	1.8703
172	YBX1	20.2644	1.49305e-65	2.50122e-64	0.964009
173	SNX8	20.2505	2.25941e-64	3.70978e-63	2.65887
174	HLA-DQB1	20.2029	5.22794e-64	8.52961e-63	4.57395
175	GRB2	20.1666	1.38461e-64	2.27704e-63	1.44497
176	CD1C	20.1304	1.2476e-63	2.01954e-62	6.89
177	CTSH	20.0206	3.02807e-63	4.88252e-62	3.53091
178	TPM3	19.9574	2.60865e-64	4.2798e-63	0.926468
179	RAB31	19.871	5.3454e-63	8.59219e-62	1.65767
180	JUND	19.8506	1.7576e-63	2.84065e-62	1.03555
181	ARHGDIB	19.8345	1.27411e-63	2.06084e-62	1.19902
182	GRN	19.8084	1.11346e-62	1.78421e-61	1.718
183	CFL1	19.7687	2.51891e-63	4.06791e-62	0.891452
184	AOAH	19.7448	5.0255e-62	7.9847e-61	3.41733
185	RASGEF1B	19.7378	4.15905e-62	6.61825e-61	2.62128
186	EGR2	19.633	1.22111e-61	1.92827e-60	2.77746
187	EEF2	19.5948	1.82265e-62	2.90933e-61	0.933019
188	PEBP1	19.5428	1.23974e-61	1.95619e-60	1.38697
189	CPVL	19.4486	1.04849e-60	1.6295e-59	3.31116
190	RFTN1	19.4295	1.07074e-60	1.66284e-59	2.49817
191	MBP	19.3703	8.58933e-61	1.33995e-59	1.76934
192	ATP5MC3	19.3541	5.22035e-61	8.17473e-60	1.10562
193	ZNF217	19.3271	2.21484e-60	3.42927e-59	1.94915
194	UQCR10	19.3087	9.46266e-61	1.47396e-59	1.13756
195	COX4I1	19.1937	1.66702e-60	2.58495e-59	0.918088
196	EGR3	19.1664	8.81933e-60	1.35131e-58	2.02111
197	PKIB	19.1618	1.07611e-59	1.64395e-58	1.76926
198	DOCK8	19.1242	5.95405e-60	9.15008e-59	1.51125
199	SRGN	19.1226	7.12539e-61	1.11494e-59	1.33818
200	OTULINL	19.1151	3.28826e-59	4.99753e-58	3.19267
201	RTN1	19.0937	4.88916e-59	7.41966e-58	4.64519
202	TASL	19.0275	7.88428e-59	1.19124e-57	3.35701
203	CIITA	18.9975	1.31853e-58	1.98491e-57	4.67118
204	SRSF5	18.8936	5.97999e-59	9.0551e-58	1.05439
205	C1QBP	18.8595	2.23332e-58	3.34253e-57	1.55529
206	NR4A2	18.8572	2.76706e-58	4.13238e-57	2.20514
207	UVRAG	18.8507	2.69724e-58	4.03102e-57	1.68716
208	GADD45B	18.818	3.70799e-58	5.52557e-57	2.06577
209	SLC25A3	18.718	4.04082e-58	6.01721e-57	1.03999
210	CALM2	18.7007	6.18553e-58	9.15804e-57	1.16133
211	ADAM28	18.6953	2.59741e-57	3.82641e-56	3.53795
212	DEK	18.6758	1.12956e-57	1.66879e-56	1.36819
213	ITM2B	18.6634	5.96699e-58	8.84717e-57	1.07723
214	IRF8	18.6577	3.94745e-57	5.79455e-56	3.90866
215	CACNB4	18.6374	4.71694e-57	6.90936e-56	3.53797
216	PFDN5	18.6311	5.8699e-58	8.70948e-57	0.871648
217	ARPC1B	18.6084	3.06824e-57	4.51036e-56	1.71435
218	SLC25A6	18.5753	1.12075e-57	1.65696e-56	0.97315
219	DPYSL2	18.534	7.80888e-57	1.14303e-55	1.77992
220	CYBA	18.5109	1.40023e-57	2.0672e-56	0.954636
221	TMEM14C	18.4745	1.10146e-56	1.60884e-55	1.42006
222	SAT1	18.4732	4.54257e-57	6.65868e-56	1.34092
223	CYTIP	18.416	2.17057e-56	3.1526e-55	2.04747
224	B2M	18.4019	2.99914e-57	4.41191e-56	0.789981
225	PIP4K2A	18.4018	2.40143e-56	3.48056e-55	1.60937
226	PAK1	18.3642	5.61741e-56	8.06804e-55	2.21513
227	IL6R	18.3432	8.7947e-56	1.25615e-54	3.0189
228	AFF3	18.3018	1.15305e-55	1.64009e-54	2.66313
229	HNRNPA1	18.2874	3.06094e-56	4.41781e-55	1.01345
230	HCST	18.2866	9.52844e-56	1.36001e-54	1.99169
231	RPL34	18.261	2.21006e-56	3.20769e-55	0.805739
232	ATP5MC2	18.2379	3.71177e-56	5.34593e-55	0.88309
233	RPS17	18.2336	1.29501e-55	1.84075e-54	1.40414
234	IFNGR1	18.1787	3.23616e-55	4.58102e-54	1.94541
235	RILPL2	18.0821	4.58401e-55	6.46681e-54	1.53343
236	DAPP1	18.0503	1.69748e-54	2.38004e-53	3.12188
237	CYBB	17.9822	2.41293e-54	3.3786e-53	2.31111
238	CEBPD	17.8956	4.71849e-54	6.58897e-53	1.69085
239	CD53	17.8946	3.7621e-54	5.25701e-53	1.70182
240	DTNA	17.8926	9.03427e-54	1.25224e-52	2.99482
241	RPL31	17.7404	8.42992e-54	1.16926e-52	0.914805
242	FTH1	17.6854	7.77233e-54	1.07877e-52	0.822318
243	NR4A1	17.6476	6.65646e-53	9.14057e-52	1.7911
244	CCL3	17.4769	4.09863e-52	5.56524e-51	2.42512
245	SERF2	17.4571	7.65029e-53	1.04983e-51	0.671151
246	HLA-DQA1	17.4469	1.01951e-51	1.37437e-50	4.73269
247	ETS2	17.4246	6.22357e-52	8.43944e-51	1.64215
248	NKG7	17.4175	8.93007e-52	1.20778e-50	2.30424
249	PHACTR1	17.409	8.91719e-52	1.20683e-50	1.94625
250	SH2B3	17.377	1.13221e-51	1.52431e-50	1.75585
251	DBI	17.3657	5.67884e-52	7.70582e-51	1.14784
252	SGK1	17.3076	2.93079e-51	3.92528e-50	2.33632
253	WAS	17.2104	7.5096e-51	9.99295e-50	2.21796
254	RAB11FIP1	17.2076	3.17821e-51	4.24838e-50	1.40579
255	POU2F2	17.2046	1.06532e-50	1.41215e-49	3.1419
256	RAB11A	17.1627	8.45993e-51	1.12286e-49	1.39855
257	HSP90AB1	17.1177	3.00118e-51	4.01695e-50	0.814799
258	TNFRSF1B	17.0488	3.42171e-50	4.49527e-49	1.83126
259	TYMP	17.0227	5.60159e-50	7.31717e-49	2.37481
260	CCR6	17.0177	7.25117e-50	9.44207e-49	3.7539
261	ITGB2	16.9975	5.03751e-50	6.59285e-49	1.85682
262	ZFP36L1	16.9892	5.08593e-50	6.65199e-49	1.4704
263	CHCHD7	16.9801	7.72653e-50	1.00547e-48	1.95422
264	REL	16.9776	6.82211e-50	8.89461e-49	1.71383
265	DOCK2	16.9682	4.10605e-50	5.38404e-49	1.37659
266	EFHD2	16.9522	6.89609e-50	8.98538e-49	1.53567
267	TNFRSF13C	16.9317	1.86628e-49	2.41342e-48	4.10802
268	RB1	16.9144	9.40101e-50	1.2203e-48	1.28949
269	COX5A	16.8677	1.35002e-49	1.75019e-48	1.12918
270	CLEC4A	16.8463	4.47135e-49	5.74264e-48	4.47618
271	LGALS1	16.8205	1.18209e-49	1.53344e-48	1.15233
272	LPAR6	16.7042	1.42882e-48	1.81809e-47	2.25527
273	RAPGEF1	16.6701	1.43665e-48	1.82692e-47	1.63297
274	H1-3	16.6687	1.67469e-48	2.12832e-47	1.85215
275	WDFY4	16.6458	3.12275e-48	3.95159e-47	3.42058
276	ARHGAP25	16.6172	3.38953e-48	4.28131e-47	2.31227
277	GSTP1	16.604	1.02856e-48	1.31201e-47	0.86505
278	RNASE6	16.4952	1.46832e-47	1.8311e-46	3.64713
279	BTF3	16.4662	4.74452e-48	5.97451e-47	0.848208
280	MPEG1	16.4578	2.19528e-47	2.72449e-46	4.14858
281	SMAP2	16.4473	1.51864e-47	1.89271e-46	1.67389
282	DENND4A	16.238	1.09509e-46	1.34693e-45	1.52569
283	MS4A6A	16.219	2.28077e-46	2.78868e-45	3.5318
284	S100Z	16.2145	2.01183e-46	2.46422e-45	2.46935
285	CDKN1A	16.132	5.01274e-46	6.07148e-45	2.63095
286	HOMER1	16.1221	5.17447e-46	6.26002e-45	2.17559
287	ARF6	16.1093	5.02448e-46	6.08213e-45	1.79688
288	APRT	16.0946	4.34256e-46	5.26592e-45	1.22311
289	PSAP	16.0939	3.85601e-46	4.67868e-45	1.15592
290	FGD2	16.0872	9.04507e-46	1.08852e-44	4.01478
291	IER2	16.0755	3.76707e-46	4.57883e-45	1.12131
292	EIF3E	16.0571	3.1386e-46	3.82395e-45	0.83621
293	ATP5F1E	16.018	4.44211e-46	5.38348e-45	0.718664
294	ATP5F1D	16.0156	5.51857e-46	6.67239e-45	0.876814
295	HSPD1	15.9666	1.54319e-45	1.84959e-44	1.19096
296	PLXDC2	15.9614	2.10894e-45	2.51889e-44	1.74247
297	MAP3K8	15.953	1.54523e-45	1.85096e-44	1.43626
298	ZNF710	15.9242	3.21625e-45	3.837e-44	1.80015
299	NCF2	15.8945	3.36155e-45	4.00109e-44	1.69028
300	COX7B	15.847	4.13307e-45	4.91373e-44	1.00196
301	EIF3G	15.7923	9.38194e-45	1.10774e-43	1.22651
302	HERPUD1	15.7467	2.15214e-44	2.52518e-43	1.88786
303	TIFAB	15.729	3.39652e-44	3.96722e-43	4.97774
304	DUSP2	15.7214	3.38739e-44	3.9588e-43	3.35627
305	SUB1	15.7204	1.1369e-44	1.3393e-43	0.824304
306	HACD1	15.7073	3.7145e-44	4.33617e-43	2.81242
307	MOB3A	15.6818	3.3307e-44	3.89475e-43	1.66367
308	TMEM236	15.6427	7.62774e-44	8.84929e-43	3.86646
309	PGLS	15.6279	4.26183e-44	4.96949e-43	1.09153
310	MCL1	15.5924	4.81573e-44	5.60586e-43	1.06072
311	CTSB	15.5886	8.76983e-44	1.01458e-42	1.62343
312	FTL	15.5744	2.98989e-44	3.50019e-43	0.756269
313	ATP5F1A	15.5726	7.42788e-44	8.62227e-43	1.05521
314	ATP5MG	15.4585	1.8217e-43	2.09928e-42	0.873535
315	HMGN3	15.4237	2.9731e-43	3.41088e-42	1.03201
316	EIF3L	15.4189	3.61793e-43	4.14375e-42	1.08701
317	ATP5MF	15.4118	3.91453e-43	4.47849e-42	1.09935
318	FCER1G	15.4053	4.26009e-43	4.86844e-42	1.5429
319	DPP4	15.4002	7.63498e-43	8.70118e-42	2.70762
320	GLRX	15.3399	9.5883e-43	1.08852e-41	1.45094
321	C9orf72	15.3347	1.4428e-42	1.63166e-41	2.47876
322	ITGAL	15.3256	1.40134e-42	1.58652e-41	2.31822
323	TMSB10	15.2008	2.13115e-42	2.40617e-41	0.742147
324	PIK3R5	15.196	4.85687e-42	5.45678e-41	2.08169
325	CD48	15.1828	4.76211e-42	5.35323e-41	1.86748
326	GAS6	15.1222	1.17443e-41	1.31235e-40	2.67278
327	LAMTOR2	15.0837	1.22563e-41	1.36734e-40	1.33242
328	NCOA3	15.082	1.3881e-41	1.54692e-40	1.55769
329	RASSF4	15.0796	1.81664e-41	2.02013e-40	2.57072
330	NAAA	14.9924	4.49921e-41	4.98172e-40	3.02462
331	SYK	14.9811	2.55258e-41	2.83393e-40	1.31748
332	RPL36A	14.8458	1.15008e-40	1.2673e-39	1.12073
333	RPL36AL	14.7985	1.22724e-40	1.35088e-39	0.7692
334	HLA-B	14.7838	2.22978e-40	2.44399e-39	1.32795
335	SFMBT2	14.7587	3.68583e-40	4.03136e-39	1.8842
336	PCBP1	14.7094	4.01901e-40	4.3888e-39	0.995722
337	PTMA	14.7082	2.20882e-40	2.42231e-39	0.663517
338	GAS7	14.666	8.98201e-40	9.72611e-39	1.71118
339	GMFG	14.6232	5.84726e-40	6.35167e-39	0.977373
340	FOXN3	14.5979	1.3938e-39	1.50453e-38	1.13613
341	SRRM1	14.5874	1.42711e-39	1.53968e-38	1.03841
342	PKM	14.5872	8.68817e-40	9.41287e-39	0.802318
343	PPM1G	14.5789	1.74839e-39	1.88237e-38	1.19084
344	MYL12A	14.5559	1.46443e-39	1.57912e-38	0.863351
345	TMA7	14.5251	2.12629e-39	2.28684e-38	0.820593
346	MAPKAPK3	14.515	3.25817e-39	3.4969e-38	1.46916
347	HLA-DQA2	14.5053	5.70561e-39	6.08255e-38	4.42038
348	TKT	14.4469	3.78036e-39	4.05314e-38	0.880722
349	UQCRH	14.4304	4.629e-39	4.95529e-38	0.75419
350	SET	14.4297	4.93515e-39	5.27208e-38	0.802585
351	SFT2D2	14.4049	1.20798e-38	1.28183e-37	1.96574
352	SRSF3	14.39	8.60645e-39	9.15611e-38	0.904138
353	PRMT9	14.3797	1.67862e-38	1.77576e-37	2.28504
354	MCF2L2	14.3696	1.84114e-38	1.94568e-37	2.47448
355	YWHAB	14.343	1.37538e-38	1.45796e-37	0.902597
356	FCGRT	14.2931	2.20332e-38	2.32486e-37	1.0023
357	SCIMP	14.2806	4.98988e-38	5.23303e-37	4.04916
358	KCTD12	14.1906	9.04936e-38	9.4233e-37	1.75169
359	NOPCHAP1	14.1867	1.10288e-37	1.14557e-36	2.10106
360	TNFSF9	14.174	1.26776e-37	1.31418e-36	2.65403
361	PDE4A	14.138	1.75214e-37	1.80993e-36	2.40291
362	ADK	14.1357	1.35916e-37	1.40822e-36	1.25209
363	ABRACL	14.1243	1.47319e-37	1.52484e-36	1.26268
364	TMEM14B	14.0712	2.78505e-37	2.87403e-36	1.36262
365	IPCEF1	14.0573	3.9609e-37	4.07929e-36	2.85027
366	HIGD2A	14.0529	2.79376e-37	2.88158e-36	1.05787
367	EMILIN2	13.9338	1.26094e-36	1.29218e-35	2.22723
368	UBC	13.9206	7.68298e-37	7.88901e-36	0.750167
369	HRH2	13.882	1.90875e-36	1.95024e-35	2.14996
370	CTSC	13.862	1.40878e-36	1.44297e-35	1.03905
371	LTB	13.8425	2.92128e-36	2.97446e-35	2.29421
372	EIF2S3	13.8412	2.23954e-36	2.28707e-35	1.07122
373	NUCKS1	13.838	1.73746e-36	1.77698e-35	0.813543
374	TAF10	13.817	2.8437e-36	2.8969e-35	1.19367
375	ANP32A	13.8161	2.5763e-36	2.62708e-35	0.975899
376	MTHFR	13.7961	4.67353e-36	4.72597e-35	2.22345
377	MTMR14	13.7863	4.49021e-36	4.54281e-35	1.71697
378	EIF2AK4	13.7544	6.27164e-36	6.32033e-35	1.46678
379	CSTB	13.743	5.08519e-36	5.13218e-35	0.956536
380	UCP2	13.7382	7.52527e-36	7.56154e-35	1.96051
381	MT-ND6	13.7325	7.68882e-36	7.71836e-35	1.50594
382	NAP1L1	13.7283	4.03557e-36	4.08886e-35	0.635178
383	LAP3	13.7191	9.38097e-36	9.38506e-35	1.87542
384	NCKAP1L	13.7148	8.42979e-36	8.45395e-35	1.62877
385	P2RY6	13.7055	1.215e-35	1.21377e-34	3.45892
386	CELF2	13.6895	7.54348e-36	7.57615e-35	1.07836
387	CTTNBP2	13.608	2.62781e-35	2.62133e-34	1.98966
388	EVI2A	13.5911	3.09737e-35	3.08377e-34	2.13074
389	TBC1D22A	13.5581	3.7021e-35	3.6823e-34	1.25732
390	KIAA0930	13.5304	5.70022e-35	5.65066e-34	2.12694
391	GPSM3	13.4837	6.98985e-35	6.9158e-34	1.30678
392	ATP5PB	13.4667	8.02029e-35	7.92772e-34	1.02708
393	RAB32	13.4476	1.02878e-34	1.01497e-33	1.21327
394	HCLS1	13.4268	1.35155e-34	1.32958e-33	1.66604
395	RAN	13.4222	1.09446e-34	1.07925e-33	0.8939
396	UST	13.397	1.9121e-34	1.87387e-33	1.61996
397	PCM1	13.3958	1.81995e-34	1.78696e-33	1.20345
398	NCL	13.3685	1.8398e-34	1.80559e-33	0.883761
399	NLRP3	13.3591	3.18328e-34	3.11079e-33	2.90821
400	ELMO1	13.3452	2.53644e-34	2.48102e-33	1.24156
401	MS4A7	13.3448	3.66015e-34	3.57003e-33	3.24259
402	SCAF11	13.3093	3.15455e-34	3.08417e-33	0.852303
403	CYRIB	13.3001	3.26837e-34	3.19091e-33	0.977101
404	KDM7A	13.2906	5.53736e-34	5.39337e-33	1.966
405	PLSCR1	13.2846	4.87099e-34	4.74657e-33	1.33988
406	LGMN	13.2768	6.11691e-34	5.94943e-33	1.86433
407	TNFSF13B	13.2672	7.73653e-34	7.50701e-33	3.05773
408	GNPTAB	13.2636	5.83563e-34	5.6812e-33	1.26821
409	RAP1A	13.2552	6.02036e-34	5.85829e-33	1.07926
410	OSBPL11	13.2274	9.1508e-34	8.85021e-33	1.64278
411	SLC15A3	13.2009	1.41755e-33	1.3665e-32	3.05097
412	BRK1	13.1767	1.08092e-33	1.04492e-32	0.803776
413	LDLRAD4	13.1761	1.55947e-33	1.50191e-32	1.7065
414	HADHA	13.1522	1.5064e-33	1.45148e-32	0.921441
415	ANP32B	13.12	1.77426e-33	1.70638e-32	0.783314
416	CMTM6	13.1152	2.31311e-33	2.21841e-32	1.11219
417	GNAS	13.0855	2.03895e-33	1.95638e-32	0.602529
418	RPL22L1	13.08	3.58735e-33	3.4341e-32	1.24471
419	CPPED1	13.0726	4.10242e-33	3.92353e-32	1.66375
420	ATP5F1B	13.0461	4.29378e-33	4.10275e-32	0.931808
421	EIF3D	13.0413	4.7747e-33	4.55805e-32	1.06134
422	PREX1	13.0351	5.29746e-33	5.05475e-32	1.45943
423	GDI2	13.0237	5.57386e-33	5.31357e-32	1.00576
424	PGK1	12.9552	9.17872e-33	8.70987e-32	0.887634
425	DHRS9	12.9461	1.56801e-32	1.47907e-31	3.22594
426	PSTPIP2	12.9345	1.16485e-32	1.10383e-31	1.22224
427	GSN	12.9215	1.44623e-32	1.36545e-31	1.07492
428	ERP29	12.9056	1.42406e-32	1.34575e-31	0.82911
429	SERBP1	12.8597	2.28954e-32	2.15574e-31	0.814983
430	PARVG	12.8239	4.08386e-32	3.83296e-31	1.73337
431	SULF2	12.7908	5.27779e-32	4.94679e-31	1.47463
432	MYO1F	12.7767	5.48126e-32	5.13517e-31	1.28992
433	TOX	12.7503	8.69961e-32	8.1025e-31	1.96019
434	NAA20	12.7453	8.74705e-32	8.14301e-31	1.46109
435	TLR10	12.7446	1.07231e-31	9.95117e-31	5.00029
436	HNRNPD	12.7412	7.08105e-32	6.61293e-31	0.848104
437	GPX4	12.7343	6.29213e-32	5.88949e-31	0.696372
438	TLR1	12.7277	1.19864e-31	1.11135e-30	3.27206
439	STX7	12.7228	1.05879e-31	9.8301e-31	1.47369
440	OPRM1	12.7223	1.25776e-31	1.16564e-30	3.23482
441	ABR	12.713	1.1341e-31	1.05199e-30	1.46093
442	TUBA1B	12.7089	9.94825e-32	9.24873e-31	0.986291
443	HMGN1	12.6912	1.02772e-31	9.54594e-31	0.739018
444	ADGRE5	12.6909	1.37221e-31	1.27057e-30	1.51946
445	NOP53	12.6773	1.40358e-31	1.29846e-30	0.963873
446	HNRNPF	12.6753	1.40431e-31	1.29855e-30	0.956232
447	IL10RA	12.6562	1.88838e-31	1.74148e-30	1.71591
448	ATP5ME	12.623	2.18054e-31	2.00464e-30	0.864092
449	CD1E	12.6191	3.44806e-31	3.15306e-30	6.67661
450	RNF19B	12.6169	3.09227e-31	2.83272e-30	2.29936
451	ST8SIA6	12.5691	4.76541e-31	4.34231e-30	2.25063
452	COMMD6	12.5012	6.49845e-31	5.90583e-30	0.796355
453	RPS4Y1	12.4889	6.73038e-31	6.11392e-30	0.785794
454	USP4	12.4818	9.48041e-31	8.58562e-30	1.37628
455	CLCN5	12.4621	1.30293e-30	1.17685e-29	2.09237
456	SRSF7	12.4611	1.08234e-30	9.78897e-30	1.01229
457	SNX2	12.4285	1.42803e-30	1.28872e-29	1.03943
458	TAOK3	12.4087	1.55792e-30	1.40471e-29	1.00896
459	RUNX3	12.3911	2.53837e-30	2.27978e-29	2.36566
460	CDV3	12.3863	1.85083e-30	1.66664e-29	0.79727
461	RIN3	12.3468	2.72792e-30	2.4479e-29	1.05614
462	HSPE1	12.3301	3.6906e-30	3.29885e-29	1.04628
463	ZNF652	12.3154	3.99914e-30	3.56845e-29	0.989338
464	LMO2	12.309	4.74798e-30	4.22933e-29	1.51576
465	TBC1D9	12.2972	5.74075e-30	5.10484e-29	1.78712
466	EEF1D	12.2563	5.41033e-30	4.81309e-29	0.649063
467	SNRPD2	12.2554	6.20694e-30	5.50516e-29	0.768869
468	CCDC50	12.2429	8.77013e-30	7.76187e-29	1.31083
469	MIDEAS	12.2026	1.28422e-29	1.13173e-28	1.48117
470	GAPDH	12.1594	1.15495e-29	1.01911e-28	0.517111
471	SNRPG	12.152	1.79168e-29	1.57288e-28	0.949626
472	CAP1	12.15	1.53045e-29	1.34584e-28	0.786749
473	IQGAP1	12.1478	1.71332e-29	1.50537e-28	0.839178
474	STK38L	12.1326	2.38539e-29	2.0861e-28	1.40788
475	RBX1	12.1261	2.00861e-29	1.76107e-28	0.743201
476	NUDT1	12.1223	2.71509e-29	2.36641e-28	1.52098
477	TRIM22	12.1174	3.1987e-29	2.78205e-28	2.97523
478	LDHB	12.1129	2.41173e-29	2.10825e-28	0.84337
479	AP1B1	12.1091	3.06252e-29	2.66585e-28	1.63177
480	RUBCN	12.0907	3.94822e-29	3.42383e-28	2.35609
481	NDUFA1	12.0803	3.38532e-29	2.93941e-28	0.892882
482	PTGER4	12.0777	4.54962e-29	3.9404e-28	2.86903
483	ENTPD1	12.0743	3.79491e-29	3.29227e-28	1.39737
484	NUDT5	12.0677	4.22398e-29	3.65989e-28	1.22831
485	H3-3B	12.0629	2.97612e-29	2.59173e-28	0.590941
486	ARL4C	12.0344	6.37631e-29	5.49252e-28	2.13959
487	RPS6KA3	12.0077	6.9239e-29	5.95675e-28	1.11359
488	PSME1	11.9818	8.8229e-29	7.58101e-28	1.08768
489	VPS29	11.98	8.88406e-29	7.63038e-28	1.04171
490	PRKCA	11.9715	9.18182e-29	7.88285e-28	1.09294
491	ICAM1	11.9613	1.13605e-28	9.72502e-28	1.6923
492	CSK	11.9598	1.14635e-28	9.80499e-28	1.51996
493	CORO1B	11.9583	1.18472e-28	1.0129e-27	1.44448
494	MARCHF1	11.9528	1.39238e-28	1.18798e-27	2.57946
495	BCL6	11.9231	1.75306e-28	1.49386e-27	2.14929
496	RNF13	11.9029	1.93712e-28	1.64866e-27	1.32382
497	ST18	11.9001	2.32853e-28	1.97772e-27	3.89893
498	ETV6	11.8935	1.86187e-28	1.58528e-27	0.962064
499	TMEM97	11.8704	2.74014e-28	2.32349e-27	1.65178
500	PRAM1	11.8633	2.93403e-28	2.48483e-27	2.14709
501	PTGS2	11.844	3.72743e-28	3.15159e-27	2.75714
502	SUSD3	11.8311	3.9521e-28	3.33882e-27	2.02476
503	NDUFS6	11.8221	3.48414e-28	2.9471e-27	0.862057
504	PSMB6	11.81	4.02785e-28	3.40003e-27	0.93554
505	COX6B1	11.7915	4.13168e-28	3.48626e-27	0.679415
506	ANKRD44	11.7765	4.83175e-28	4.07031e-27	1.01858
507	OXA1L	11.7715	6.29836e-28	5.28852e-27	1.33804
508	DSC2	11.7575	7.15715e-28	6.00229e-27	1.46742
509	HBEGF	11.7488	8.39375e-28	7.01655e-27	2.07162
510	DDX21	11.7209	9.39608e-28	7.83538e-27	1.08587
511	GPR65	11.7082	1.06312e-27	8.84031e-27	1.5651
512	VDAC1	11.703	1.07654e-27	8.94831e-27	0.965954
513	GK	11.7008	1.17924e-27	9.77834e-27	1.64275
514	INPP5D	11.6851	1.29387e-27	1.07074e-26	1.30843
515	KLF6	11.6844	1.16758e-27	9.68557e-27	0.838178
516	RAB7A	11.6834	1.32757e-27	1.09774e-26	0.990125
517	SMDT1	11.6796	1.34273e-27	1.10983e-26	1.03926
518	SPECC1	11.6727	1.48749e-27	1.2285e-26	1.37713
519	COX8A	11.6704	1.22433e-27	1.014e-26	0.700972
520	MCUB	11.669	1.7317e-27	1.42734e-26	2.28101
521	SLC25A19	11.6625	1.87915e-27	1.54825e-26	2.80516
522	EVL	11.6134	2.38581e-27	1.96022e-26	1.03121
523	GNA13	11.6001	2.96065e-27	2.42479e-26	1.39778
524	NDUFB4	11.5873	2.83296e-27	2.32206e-26	0.834193
525	IDH2	11.5859	3.148e-27	2.57721e-26	1.07842
526	RAP2A	11.5781	3.55192e-27	2.901e-26	1.35255
527	SNRPF	11.5681	3.60763e-27	2.94533e-26	0.961668
528	PLAU	11.5376	5.58465e-27	4.53429e-26	2.20489
529	MAT2A	11.5345	5.30487e-27	4.31391e-26	1.28899
530	CD44	11.5227	5.30198e-27	4.31326e-26	1.24557
531	GGTA1	11.5187	6.75648e-27	5.48141e-26	2.98463
532	ZNF385A	11.5186	6.73037e-27	5.46237e-26	2.53795
533	MOB1A	11.5183	5.24184e-27	4.26657e-26	0.927475
534	FYB1	11.5178	5.43118e-27	4.41489e-26	1.19576
535	CHCHD10	11.5166	5.51403e-27	4.47871e-26	0.926778
536	SNRPB	11.4874	6.96436e-27	5.64562e-26	0.843488
537	COX6C	11.4852	6.8002e-27	5.51471e-26	0.732195
538	C20orf27	11.4752	9.47838e-27	7.66553e-26	1.85958
539	GPAT3	11.4635	1.06748e-26	8.60279e-26	2.38474
540	SNX10	11.4467	1.16188e-26	9.35262e-26	1.71516
541	HLA-C	11.4408	1.05097e-26	8.47964e-26	1.01111
542	MGST2	11.4252	1.32281e-26	1.06273e-25	1.18746
543	KDM2B	11.4102	1.61059e-26	1.29242e-25	1.54047
544	PLEK	11.4063	1.42111e-26	1.14082e-25	1.2302
545	PSMB8	11.3954	1.901e-26	1.52309e-25	1.81129
546	SYAP1	11.3774	2.07736e-26	1.66309e-25	1.23575
547	ACY3	11.3524	2.97494e-26	2.36699e-25	3.7288
548	PIK3AP1	11.3519	2.61744e-26	2.08819e-25	1.58723
549	PSMA7	11.3474	2.05371e-26	1.6448e-25	0.604365
550	NDUFA2	11.3293	2.91984e-26	2.32404e-25	0.905348
551	TOMM7	11.323	2.74381e-26	2.18562e-25	0.678647
552	PA2G4	11.3067	3.72679e-26	2.9595e-25	1.0297
553	REX1BD	11.3004	3.89034e-26	3.08818e-25	1.05284
554	NR4A3	11.2964	4.19054e-26	3.3252e-25	1.48658
555	GTF3A	11.2877	4.33128e-26	3.43424e-25	1.03709
556	LPXN	11.2876	4.90342e-26	3.88341e-25	2.00974
557	RAB8A	11.2707	5.13688e-26	4.06207e-25	1.11118
558	CCT3	11.2551	5.66768e-26	4.47838e-25	0.917834
559	MBNL1	11.2479	5.31089e-26	4.19807e-25	0.799679
560	SRSF9	11.2446	5.9047e-26	4.66031e-25	0.767949
561	BAX	11.2379	6.60805e-26	5.20946e-25	0.966878
562	OTUD1	11.2315	8.49877e-26	6.68213e-25	2.88611
563	PRPF40A	11.2246	7.13833e-26	5.62106e-25	0.826195
564	ATP5MJ	11.2152	7.15008e-26	5.62816e-25	0.68491
565	CYSLTR1	11.2119	9.55778e-26	7.49195e-25	2.10187
566	M6PR	11.2068	8.58377e-26	6.74127e-25	0.954904
567	B4GALT1	11.2016	9.27478e-26	7.27564e-25	1.14379
568	BRI3BP	11.1915	1.08613e-25	8.48793e-25	1.6372
569	PSME2	11.1906	1.08489e-25	8.48143e-25	1.29689
570	IL1B	11.1848	1.27897e-25	9.97981e-25	3.24695
571	PCBP2	11.1617	1.18622e-25	9.26309e-25	0.688361
572	PRKDC	11.1432	1.51994e-25	1.1843e-24	0.90482
573	SLC43A2	11.1138	2.24658e-25	1.73921e-24	2.18553
574	PSMB3	11.1089	1.98568e-25	1.541e-24	0.872635
575	INSIG1	11.1012	2.50318e-25	1.93422e-24	1.72584
576	MRPL33	11.0946	2.38238e-25	1.84226e-24	1.04422
577	HLX	11.0674	3.16434e-25	2.44236e-24	1.58316
578	PLA2G4A	11.0491	3.99337e-25	3.07305e-24	2.06375
579	CCT6A	11.0433	3.65648e-25	2.8159e-24	0.923407
580	ARRB2	11.0302	4.25038e-25	3.26961e-24	1.38449
581	NDUFS7	11.0142	4.76843e-25	3.66538e-24	1.02113
582	GRK3	11.0137	5.00278e-25	3.84267e-24	1.32125
583	TCOF1	10.9846	6.93084e-25	5.31176e-24	1.80812
584	UQCRFS1	10.9745	6.73085e-25	5.16232e-24	0.947433
585	MRPL57	10.9589	7.59099e-25	5.80906e-24	0.930271
586	PARK7	10.9237	9.22224e-25	7.03651e-24	0.688135
587	ENO1	10.92	9.04027e-25	6.90023e-24	0.644897
588	THOC7	10.9162	1.13135e-24	8.61625e-24	1.06597
589	TMEM256	10.9104	1.20005e-24	9.13265e-24	1.12229
590	NASP	10.8983	1.27143e-24	9.6688e-24	0.912117
591	TBCA	10.8954	1.20058e-24	9.13338e-24	0.686545
592	PTPN6	10.8908	1.40343e-24	1.0653e-23	1.29291
593	PRKCD	10.8899	1.45635e-24	1.10466e-23	1.57665
594	TFEC	10.8887	1.62386e-24	1.22855e-23	2.68085
595	CD68	10.8885	1.50754e-24	1.14222e-23	1.70115
596	DNPH1	10.8846	1.56313e-24	1.18347e-23	1.30907
597	APEX1	10.8798	1.53373e-24	1.16164e-23	0.989453
598	ARHGAP30	10.8527	1.96607e-24	1.48202e-23	1.47335
599	DDX5	10.7967	2.66655e-24	2.00273e-23	0.595969
600	ANXA5	10.7952	2.92812e-24	2.19439e-23	0.776273
601	ITPR1	10.7896	3.37318e-24	2.52517e-23	1.14798
602	EIF3H	10.7808	3.26463e-24	2.4448e-23	0.695151
603	SNRPD1	10.7786	3.51439e-24	2.62993e-23	0.845867
604	ST6GAL1	10.7499	4.85269e-24	3.61178e-23	1.37875
605	PRDX1	10.7473	4.44506e-24	3.31078e-23	0.794251
606	MAP3K14	10.7384	5.71701e-24	4.24895e-23	1.94227
607	NDUFB1	10.7117	6.26743e-24	4.653e-23	0.908219
608	RIN2	10.6934	7.94167e-24	5.86853e-23	1.33104
609	INHBA	10.6896	8.99392e-24	6.63185e-23	2.91483
610	LRRC8C	10.6718	1.02563e-23	7.54922e-23	2.41242
611	APBB1IP	10.6699	8.44099e-24	6.23305e-23	1.05816
612	LSM4	10.6683	9.26547e-24	6.82721e-23	0.933415
613	ADA2	10.6602	1.1361e-23	8.34448e-23	2.63215
614	FGL1	10.6581	1.17079e-23	8.59617e-23	3.10689
615	VPS35	10.6567	1.00832e-23	7.42445e-23	0.897365
616	CD300A	10.6528	1.10386e-23	8.11341e-23	1.50132
617	MICAL1	10.6364	1.37753e-23	1.0089e-22	2.31967
618	HIVEP1	10.6276	1.3564e-23	9.93778e-23	1.15743
619	MDH2	10.6136	1.48616e-23	1.08769e-22	0.941616
620	LIMD1	10.6078	1.72018e-23	1.25763e-22	1.72465
621	RNF125	10.5973	1.86675e-23	1.36334e-22	1.94539
622	ARF3	10.5915	1.90005e-23	1.38717e-22	1.37459
623	DOCK10	10.5863	2.06633e-23	1.50643e-22	1.94173
624	ATP6V1A	10.5514	2.57958e-23	1.87597e-22	1.1475
625	PTEN	10.55	2.48196e-23	1.80625e-22	0.879712
626	PARVB	10.546	2.76864e-23	2.01204e-22	1.30189
627	CCR1	10.5428	2.99095e-23	2.1713e-22	2.26884
628	RNH1	10.5415	2.7488e-23	1.99833e-22	0.963981
629	LDHA	10.5222	3.04367e-23	2.20647e-22	0.764033
630	OFD1	10.5203	3.53818e-23	2.55957e-22	1.52198
631	EIF3F	10.5104	3.33771e-23	2.41878e-22	0.721988
632	NAIP	10.5072	4.08678e-23	2.95436e-22	2.2701
633	NDUFB5	10.4851	4.40215e-23	3.17789e-22	0.940085
634	RGS2	10.4847	4.60649e-23	3.32192e-22	1.44458
635	P2RY13	10.4538	6.65439e-23	4.79037e-22	3.66968
636	TUFM	10.4243	7.47121e-23	5.37089e-22	1.01658
637	AKIRIN1	10.4142	8.01574e-23	5.75833e-22	0.971781
638	GPCPD1	10.4021	8.81836e-23	6.32171e-22	0.932532
639	COX5B	10.4006	8.08563e-23	5.80652e-22	0.621287
640	PRELID1	10.3949	9.37458e-23	6.71579e-22	0.846212
641	FMNL1	10.3817	1.08719e-22	7.77492e-22	1.47588
642	UBL5	10.3792	9.49661e-23	6.80085e-22	0.616915
643	MATK	10.3762	1.24868e-22	8.90514e-22	2.5635
644	IRF2BP2	10.3648	1.16817e-22	8.34251e-22	0.881656
645	TPI1	10.3605	1.07496e-22	7.69281e-22	0.583184
646	LMNA	10.3419	1.48549e-22	1.0583e-21	0.937078
647	PGAM1	10.3402	1.49532e-22	1.06494e-21	0.951045
648	CD80	10.3224	1.97702e-22	1.40461e-21	3.18724
649	STARD7	10.319	1.87517e-22	1.3327e-21	1.29682
650	SLFN12L	10.3113	2.1603e-22	1.5327e-21	3.1235
651	DDX27	10.3067	2.06127e-22	1.46396e-21	1.27485
652	PRKAR2A	10.2986	2.13335e-22	1.51463e-21	1.01321
653	DUSP1	10.2903	2.1791e-22	1.54551e-21	0.940369
654	NLRP1	10.2874	2.52246e-22	1.78413e-21	1.85694
655	TESC	10.2834	2.3201e-22	1.64316e-21	1.06293
656	SLC8A1	10.2691	2.93322e-22	2.07183e-21	1.71311
657	ATP6V1B2	10.2633	2.95361e-22	2.0848e-21	1.34337
658	ADCY7	10.2622	3.1031e-22	2.18882e-21	1.83111
659	ERCC1	10.2409	3.41076e-22	2.40091e-21	0.931496
660	RUNX1	10.2333	3.41269e-22	2.40145e-21	0.938554
661	GNG7	10.2276	4.11812e-22	2.88997e-21	1.69087
662	SNRPE	10.218	3.9371e-22	2.76481e-21	0.737789
663	ZYX	10.215	4.3596e-22	3.05631e-21	1.15534
664	ITGA4	10.195	5.00383e-22	3.50319e-21	1.13027
665	TNF	10.1936	5.68464e-22	3.96771e-21	2.86351
666	CASP1	10.1908	5.86482e-22	4.09209e-21	2.98853
667	RHOG	10.1837	5.15734e-22	3.60821e-21	0.883676
668	SLC41A2	10.172	6.87586e-22	4.7862e-21	2.94163
669	ETFB	10.1657	6.32142e-22	4.4062e-21	0.914829
670	CNPY3	10.1446	7.8517e-22	5.45811e-21	1.13769
671	IL27RA	10.144	8.36333e-22	5.80595e-21	1.90316
672	SCNM1	10.1411	8.28602e-22	5.75421e-21	1.51766
673	FUOM	10.1377	8.54043e-22	5.92291e-21	1.43717
674	OSBPL8	10.1306	8.17364e-22	5.67808e-21	0.736152
675	PPP1CA	10.1129	9.62594e-22	6.66453e-21	0.814819
676	H1-2	10.1125	9.36843e-22	6.4906e-21	0.90548
677	SNX3	10.1124	9.20181e-22	6.37731e-21	0.659185
678	PRR13	10.0996	1.06375e-21	7.35504e-21	0.883048
679	EIF5A	10.0616	1.50334e-21	1.03424e-20	0.860514
680	METRNL	10.0515	1.70048e-21	1.1687e-20	1.31822
681	PGP	10.0432	1.7813e-21	1.22303e-20	1.04987
682	TFAM	10.0229	2.14247e-21	1.47003e-20	1.12669
683	CCT8	10.0144	2.17945e-21	1.49491e-20	0.799748
684	NDUFB8	10.0014	2.40171e-21	1.64462e-20	0.791026
685	ATP5MK	9.98825	2.62244e-21	1.79398e-20	0.695334
686	DNAJC8	9.98598	2.71322e-21	1.85363e-20	0.764383
687	PTGES3	9.98514	2.62752e-21	1.79687e-20	0.643023
688	ATP5PF	9.97548	2.83073e-21	1.93135e-20	0.62751
689	HSP90AA1	9.94384	3.7676e-21	2.56378e-20	0.649856
690	MRPL11	9.93389	4.39326e-21	2.98559e-20	1.03139
691	PSMB9	9.93057	4.93218e-21	3.34522e-20	2.87708
692	PPIG	9.92928	4.31203e-21	2.93135e-20	0.748471
693	NRDC	9.9257	4.47795e-21	3.04114e-20	0.799127
694	CLDND1	9.91751	5.12842e-21	3.4749e-20	1.21804
695	ZC3HAV1	9.91647	5.28344e-21	3.57759e-20	1.34133
696	RCBTB2	9.90866	5.68924e-21	3.84732e-20	1.64692
697	LIMD2	9.90507	5.44031e-21	3.68139e-20	0.999757
698	SRP14	9.90005	4.87966e-21	3.31178e-20	0.508369
699	H3-3A	9.89946	4.26079e-21	2.89747e-20	0.382259
700	TBC1D14	9.8875	6.55574e-21	4.42459e-20	1.3428
701	ARL6IP5	9.87294	6.86616e-21	4.62955e-20	0.797105
702	LAMTOR1	9.86252	7.39913e-21	4.98566e-20	0.757063
703	H2AC20	9.84334	9.00083e-21	6.0432e-20	1.03259
704	PSMB1	9.84077	8.72569e-21	5.86229e-20	0.675209
705	PIM3	9.81934	1.13674e-20	7.6148e-20	1.34796
706	HNRNPC	9.81859	9.57073e-21	6.41957e-20	0.496218
707	MRPL54	9.80857	1.22196e-20	8.17769e-20	1.06282
708	DHTKD1	9.80836	1.29527e-20	8.6487e-20	1.78734
709	SRGAP2	9.80649	1.25905e-20	8.41498e-20	1.1831
710	TUBGCP2	9.80202	1.2786e-20	8.54012e-20	1.05853
711	EDEM1	9.80058	1.31828e-20	8.79663e-20	1.32394
712	IL1RN	9.7895	1.54251e-20	1.02763e-19	3.03915
713	ANKEF1	9.78782	1.59764e-20	1.06367e-19	4.03709
714	IRF4	9.77377	1.79517e-20	1.19325e-19	4.65653
715	PHLPP1	9.75036	1.99631e-20	1.32567e-19	1.16093
716	ARL6IP4	9.72719	2.16663e-20	1.43739e-19	0.648435
717	PTAFR	9.71681	2.45001e-20	1.62382e-19	1.12353
718	CD180	9.71342	2.87155e-20	1.89833e-19	3.31093
719	MT-ND3	9.71296	2.52202e-20	1.67101e-19	0.712048
720	SP110	9.70188	2.94823e-20	1.9459e-19	1.36413
721	TTC39C	9.69131	3.31917e-20	2.18724e-19	1.82903
722	ATP5IF1	9.68221	3.13824e-20	2.06933e-19	0.663588
723	TPT1	9.67529	2.72283e-20	1.80117e-19	0.330556
724	SCARB1	9.6677	4.00182e-20	2.63037e-19	1.80527
725	MEF2A	9.66679	3.76778e-20	2.4789e-19	0.844613
726	SNX18	9.66507	4.12056e-20	2.70755e-19	1.86851
727	MCM5	9.66042	4.24401e-20	2.78778e-19	1.76771
728	FDFT1	9.64142	4.62292e-20	3.03186e-19	0.904518
729	APIP	9.63529	5.03158e-20	3.29359e-19	1.25645
730	ATP10A	9.62941	5.57485e-20	3.63996e-19	2.56733
731	PTPN2	9.62524	5.37519e-20	3.51294e-19	1.08933
732	BHLHE40	9.62231	5.27758e-20	3.45024e-19	1.0748
733	HAVCR2	9.62158	5.86481e-20	3.82566e-19	2.16298
734	GPR34	9.60056	6.76088e-20	4.40182e-19	1.83679
735	N4BP2L1	9.60034	6.83471e-20	4.44849e-19	1.81755
736	XRCC6	9.59622	6.50763e-20	4.23828e-19	0.795057
737	CD33	9.5945	7.24957e-20	4.71405e-19	2.03417
738	N4BP2	9.58974	6.86995e-20	4.47001e-19	0.877214
739	FABP5	9.58618	7.34862e-20	4.77695e-19	1.04899
740	CCL3L1	9.58356	7.6576e-20	4.97623e-19	1.75842
741	P2RY14	9.57504	8.12174e-20	5.27121e-19	1.41483
742	DUSP23	9.57383	8.36949e-20	5.42689e-19	1.492
743	CEBPA	9.5645	9.18904e-20	5.94708e-19	2.17977
744	MAP3K1	9.55382	9.44414e-20	6.10644e-19	1.06963
745	SNX5	9.5517	9.49687e-20	6.13861e-19	0.960487
746	GGT5	9.54388	1.05096e-19	6.78472e-19	1.47532
747	FOSB	9.54294	9.83583e-20	6.35572e-19	0.817554
748	CBFA2T3	9.53525	1.13637e-19	7.32237e-19	1.74762
749	PSMA1	9.53409	1.06126e-19	6.84908e-19	0.774866
750	APAF1	9.52549	1.1954e-19	7.69316e-19	1.16761
751	KCNK13	9.52177	1.33233e-19	8.55305e-19	3.52485
752	PDK4	9.51756	1.32188e-19	8.48855e-19	1.85319
753	DNMT1	9.5121	1.31243e-19	8.43456e-19	1.00327
754	ACADVL	9.50993	1.31846e-19	8.46925e-19	0.982298
755	IMPDH2	9.50715	1.37633e-19	8.83001e-19	0.996066
756	RPL17	9.50441	1.37125e-19	8.80012e-19	0.887786
757	H1-5	9.49607	1.54501e-19	9.8968e-19	1.55677
758	ATP5F1C	9.49075	1.4891e-19	9.5446e-19	0.702895
759	PHB2	9.49024	1.52987e-19	9.80288e-19	0.811777
760	SH3BGRL	9.47443	1.69149e-19	1.0825e-18	0.722562
761	ODF3B	9.47053	1.97673e-19	1.26231e-18	2.74887
762	AKNA	9.46897	1.88495e-19	1.20444e-18	1.3319
763	LYZ	9.45746	2.07598e-19	1.32527e-18	1.60459
764	TCTN3	9.43881	2.47907e-19	1.57918e-18	1.56265
765	AP2S1	9.43158	2.28878e-19	1.46022e-18	0.647271
766	ABI3	9.42857	2.76669e-19	1.75968e-18	2.93787
767	PICALM	9.41969	2.63884e-19	1.6794e-18	0.768925
768	TALDO1	9.38122	3.31825e-19	2.10594e-18	0.646958
769	CYRIA	9.35818	4.54964e-19	2.88037e-18	1.31382
770	PLCB2	9.34504	5.02429e-19	3.17405e-18	1.54922
771	BLVRB	9.3445	4.82636e-19	3.05181e-18	0.899098
772	CCDC107	9.34394	5.04225e-19	3.18442e-18	1.21407
773	USP36	9.32272	6.07701e-19	3.82856e-18	1.40213
774	HSPA8	9.31821	5.95086e-19	3.75022e-18	0.757116
775	FLT3	9.30744	7.18635e-19	4.51229e-18	3.39318
776	PPP4C	9.30379	6.6303e-19	4.17076e-18	0.837256
777	ZMIZ1	9.29982	6.93641e-19	4.35934e-18	0.919035
778	IER5	9.28448	8.01372e-19	5.02568e-18	1.34715
779	DOK2	9.28172	8.30621e-19	5.20437e-18	1.7562
780	CYCS	9.27984	8.05844e-19	5.05219e-18	0.842286
781	PSMA3	9.27319	8.59144e-19	5.37982e-18	0.844725
782	RGS19	9.26803	8.93752e-19	5.59313e-18	1.11776
783	COX17	9.26697	8.65294e-19	5.41668e-18	0.820387
784	LRRK2	9.26592	9.81749e-19	6.13824e-18	2.7246
785	UQCRC1	9.24505	1.07736e-18	6.72584e-18	0.986086
786	ACTR3	9.2408	1.01457e-18	6.33962e-18	0.603557
787	KLF4	9.23832	1.19468e-18	7.45151e-18	1.83976
788	TAGLN2	9.23732	1.07167e-18	6.69233e-18	0.67757
789	IMPA2	9.23263	1.22734e-18	7.64824e-18	1.51895
790	IFI30	9.23064	1.30455e-18	8.12205e-18	3.38759
791	LYST	9.22923	1.21033e-18	7.54458e-18	1.05938
792	OPN3	9.22169	1.34623e-18	8.37399e-18	1.67219
793	CERK	9.21991	1.34719e-18	8.37739e-18	1.34707
794	CD4	9.21969	1.35854e-18	8.44547e-18	1.58573
795	QPRT	9.21402	1.30953e-18	8.1506e-18	0.726428
796	SELPLG	9.19642	1.54927e-18	9.61087e-18	1.17144
797	CALM1	9.17905	1.61367e-18	1.00044e-17	0.535641
798	CYC1	9.17619	1.83983e-18	1.13928e-17	0.956342
799	LACTB	9.17377	1.90825e-18	1.18094e-17	1.22712
800	PYM1	9.15584	2.22677e-18	1.37723e-17	1.45274
801	LMNB1	9.11087	3.11609e-18	1.92036e-17	1.2581
802	NUBP1	9.10069	3.43185e-18	2.11243e-17	1.56682
803	STK4	9.1003	3.07395e-18	1.89666e-17	0.716404
804	SERP1	9.09947	3.0974e-18	1.90999e-17	0.587849
805	RSL1D1	9.09946	3.348e-18	2.06144e-17	0.886082
806	GAB3	9.0908	3.6428e-18	2.24095e-17	1.46929
807	SUCNR1	9.08874	3.72007e-18	2.28712e-17	1.54209
808	CCT4	9.07172	3.9934e-18	2.45151e-17	0.710944
809	RANBP2	9.06943	4.17967e-18	2.56434e-17	0.906238
810	CFP	9.06136	4.7786e-18	2.92918e-17	2.76402
811	RAD23A	9.0418	5.16066e-18	3.1615e-17	0.864515
812	CCDC200	9.04099	5.35949e-18	3.28233e-17	1.54288
813	TBXAS1	9.02231	5.90922e-18	3.61364e-17	0.990764
814	CDC42SE2	9.02128	5.85307e-18	3.58036e-17	0.776104
815	SCO2	9.01049	6.80949e-18	4.15925e-17	1.39902
816	RAC1	9.00973	6.08212e-18	3.71827e-17	0.52927
817	SLC25A33	9.00577	6.97372e-18	4.2583e-17	1.20968
818	PIK3CD	9.00381	7.03702e-18	4.29568e-17	1.35088
819	NDUFC1	8.99423	7.41589e-18	4.52562e-17	0.840608
820	MED29	8.99266	7.80564e-18	4.75784e-17	1.41581
821	GHITM	8.99058	7.50843e-18	4.58074e-17	0.809678
822	PPA1	8.98522	8.00798e-18	4.8783e-17	0.880259
823	IPO7	8.9742	8.64129e-18	5.25944e-17	0.859398
824	NDUFB3	8.97233	8.71302e-18	5.29997e-17	0.799744
825	AXL	8.96754	9.54339e-18	5.79994e-17	1.43274
826	EEPD1	8.96168	9.85131e-18	5.98532e-17	1.41494
827	RNASEH2B	8.94388	1.1071e-17	6.71056e-17	1.05961
828	SSR3	8.94237	1.04758e-17	6.35354e-17	0.610267
829	HNRNPA3	8.9403	1.09144e-17	6.61755e-17	0.641538
830	CD101	8.93747	1.23063e-17	7.44403e-17	2.74989
831	GNG5	8.92933	1.11836e-17	6.7768e-17	0.497581
832	CYP2S1	8.9249	1.37244e-17	8.29212e-17	3.36177
833	XRN2	8.91081	1.37867e-17	8.3273e-17	0.702949
834	NDUFS8	8.90193	1.50627e-17	9.07939e-17	0.817136
835	RNF168	8.89733	1.5597e-17	9.39597e-17	1.00742
836	PIK3CG	8.89231	1.65204e-17	9.93774e-17	1.38007
837	MCUR1	8.87966	1.82836e-17	1.09856e-16	1.09949
838	LRRK1	8.8769	1.88234e-17	1.12967e-16	1.62064
839	SLA	8.86996	2.00211e-17	1.19912e-16	1.74754
840	NEDD9	8.869	1.92275e-17	1.15359e-16	0.91322
841	SIPA1L1	8.86676	1.95888e-17	1.17424e-16	0.911912
842	SDHB	8.86632	1.99962e-17	1.19797e-16	1.06047
843	RELT	8.86296	2.09097e-17	1.25197e-16	1.59521
844	IRF5	8.86142	2.22178e-17	1.32953e-16	3.52722
845	UBE2E2	8.83751	2.43463e-17	1.45479e-16	0.764788
846	UTP6	8.83583	2.55321e-17	1.52476e-16	1.16981
847	TMEM184C	8.833	2.65127e-17	1.58149e-16	1.41254
848	SUMO3	8.82998	2.60327e-17	1.55421e-16	0.898218
849	PSMA4	8.82941	2.60618e-17	1.55549e-16	0.776804
850	MRPL21	8.82564	2.70897e-17	1.61497e-16	0.874231
851	NDUFV3	8.8245	2.7051e-17	1.61313e-16	0.85557
852	FCER1A	8.81311	3.21356e-17	1.91193e-16	4.37679
853	PARL	8.80662	3.21137e-17	1.91117e-16	1.33333
854	LPIN2	8.80444	3.14765e-17	1.87433e-16	0.885683
855	PPP1CC	8.78466	3.65248e-17	2.17118e-16	0.818455
856	TMEM70	8.78343	3.83009e-17	2.2748e-16	1.35277
857	PIGX	8.77435	4.01114e-17	2.38028e-16	1.08735
858	CCT7	8.76192	4.37726e-17	2.59157e-16	0.856598
859	ZNF331	8.76112	4.57463e-17	2.70377e-16	1.46869
860	ATP8B4	8.75377	4.43239e-17	2.62196e-16	0.880759
861	DBNL	8.74347	5.10315e-17	3.01183e-16	1.17418
862	FAM162A	8.74257	5.01671e-17	2.96166e-16	0.888208
863	USP32	8.74153	4.96546e-17	2.93309e-16	0.76426
864	OSTF1	8.73397	5.23359e-17	3.08794e-16	0.826838
865	TPP1	8.72449	5.76866e-17	3.39684e-16	1.05536
866	DRAM2	8.7163	6.24465e-17	3.66876e-16	1.09633
867	ATP5PO	8.7154	6.00848e-17	3.53302e-16	0.651295
868	ABHD12	8.70865	6.73064e-17	3.94641e-16	1.30851
869	HNRNPU	8.7035	6.4945e-17	3.81337e-16	0.565215
870	RBM3	8.69993	6.76234e-17	3.96343e-16	0.683112
871	RPS6KA4	8.69124	7.76769e-17	4.54801e-16	1.85476
872	H1-0	8.68876	7.68154e-17	4.49885e-16	1.09921
873	PRDX3	8.6841	7.87644e-17	4.61037e-16	0.903849
874	RBPJ	8.66719	8.52843e-17	4.98777e-16	0.706194
875	MRPL4	8.66483	9.25873e-17	5.40722e-16	1.14497
876	TLR6	8.65972	1.0056e-16	5.86452e-16	3.06658
877	CISH	8.65467	9.71359e-17	5.66805e-16	1.16412
878	MZT2B	8.65144	9.23895e-17	5.39719e-16	0.506416
879	UPK3A	8.64167	1.15976e-16	6.74835e-16	4.49784
880	PPM1K	8.61751	1.33216e-16	7.74053e-16	1.47441
881	NFKBID	8.61685	1.24515e-16	7.24314e-16	0.945273
882	WDFY2	8.61497	1.32572e-16	7.70749e-16	0.981842
883	SLC39A10	8.60638	1.40599e-16	8.16263e-16	0.942196
884	CNDP2	8.60183	1.49216e-16	8.65076e-16	1.41075
885	FAM102B	8.59529	1.55724e-16	9.02047e-16	1.21767
886	PDCD5	8.58886	1.57486e-16	9.1123e-16	0.728321
887	ARHGAP17	8.58879	1.61226e-16	9.32085e-16	1.05561
888	MT-ND1	8.58642	1.57069e-16	9.09329e-16	0.58385
889	SUMO2	8.58115	1.50332e-16	8.71303e-16	0.424216
890	MRPS34	8.57992	1.69191e-16	9.77313e-16	0.786774
891	PDGFB	8.57584	1.85682e-16	1.07107e-15	2.1317
892	PCLAF	8.57386	1.82278e-16	1.05203e-15	1.19943
893	ATP6V1F	8.56301	1.85115e-16	1.0681e-15	0.612329
894	TET2	8.55086	2.05173e-16	1.18086e-15	0.728772
895	NDUFB2	8.54961	2.07604e-16	1.19419e-15	0.641661
896	HNRNPDL	8.53598	2.29569e-16	1.31833e-15	0.627036
897	PDCL3	8.5249	2.64614e-16	1.51621e-15	1.38127
898	GABARAPL2	8.52483	2.54183e-16	1.45765e-15	0.761503
899	MICOS10	8.51018	2.85128e-16	1.63148e-15	0.832386
900	UNC93B1	8.51004	2.9619e-16	1.69431e-15	1.77255
901	TMEM71	8.50161	3.11994e-16	1.78274e-15	1.67969
902	WDR77	8.49756	3.26504e-16	1.86255e-15	1.61548
903	COX14	8.49337	3.26657e-16	1.86291e-15	0.961004
904	HNRNPA2B1	8.48794	3.18335e-16	1.81796e-15	0.483693
905	EVI2B	8.48224	3.48691e-16	1.98747e-15	1.17091
906	PPARD	8.47246	3.83948e-16	2.183e-15	1.22574
907	ENSA	8.46968	3.74758e-16	2.13292e-15	0.684276
908	ARHGAP9	8.46613	4.04348e-16	2.29773e-15	1.50528
909	PPP1R14A	8.46142	4.22239e-16	2.39609e-15	1.37197
910	SLC4A7	8.45048	4.50829e-16	2.55552e-15	1.04639
911	TSPAN33	8.43783	5.19451e-16	2.94047e-15	3.35111
912	CYTH4	8.43262	5.2019e-16	2.94384e-15	1.65049
913	C1QC	8.41792	5.81835e-16	3.28549e-15	2.0798
914	EIF3M	8.41656	5.55191e-16	3.13676e-15	0.645585
915	BLOC1S6	8.4079	6.15775e-16	3.47429e-15	1.05844
916	RHOA	8.40503	5.70148e-16	3.22039e-15	0.444973
917	H1-4	8.40503	6.15302e-16	3.47258e-15	0.889948
918	SNRPA	8.39586	6.71647e-16	3.7823e-15	1.06667
919	DIP2B	8.39332	6.71107e-16	3.78029e-15	0.822076
920	SLC12A5	8.38568	7.42921e-16	4.17683e-15	1.69812
921	PRKAG2	8.38263	7.57773e-16	4.25685e-15	1.65142
922	PFKP	8.37983	7.61504e-16	4.27665e-15	1.12432
923	MAP3K5	8.37922	7.51177e-16	4.22095e-15	1.10057
924	SLC23A2	8.37582	7.72774e-16	4.33758e-15	1.06285
925	SLC20A1	8.36832	8.3601e-16	4.68234e-15	1.4074
926	EHD4	8.3675	8.35893e-16	4.68234e-15	1.30457
927	POLR2L	8.36575	8.04405e-16	4.51267e-15	0.64235
928	SLC37A2	8.36101	9.05249e-16	5.06303e-15	2.89989
929	FES	8.36053	8.75686e-16	4.90189e-15	1.38866
930	TXNL4A	8.35362	8.92798e-16	4.99497e-15	0.75312
931	HNMT	8.34851	9.57148e-16	5.3463e-15	1.25696
932	THEMIS2	8.34594	9.8013e-16	5.47023e-15	1.71036
933	IL4I1	8.3435	1.03309e-15	5.75804e-15	3.27901
934	SPCS1	8.34345	9.48635e-16	5.30305e-15	0.643144
935	NDUFA12	8.33298	1.03365e-15	5.75956e-15	0.705541
936	FKBP3	8.32017	1.14782e-15	6.38023e-15	0.797879
937	FADS1	8.29955	1.33878e-15	7.43168e-15	0.831122
938	PRAG1	8.29121	1.44351e-15	8.00229e-15	1.15275
939	UBE2L3	8.28811	1.42018e-15	7.87721e-15	0.638774
940	ZNF106	8.28626	1.46802e-15	8.1338e-15	0.825237
941	NABP1	8.27538	1.58835e-15	8.79343e-15	1.00933
942	PARP1	8.26913	1.66246e-15	9.19882e-15	0.800274
943	TMEM144	8.26741	1.7718e-15	9.79069e-15	2.27051
944	MYO1E	8.26539	1.74547e-15	9.64776e-15	1.08658
945	VOPP1	8.25763	1.84458e-15	1.01874e-14	1.09393
946	TWF2	8.25446	1.85528e-15	1.02438e-14	0.97656
947	PTP4A2	8.24561	1.88134e-15	1.03821e-14	0.557438
948	BAZ1A	8.24519	1.96596e-15	1.08317e-14	0.818347
949	ZNF366	8.24491	2.09141e-15	1.15136e-14	2.50923
950	NDUFA4	8.24159	1.91777e-15	1.05775e-14	0.480602
951	UXT	8.24028	2.0064e-15	1.10486e-14	0.633598
952	ALYREF	8.2374	2.13161e-15	1.17193e-14	1.08857
953	ACAA1	8.23692	2.13046e-15	1.17161e-14	1.14362
954	MIF	8.23246	2.12802e-15	1.17058e-14	0.662982
955	EIF3A	8.21677	2.35772e-15	1.29486e-14	0.566214
956	TXN2	8.21668	2.43845e-15	1.33778e-14	0.816894
957	SYNGR2	8.20374	2.69362e-15	1.47541e-14	1.10934
958	FAM120A	8.19515	2.84458e-15	1.55686e-14	0.868694
959	LSM5	8.18855	2.98464e-15	1.63179e-14	0.810658
960	H4C3	8.18652	2.99162e-15	1.63517e-14	0.802254
961	VAV1	8.17859	3.28173e-15	1.79042e-14	1.47784
962	SMC1A	8.16591	3.53066e-15	1.92115e-14	0.938058
963	PTPRO	8.16071	3.84157e-15	2.08978e-14	2.9669
964	JAK2	8.15241	3.90649e-15	2.12397e-14	1.07015
965	GPRIN3	8.15053	4.03829e-15	2.19448e-14	1.65117
966	GPN3	8.14825	4.06319e-15	2.20642e-14	1.15155
967	ATP5MC1	8.14564	4.05259e-15	2.20167e-14	0.779804
968	C12orf75	8.14246	4.06348e-15	2.20642e-14	0.954681
969	FBL	8.1418	4.12362e-15	2.23849e-14	0.741186
970	DNAJC15	8.14086	4.22046e-15	2.28986e-14	0.924542
971	CDC123	8.13266	4.44146e-15	2.40786e-14	0.823024
972	HNRNPUL1	8.13201	4.46785e-15	2.42153e-14	0.818138
973	NDUFS2	8.12442	4.73957e-15	2.5661e-14	0.838192
974	RABEP1	8.12403	4.66422e-15	2.52663e-14	0.690647
975	EIF4B	8.12386	4.62549e-15	2.50631e-14	0.60128
976	NOP56	8.12237	4.8329e-15	2.61527e-14	0.919697
977	GTF2B	8.11523	5.04464e-15	2.72485e-14	0.878994
978	PPP1CB	8.11262	5.0421e-15	2.72418e-14	0.65966
979	IRAG2	8.11128	5.23149e-15	2.82355e-14	1.22655
980	PLA2G7	8.10776	5.5047e-15	2.96714e-14	1.99338
981	RYR1	8.10512	5.67578e-15	3.05775e-14	2.2699
982	MRPL41	8.1035	5.40185e-15	2.91398e-14	0.674303
983	UTRN	8.0961	5.73827e-15	3.0898e-14	0.810012
984	LSM7	8.0947	5.71547e-15	3.07833e-14	0.611159
985	PFDN2	8.09195	5.92765e-15	3.18928e-14	0.718442
986	STIM2	8.08616	6.28049e-15	3.37736e-14	1.01661
987	DUSP22	8.08542	6.42327e-15	3.45144e-14	1.53466
988	PPT1	8.08042	6.55228e-15	3.51893e-14	1.12823
989	ATP1B3	8.0726	6.85157e-15	3.6768e-14	0.748157
990	SS18L2	8.06175	7.50228e-15	4.02076e-14	1.05011
991	MTCH2	8.05595	7.73384e-15	4.13949e-14	0.91292
992	LRRFIP1	8.05053	7.65545e-15	4.0986e-14	0.573754
993	HNRNPAB	8.04263	8.38141e-15	4.47681e-14	0.694265
994	ADO	8.04259	8.79068e-15	4.69056e-14	2.01307
995	UBAC2	8.04171	8.48264e-15	4.52971e-14	0.777403
996	MEF2D	8.04162	8.63402e-15	4.60935e-14	1.0984
997	RCC1	8.04031	8.78201e-15	4.68715e-14	1.04246
998	DUSP3	8.03418	9.14817e-15	4.87501e-14	1.19501
999	WASF2	8.03259	8.799e-15	4.69378e-14	0.561628
1000	UQCRC2	8.02968	9.17924e-15	4.8903e-14	0.731803
1001	ENY2	8.0069	1.05931e-14	5.63338e-14	0.577719
1002	GLUD1	8.00516	1.11238e-14	5.911e-14	0.919055
1003	TXNRD1	8.00432	1.09357e-14	5.81407e-14	0.675194
1004	LRPPRC	7.99592	1.17616e-14	6.24512e-14	0.767502
1005	PRDM1	7.97583	1.39156e-14	7.36611e-14	1.58462
1006	HHEX	7.9731	1.42667e-14	7.54229e-14	1.56078
1007	MPZL2	7.97102	1.46143e-14	7.72209e-14	2.40433
1008	RNF213	7.97065	1.39987e-14	7.4082e-14	0.786429
1009	ZNF267	7.97056	1.41745e-14	7.49546e-14	1.07786
1010	DMXL2	7.9697	1.40304e-14	7.42306e-14	0.875541
1011	HEXB	7.95914	1.54646e-14	8.15465e-14	1.09444
1012	CACYBP	7.95901	1.53263e-14	8.08383e-14	0.837484
1013	ATG3	7.95732	1.56354e-14	8.2405e-14	0.978865
1014	YIF1B	7.9476	1.68234e-14	8.85762e-14	1.15823
1015	COX7A2	7.94457	1.62429e-14	8.55417e-14	0.497415
1016	APPL1	7.9432	1.7075e-14	8.98776e-14	0.801735
1017	RCC2	7.93915	1.76829e-14	9.30066e-14	0.932169
1018	NCOR2	7.93902	1.7551e-14	9.23597e-14	0.837688
1019	SP100	7.93015	1.86466e-14	9.79003e-14	0.863317
1020	IFNGR2	7.91631	2.06638e-14	1.08299e-13	0.874347
1021	SH3TC1	7.89769	2.42395e-14	1.26749e-13	1.72361
1022	NRROS	7.89549	2.47652e-14	1.29465e-13	1.90266
1023	RNF149	7.89295	2.41629e-14	1.2638e-13	0.807559

## Sheet: DC
	genes	scores	pvals	pvals_adj	logfoldchanges
0	CD74	98.0579	7.7892e-98	1.49406e-96	7.44767
1	HLA-DRA	81.0076	2.75379e-89	5.00313e-88	7.58142
2	CST3	53.5155	1.73162e-72	2.68109e-71	5.89951
3	HLA-DRB1	52.1039	5.89174e-71	8.94773e-70	6.49752
4	TMSB4X	50.9895	4.08872e-73	6.37846e-72	2.72521
5	HLA-DPA1	48.5964	3.5922e-68	5.28058e-67	6.93424
6	HLA-DRB5	43.0893	1.96474e-63	2.70696e-62	6.46837
7	CPVL	37.2388	8.78272e-58	1.11412e-56	6.28535
8	COTL1	36.6384	5.23332e-59	6.7591e-58	2.4463
9	IRF8	36.4055	7.23466e-57	9.1269e-56	7.11321
10	S100B	36.1217	1.2096e-56	1.52133e-55	6.32037
11	ACTB	35.2052	6.1935e-58	7.88087e-57	1.78007
12	LCP1	33.0566	2.74002e-54	3.32459e-53	3.04077
13	FNBP1	31.0389	1.59667e-51	1.85237e-50	2.84503
14	AIF1	30.4156	1.08498e-50	1.24336e-49	3.43186
15	HLA-DQB1	30.3609	4.25182e-50	4.82427e-49	6.66795
16	HLA-DPB1	30.2951	4.6528e-50	5.27053e-49	5.92243
17	ATP2B1	27.6958	4.11099e-47	4.42833e-46	3.13937
18	HDAC9	27.0564	6.12861e-46	6.46338e-45	5.62379
19	HLA-DQA1	26.5424	3.24152e-45	3.38228e-44	6.49257
20	WDFY4	26.4208	4.83772e-45	5.02495e-44	6.20458
21	IDO1	26.1351	1.2453e-44	1.28895e-43	9.51329
22	SUB1	26.1283	2.9447e-45	3.07413e-44	2.01021
23	RPS11	25.7936	2.37921e-46	2.53247e-45	1.1613
24	RPS16	25.6143	4.51719e-46	4.77859e-45	1.25109
25	RPL27A	25.3085	3.24314e-45	3.38228e-44	1.23378
26	TMSB10	25.2409	3.32943e-44	3.42382e-43	1.67749
27	MPEG1	24.8788	6.70199e-43	6.71142e-42	6.89698
28	SNX3	24.7916	4.15948e-43	4.18157e-42	2.45708
29	RPS21	24.499	2.84835e-43	2.8803e-42	1.69377
30	RPL23	24.1987	2.22709e-44	2.30055e-43	1.0599
31	STK17B	23.9645	4.02681e-42	3.96893e-41	2.5685
32	RGS10	23.9168	9.77047e-42	9.56154e-41	3.18673
33	BID	23.571	3.61435e-41	3.49399e-40	3.41742
34	RGCC	23.5098	5.89111e-41	5.67631e-40	5.18328
35	COX7C	23.2805	2.5606e-41	2.48114e-40	1.58952
36	PSMB9	23.1326	2.29488e-40	2.19075e-39	6.48747
37	PTMA	22.9793	4.7967e-41	4.62829e-40	1.41339
38	RPL23A	22.9651	6.09648e-42	5.98883e-41	1.08273
39	PFN1	22.8852	6.17702e-41	5.94624e-40	1.37734
40	RPS8	22.4058	2.14899e-41	2.08818e-40	0.965767
41	CFL1	21.8339	3.50473e-39	3.27897e-38	1.36908
42	LSP1	21.5217	4.80064e-38	4.39381e-37	3.33645
43	CLEC9A	21.4691	8.29104e-38	7.52501e-37	9.89042
44	CTSZ	21.4654	5.59167e-38	5.10422e-37	3.03823
45	UBA52	21.4423	8.41057e-39	7.7981e-38	1.08426
46	RPLP2	21.4009	5.54318e-39	5.16971e-38	1.04326
47	ATP5F1E	21.2758	6.66844e-38	6.07638e-37	1.70762
48	MACROH2A1	21.0542	2.04238e-37	1.83832e-36	2.3201
49	SHTN1	20.8026	8.63424e-37	7.72106e-36	4.51986
50	LYZ	20.6167	1.24851e-36	1.11309e-35	3.70496
51	RPS29	20.5017	2.80322e-37	2.52095e-36	1.14531
52	RPS20	20.3517	2.86027e-37	2.57113e-36	1.0431
53	CLEC7A	19.915	2.30229e-35	2.01514e-34	4.40492
54	FGL2	19.7914	3.97519e-35	3.47055e-34	5.54939
55	ZNF366	19.7068	5.65852e-35	4.92021e-34	6.38042
56	RPS23	19.7003	1.09306e-36	9.74919e-36	0.880197
57	RPL21	19.5235	1.86171e-35	1.63089e-34	1.20474
58	NAAA	19.5144	1.12476e-34	9.72111e-34	4.76966
59	PTPRC	19.4841	6.57095e-35	5.70302e-34	2.46142
60	RPS13	19.0894	4.22795e-35	3.68655e-34	0.983376
61	RPL37	19.0567	7.9015e-35	6.84631e-34	1.01269
62	GSTP1	19.0546	1.92077e-34	1.65178e-33	1.39309
63	MT-ND3	18.926	4.7573e-34	4.06062e-33	1.68205
64	HLA-DMA	18.8845	1.29035e-33	1.0928e-32	4.80581
65	RPS2	18.8107	1.85405e-34	1.59574e-33	1.07274
66	EEF1B2	18.758	8.20946e-34	6.97838e-33	1.59371
67	C1orf54	18.6077	3.77924e-33	3.18367e-32	3.99374
68	GRN	18.5706	3.37908e-33	2.84889e-32	2.52202
69	TPM3	18.365	3.06644e-33	2.58742e-32	1.30113
70	BATF3	18.2366	1.73516e-32	1.43823e-31	5.18143
71	SAMHD1	17.668	1.53123e-31	1.24373e-30	3.55644
72	RAB11FIP1	17.653	1.23284e-31	1.00373e-30	2.58811
73	RPS19	17.4765	3.68051e-32	3.03121e-31	0.84919
74	CAMK2D	17.4479	3.71107e-31	2.98724e-30	3.22772
75	RAB32	17.3543	4.92139e-31	3.94456e-30	2.51933
76	RPL10A	17.3071	5.96946e-32	4.89876e-31	0.929555
77	RPL13A	17.2861	1.29838e-31	1.05584e-30	0.940943
78	RPL8	17.1173	3.18893e-31	2.57195e-30	0.942205
79	LMNA	17.064	1.45624e-30	1.15553e-29	2.10667
80	SERF2	16.9691	1.11341e-30	8.85877e-30	1.0841
81	CIITA	16.8736	4.59434e-30	3.58769e-29	5.62087
82	VAMP8	16.8275	3.91815e-30	3.06895e-29	2.27619
83	RPS28	16.7753	1.01797e-30	8.10876e-30	0.845869
84	RPS15A	16.7475	9.79587e-31	7.80606e-30	0.861489
85	PIK3R5	16.6983	8.7333e-30	6.78639e-29	3.764
86	GNAI2	16.663	5.24545e-30	4.09149e-29	1.41518
87	RPL27	16.6277	3.28106e-30	2.57482e-29	1.00561
88	S100A4	16.4477	1.2129e-29	9.40735e-29	1.98443
89	DAPP1	16.381	3.48219e-29	2.6727e-28	4.41313
90	CYRIB	16.3635	2.49476e-29	1.9234e-28	1.9335
91	CCDC88A	16.3479	3.14542e-29	2.41871e-28	2.11517
92	HLA-DMB	16.292	5.17802e-29	3.96105e-28	4.78629
93	MT-CO3	16.222	3.47697e-29	2.66969e-28	1.42156
94	MYL12A	16.1797	4.01202e-29	3.07479e-28	1.35122
95	RPL28	15.9912	3.18775e-29	2.45035e-28	0.759614
96	RPS18	15.9814	1.98175e-29	1.53074e-28	0.785577
97	MT-CO2	15.9798	1.00408e-28	7.63002e-28	1.3929
98	RPL4	15.9719	9.19798e-29	7.00248e-28	1.25847
99	ID2	15.7971	3.82449e-28	2.87974e-27	3.00472
100	RNASE6	15.7814	4.73783e-28	3.55578e-27	5.61427
101	PSME2	15.759	4.77066e-28	3.57782e-27	3.00584
102	MT-CO1	15.7038	3.52043e-28	2.65369e-27	1.32653
103	PSMB8	15.6034	9.8348e-28	7.30408e-27	3.84701
104	NAP1L1	15.5246	6.84801e-28	5.11902e-27	1.12442
105	RPL30	15.4288	3.47996e-28	2.62415e-27	0.770482
106	ARPC3	15.4199	1.07399e-27	7.97053e-27	1.16792
107	RPS5	15.2882	8.39492e-28	6.25497e-27	0.925182
108	MARCHF1	15.2024	5.74791e-27	4.19191e-26	4.50999
109	INPP5F	15.1729	6.31855e-27	4.6032e-26	3.3959
110	RPL7	15.1398	1.1935e-27	8.85111e-27	0.756717
111	LGALS1	15.1213	5.49561e-27	4.00933e-26	1.99447
112	PAK1	15.0505	1.04839e-26	7.60282e-26	3.06578
113	S100A10	15.0481	9.86547e-27	7.16192e-26	2.62135
114	RPLP1	15.0226	3.42671e-27	2.51418e-26	0.768835
115	HLA-DQA2	14.9272	1.97381e-26	1.42091e-25	5.94656
116	CORO1A	14.8971	1.40696e-26	1.01674e-25	1.84444
117	RPL35	14.8808	1.14547e-26	8.29812e-26	1.09512
118	ADAM19	14.83	2.9137e-26	2.08733e-25	3.89821
119	NCKAP5	14.811	3.19174e-26	2.28097e-25	4.25836
120	ATP5MF	14.8085	2.47811e-26	1.77713e-25	1.71083
121	RPS27	14.747	1.15659e-26	8.37571e-26	0.7819
122	PTP4A2	14.6959	3.95276e-26	2.81702e-25	1.65807
123	MT-ND5	14.6578	4.65936e-26	3.31602e-25	1.69578
124	SAT1	14.6087	5.29222e-26	3.75994e-25	1.84047
125	JAML	14.5393	9.19867e-26	6.50176e-25	2.73403
126	CAP1	14.5169	8.29509e-26	5.87114e-25	1.56701
127	GPX1	14.5157	6.35136e-26	4.50466e-25	1.40021
128	HMGA1	14.4838	1.12977e-25	7.96629e-25	2.13664
129	PMAIP1	14.4771	1.35489e-25	9.54388e-25	3.38944
130	RFTN1	14.4756	1.35251e-25	9.53039e-25	3.00914
131	PPIA	14.2266	2.73772e-25	1.91214e-24	1.18033
132	PYCARD	14.1767	4.31275e-25	2.99599e-24	2.0265
133	RPL36	14.1722	2.15364e-25	1.50828e-24	0.871162
134	LGMN	14.1699	5.34553e-25	3.7097e-24	3.13903
135	FLT3	14.1203	7.27701e-25	5.02982e-24	6.31371
136	ETV6	14.0374	8.38319e-25	5.78471e-24	1.89445
137	LST1	14.0245	7.35611e-25	5.08278e-24	1.82574
138	SLC38A1	13.9812	1.18585e-24	8.12847e-24	2.45494
139	PTPRE	13.9334	1.41264e-24	9.67014e-24	2.25167
140	CPNE3	13.8823	1.9637e-24	1.33758e-23	2.6698
141	PABPC1	13.8787	1.48731e-24	1.01678e-23	1.31075
142	RPL15	13.84	6.0232e-25	4.17157e-24	0.746262
143	ARPC2	13.7829	1.99845e-24	1.36081e-23	1.06658
144	RPL37A	13.7511	2.15962e-24	1.46668e-23	1.13383
145	RPL11	13.7401	1.17199e-24	8.03881e-24	0.732283
146	RPL19	13.6984	1.47443e-24	1.00831e-23	0.735218
147	CD83	13.6851	4.7118e-24	3.16868e-23	2.89244
148	DEK	13.6722	4.60464e-24	3.09864e-23	1.88947
149	B2M	13.6532	3.24128e-24	2.1919e-23	1.0377
150	BCL6	13.5024	1.16959e-23	7.78433e-23	3.81146
151	RPS3	13.4747	3.49405e-24	2.36129e-23	0.703428
152	PPA1	13.36	2.03867e-23	1.34859e-22	2.10518
153	PPP1R14B	13.3503	1.94257e-23	1.28832e-22	1.67981
154	H1-3	13.3032	2.71251e-23	1.78747e-22	2.62018
155	MCOLN2	13.2725	3.50202e-23	2.29746e-22	7.54738
156	RPL18A	13.2564	1.93218e-23	1.28184e-22	1.02039
157	EFHD2	13.1925	4.31453e-23	2.82511e-22	2.16868
158	RPL13	13.0277	2.60925e-23	1.72052e-22	0.603733
159	CD48	13.0261	9.51933e-23	6.18996e-22	2.60311
160	BTF3	13.0225	5.34554e-23	3.49024e-22	0.876996
161	MBP	12.9802	1.15796e-22	7.5107e-22	2.25361
162	CADM1	12.9669	1.3461e-22	8.72282e-22	3.11131
163	PSME1	12.9272	1.53394e-22	9.92757e-22	2.0965
164	NDUFB2	12.8996	1.54896e-22	1.00185e-21	1.50082
165	RPL22	12.8728	1.36789e-22	8.86124e-22	1.03088
166	SYK	12.8365	2.11486e-22	1.36359e-21	1.98332
167	PLEKHM3	12.7809	3.35791e-22	2.15363e-21	4.05884
168	PITPNC1	12.7792	3.07587e-22	1.9752e-21	2.40516
169	SLC25A5	12.7456	3.28168e-22	2.1054e-21	1.57792
170	RPS15	12.7194	2.70112e-22	1.73887e-21	0.918201
171	RPL32	12.6999	1.45308e-22	9.40717e-22	0.646163
172	PKM	12.6747	3.73947e-22	2.39314e-21	1.18052
173	RPS7	12.66	1.97868e-22	1.27618e-21	0.731761
174	ENTPD1	12.6398	5.68404e-22	3.61965e-21	2.36099
175	CBL	12.6293	6.26194e-22	3.98152e-21	2.20183
176	RPSA	12.6268	3.63349e-22	2.32748e-21	0.917775
177	CLCN4	12.6128	7.42922e-22	4.71065e-21	4.80853
178	ENSG00000271793	12.6035	6.17313e-22	3.92626e-21	1.48959
179	ARF6	12.5977	7.41641e-22	4.70398e-21	2.50219
180	UCP2	12.5448	9.7888e-22	6.19158e-21	3.16343
181	RPLP0	12.5013	6.55102e-22	4.16148e-21	0.924612
182	KCNK6	12.492	1.24961e-21	7.87503e-21	3.06106
183	LPP	12.4686	1.24496e-21	7.84814e-21	1.74795
184	RPL31	12.4509	7.86923e-22	4.98352e-21	0.811275
185	ARL4C	12.3884	2.04592e-21	1.28073e-20	3.3614
186	RPL14	12.3779	8.60051e-22	5.4433e-21	0.687598
187	TXN	12.3697	1.82948e-21	1.14768e-20	1.31257
188	TMEM14C	12.3506	2.19006e-21	1.37013e-20	1.66882
189	VOPP1	12.3314	2.57569e-21	1.607e-20	2.40097
190	PLEK	12.3284	2.42686e-21	1.51552e-20	2.23987
191	STIM2	12.2648	3.5837e-21	2.2285e-20	2.55824
192	DOCK10	12.2237	4.51773e-21	2.80257e-20	3.52322
193	CD52	12.2236	3.76703e-21	2.3418e-20	1.98731
194	RPS17	12.2125	4.02969e-21	2.50132e-20	1.51744
195	MT-ND4	12.1394	5.30099e-21	3.28058e-20	1.29419
196	C1QBP	12.1263	6.64712e-21	4.10379e-20	1.94183
197	KLF6	12.1093	6.31865e-21	3.90217e-20	1.40424
198	VAC14	12.1029	8.02108e-21	4.94023e-20	3.43147
199	HLA-C	12.1015	6.84999e-21	4.22651e-20	1.72616
200	PREX1	12.0762	8.4235e-21	5.18189e-20	2.2986
201	PKIB	12.045	9.55606e-21	5.86637e-20	1.92244
202	COX6C	12.0256	9.37692e-21	5.75812e-20	1.25922
203	JPT1	12.0095	1.15696e-20	7.09194e-20	2.02436
204	DOCK2	11.9604	1.33883e-20	8.18728e-20	1.79693
205	RPL41	11.9472	7.1412e-21	4.40488e-20	0.56794
206	RPS25	11.9215	8.04557e-21	4.95384e-20	0.636664
207	SH3BGRL3	11.8852	1.56455e-20	9.5478e-20	1.14877
208	UVRAG	11.8679	2.28733e-20	1.38848e-19	2.02066
209	DSE	11.7883	3.43035e-20	2.07196e-19	2.37978
210	CTSS	11.756	4.0521e-20	2.44107e-19	2.95352
211	SFT2D2	11.7494	4.27199e-20	2.57129e-19	3.06274
212	RPS24	11.7373	2.4819e-20	1.50481e-19	0.716475
213	RPS12	11.7322	1.82533e-20	1.11031e-19	0.636138
214	ARPC1B	11.6772	5.67185e-20	3.39998e-19	2.07739
215	DENND1B	11.671	6.03098e-20	3.60897e-19	2.5819
216	ARHGDIB	11.66	5.11155e-20	3.07035e-19	1.39041
217	SNX8	11.6418	7.00682e-20	4.182e-19	2.67895
218	RPS14	11.6203	3.84691e-20	2.31949e-19	0.633728
219	COX17	11.5973	7.88444e-20	4.69089e-19	1.73082
220	PPT1	11.5759	9.70294e-20	5.76119e-19	2.80356
221	GDI2	11.5719	9.10402e-20	5.4118e-19	1.60392
222	CCSER1	11.5231	1.24587e-19	7.36985e-19	3.27726
223	LRRK2	11.5193	1.31664e-19	7.77959e-19	4.85213
224	TMEM14B	11.5111	1.2717e-19	7.52055e-19	2.00413
225	RPL18	11.5068	6.00584e-20	3.59497e-19	0.623632
226	HLA-B	11.5035	1.24557e-19	7.36985e-19	1.78289
227	PSTPIP2	11.4855	1.38822e-19	8.19548e-19	2.12104
228	RPL6	11.4766	6.6156e-20	3.95194e-19	0.642984
229	RPL3	11.47	5.89946e-20	3.53232e-19	0.585185
230	MT-ATP6	11.4669	1.37305e-19	8.10826e-19	1.35771
231	TSPAN33	11.4247	2.08746e-19	1.22499e-18	6.08931
232	LYN	11.2985	3.16102e-19	1.8466e-18	1.61987
233	RPL12	11.2943	1.72068e-19	1.01321e-18	0.619129
234	RAB7B	11.259	4.56495e-19	2.65697e-18	4.08971
235	P2RY6	11.2551	4.66017e-19	2.71162e-18	4.5378
236	FAU	11.2181	3.7912e-19	2.20786e-18	0.794356
237	EGLN3	11.2042	5.64346e-19	3.2773e-18	2.45257
238	GNG7	11.1902	6.20203e-19	3.59662e-18	2.99016
239	VPS29	11.186	5.94255e-19	3.44808e-18	1.75646
240	SPI1	11.1753	6.128e-19	3.55469e-18	1.96499
241	PSMA3	11.1701	6.35357e-19	3.6814e-18	1.64497
242	LY86	11.1356	8.17424e-19	4.71515e-18	3.71119
243	M6PR	11.1325	7.57992e-19	4.37845e-18	1.68444
244	P2RY14	11.1244	8.29301e-19	4.77966e-18	2.6699
245	RBM47	11.1212	8.48099e-19	4.88391e-18	2.94046
246	CELF2	11.1133	7.69686e-19	4.44475e-18	1.58457
247	APBB1IP	11.1105	8.2455e-19	4.75361e-18	1.95013
248	RPL7A	11.0693	5.13398e-19	2.98311e-18	0.61653
249	ZFP36L1	11.0141	1.26529e-18	7.25803e-18	1.46637
250	AFF3	11.0105	1.44243e-18	8.25118e-18	2.74188
251	CKLF	11.0048	1.43309e-18	8.20234e-18	2.10668
252	COX8A	10.9946	1.35096e-18	7.74085e-18	1.1642
253	RPS26	10.9611	1.08951e-18	6.26013e-18	0.648427
254	OTULINL	10.9577	1.92973e-18	1.09839e-17	3.46899
255	PFDN2	10.9142	2.21702e-18	1.26053e-17	1.69782
256	HSPA8	10.9089	2.14671e-18	1.22122e-17	1.37069
257	SLAMF7	10.8865	2.78155e-18	1.57889e-17	7.76579
258	TMEM97	10.878	2.81056e-18	1.59491e-17	2.80633
259	TAGLN2	10.8577	2.7151e-18	1.54159e-17	1.36865
260	CSF2RA	10.8254	3.48937e-18	1.97578e-17	2.4783
261	COX7B	10.8146	3.34163e-18	1.89316e-17	1.24856
262	DOCK5	10.8053	3.8353e-18	2.16749e-17	2.20943
263	CD36	10.7732	4.49061e-18	2.53298e-17	2.85098
264	SEPTIN6	10.7679	4.44285e-18	2.50741e-17	1.70975
265	HINT1	10.7465	4.44509e-18	2.50799e-17	1.08255
266	LPAR6	10.6983	6.60414e-18	3.71195e-17	2.59152
267	COX4I1	10.68	6.15051e-18	3.45887e-17	1.02214
268	CALM2	10.659	7.10702e-18	3.99134e-17	1.23999
269	ACTR2	10.6407	7.40197e-18	4.15586e-17	1.07941
270	LRRK1	10.6318	9.2707e-18	5.18812e-17	3.33616
271	CPPED1	10.6303	9.08374e-18	5.08625e-17	2.36812
272	PPM1G	10.5819	1.0987e-17	6.13032e-17	1.57083
273	TMEM243	10.5538	1.34125e-17	7.45744e-17	2.56705
274	ZNF710	10.5527	1.32692e-17	7.37974e-17	2.32436
275	SRSF7	10.5133	1.51212e-17	8.39167e-17	1.46127
276	ATP5MC3	10.5078	1.47648e-17	8.19609e-17	1.169
277	ACTR3	10.5031	1.46939e-17	8.15893e-17	1.16217
278	RPL5	10.4264	1.40384e-17	7.79914e-17	0.691611
279	MRPS6	10.422	2.37395e-17	1.3083e-16	1.59109
280	RPL10	10.3986	1.67472e-17	9.28654e-17	0.623552
281	RAB11A	10.3611	3.24519e-17	1.78179e-16	1.66834
282	RAB7A	10.3403	3.59944e-17	1.97577e-16	1.57325
283	RPS27A	10.3311	2.49075e-17	1.37157e-16	0.625451
284	GPRIN3	10.3034	4.59586e-17	2.51135e-16	3.57959
285	HCK	10.3032	4.31462e-17	2.36143e-16	2.05142
286	ACER3	10.3009	4.4197e-17	2.4183e-16	2.02857
287	OAZ1	10.2582	4.57124e-17	2.49856e-16	1.01213
288	RPS6	10.2414	4.49683e-17	2.4592e-16	0.789531
289	SMDT1	10.223	6.44929e-17	3.50743e-16	1.73785
290	NEDD9	10.1738	8.26168e-17	4.48246e-16	2.09213
291	MT-ND4L	10.1696	8.18908e-17	4.44424e-16	1.69133
292	PAK2	10.1645	7.75337e-17	4.20999e-16	1.10916
293	IFI16	10.1542	8.80523e-17	4.77612e-16	1.61198
294	PHACTR1	10.1356	1.00482e-16	5.4346e-16	2.23808
295	MT-ATP8	10.1332	9.66127e-17	5.22808e-16	1.6192
296	MYL6	10.1327	7.79737e-17	4.23277e-16	0.71822
297	IFNGR1	10.099	1.18863e-16	6.41362e-16	2.03104
298	COX5A	10.085	1.20776e-16	6.51517e-16	1.30239
299	B3GNT7	10.0792	1.3904e-16	7.49257e-16	6.39841
300	PGLS	10.0539	1.40762e-16	7.58336e-16	1.323
301	TRMT112	10.0491	1.45658e-16	7.84097e-16	1.39405
302	SELPLG	10.0388	1.57533e-16	8.46697e-16	2.12321
303	LGALS9	10.0308	1.73224e-16	9.30064e-16	3.58177
304	NOPCHAP1	9.82611	4.65718e-16	2.47412e-15	2.64694
305	H3-3B	9.81735	3.77659e-16	2.01148e-15	0.757638
306	CD86	9.8172	4.78945e-16	2.54308e-15	2.83412
307	RB1	9.75318	6.12026e-16	3.23804e-15	1.3593
308	NCOA7	9.73816	7.02937e-16	3.70857e-15	2.18636
309	RAN	9.72603	6.92884e-16	3.65646e-15	1.22138
310	GNAS	9.72189	6.31212e-16	3.33698e-15	0.764166
311	ATG3	9.69227	8.85347e-16	4.64953e-15	2.26909
312	PEBP1	9.69067	8.3278e-16	4.37904e-15	1.31881
313	ATP5IF1	9.68608	8.39532e-16	4.41342e-15	1.17826
314	SPINT2	9.67511	9.12842e-16	4.79149e-15	1.72497
315	APRT	9.67076	9.21248e-16	4.83438e-15	1.31589
316	FNIP2	9.64745	1.09743e-15	5.7443e-15	2.22643
317	C20orf27	9.63637	1.17383e-15	6.13025e-15	2.70676
318	DBI	9.61196	1.10668e-15	5.79128e-15	1.01904
319	LSM4	9.59894	1.33867e-15	6.98403e-15	1.50511
320	CDV3	9.57565	1.4564e-15	7.5925e-15	1.20785
321	SNRPG	9.57066	1.51452e-15	7.8875e-15	1.35152
322	SUSD3	9.56858	1.64184e-15	8.53981e-15	3.09644
323	GABARAPL2	9.52241	1.91312e-15	9.93579e-15	1.37151
324	GNG5	9.50937	1.88373e-15	9.78564e-15	0.899883
325	ANKRD44	9.48298	2.28266e-15	1.18193e-14	1.56943
326	UBL5	9.44686	2.68804e-15	1.38905e-14	1.08052
327	VIM	9.44417	2.06451e-15	1.07113e-14	0.622879
328	ATP5ME	9.44316	2.71636e-15	1.40333e-14	1.07906
329	ENSA	9.4085	3.36502e-15	1.7341e-14	1.40478
330	PLBD1	9.38888	3.98148e-15	2.04718e-14	3.89575
331	VPS35	9.38444	3.81103e-15	1.96002e-14	1.43891
332	TRIM22	9.36123	4.54167e-15	2.32826e-14	3.71386
333	MZT2A	9.35186	4.42904e-15	2.27221e-14	1.33624
334	ATP5MG	9.35052	4.30126e-15	2.2083e-14	1.03743
335	PTMS	9.3312	4.92082e-15	2.52137e-14	1.43889
336	TLR10	9.30257	6.09774e-15	3.11128e-14	5.4872
337	SLC41A2	9.29706	6.24647e-15	3.1848e-14	4.39434
338	CCDC126	9.29482	6.23554e-15	3.18002e-14	2.96116
339	ASAP1	9.25206	7.09494e-15	3.61027e-14	1.24507
340	CSTB	9.24592	7.04449e-15	3.58548e-14	1.05725
341	PTEN	9.23345	8.08342e-15	4.10718e-14	1.59429
342	HPS5	9.22392	8.74066e-15	4.43675e-14	2.56658
343	DENND4A	9.18728	9.92982e-15	5.03171e-14	1.56872
344	NUDT1	9.17965	1.08139e-14	5.46896e-14	2.27216
345	SNRPF	9.15958	1.13858e-14	5.74832e-14	1.3388
346	HMGN3	9.15693	1.1204e-14	5.66069e-14	1.15593
347	RBX1	9.14464	1.18073e-14	5.95678e-14	1.03508
348	SRSF9	9.13206	1.27809e-14	6.44323e-14	1.13105
349	SET	9.10987	1.33313e-14	6.71742e-14	0.872296
350	ADAM28	9.10557	1.57726e-14	7.92241e-14	3.49134
351	FGD2	9.09478	1.67335e-14	8.40298e-14	4.45327
352	ASGR2	9.08137	1.78656e-14	8.96278e-14	4.50415
353	RPL38	9.07483	1.55356e-14	7.80904e-14	0.789028
354	KIAA0040	9.06684	1.90904e-14	9.55402e-14	3.95627
355	AP2S1	9.05009	1.88307e-14	9.42629e-14	1.13191
356	RPL36AL	9.03707	2.00452e-14	1.00197e-13	0.98661
357	DYNC1LI1	9.02736	2.21849e-14	1.10678e-13	1.71106
358	OFD1	9.01163	2.45164e-14	1.22162e-13	2.29019
359	HAVCR2	9.00819	2.52726e-14	1.25778e-13	3.26111
360	RPL39	9.00797	2.09631e-14	1.0476e-13	0.714743
361	CMIP	9.00733	2.37994e-14	1.18646e-13	1.41009
362	LSM6	9.00068	2.54455e-14	1.26608e-13	1.7362
363	MT-CYB	8.99305	2.4692e-14	1.23007e-13	1.07072
364	ATP6V1A	8.95359	3.18275e-14	1.57792e-13	1.73071
365	KIAA1958	8.90426	4.1237e-14	2.03659e-13	2.08838
366	POLR2L	8.90113	3.94771e-14	1.95107e-13	1.15866
367	PSMA7	8.89912	3.86369e-14	1.91046e-13	0.915429
368	H3-3A	8.89155	3.32168e-14	1.6464e-13	0.52512
369	MYADM	8.87376	4.63578e-14	2.28675e-13	1.4228
370	UQCR10	8.87023	4.62437e-14	2.28167e-13	1.13019
371	RAB30	8.83601	5.83787e-14	2.86944e-13	2.96268
372	TIFAB	8.82533	6.21964e-14	3.052e-13	4.84043
373	NIBAN1	8.82408	6.0376e-14	2.9662e-13	2.04211
374	ATP5PB	8.81137	6.25703e-14	3.06889e-13	1.2984
375	NDUFS6	8.81005	6.18588e-14	3.0376e-13	1.15069
376	TBCA	8.80828	6.17509e-14	3.03303e-13	1.02777
377	HTT	8.80568	6.60936e-14	3.23939e-13	1.8246
378	EDEM1	8.79803	6.90682e-14	3.38117e-13	2.18985
379	MT-ND6	8.76475	8.04656e-14	3.93258e-13	1.75888
380	TUBA1B	8.76309	7.90413e-14	3.8648e-13	1.38933
381	CYBA	8.73318	8.3438e-14	4.07592e-13	0.887271
382	COMMD6	8.72701	9.1177e-14	4.44976e-13	0.997289
383	CYCS	8.69392	1.11601e-13	5.42599e-13	1.41704
384	HSPE1	8.68307	1.1725e-13	5.69261e-13	1.3294
385	NCKAP1L	8.64354	1.45251e-13	7.03881e-13	2.02443
386	HSPB11	8.6414	1.45659e-13	7.05692e-13	1.62594
387	TMA7	8.64113	1.39459e-13	6.76132e-13	0.97024
388	ROBO1	8.62906	1.51264e-13	7.31821e-13	1.45968
389	INPP5D	8.62111	1.62258e-13	7.84067e-13	1.96923
390	TAP1	8.59063	1.94201e-13	9.35601e-13	4.60516
391	MALT1	8.59029	1.89885e-13	9.15234e-13	2.13653
392	SNRNP25	8.58437	1.9527e-13	9.40314e-13	2.0056
393	HIGD2A	8.58116	1.89303e-13	9.12645e-13	1.15087
394	HNRNPD	8.57973	1.88368e-13	9.08345e-13	1.03334
395	EHD4	8.55376	2.27787e-13	1.09409e-12	2.31232
396	AOAH	8.54423	2.38464e-13	1.14457e-12	2.57128
397	AGPAT3	8.53781	2.39247e-13	1.14753e-12	1.64745
398	UPF2	8.53318	2.4879e-13	1.19219e-12	1.73803
399	RUNX3	8.52806	2.59167e-13	1.24077e-12	2.72986
400	INPP4A	8.5203	2.6602e-13	1.27299e-12	2.04544
401	LIMD2	8.48641	3.04812e-13	1.45727e-12	1.4586
402	ROMO1	8.48521	3.09701e-13	1.4803e-12	1.41052
403	TOX	8.48351	3.20543e-13	1.53141e-12	2.47766
404	AKR7A2	8.48125	3.21793e-13	1.53667e-12	1.8739
405	ZNF516	8.47558	3.31832e-13	1.58387e-12	2.05952
406	FDFT1	8.46151	3.51691e-13	1.67673e-12	1.61068
407	NDUFB4	8.45784	3.47102e-13	1.65523e-12	1.15902
408	RPL26	8.4575	3.14898e-13	1.50479e-12	0.718212
409	ELMO1	8.43919	3.78549e-13	1.80145e-12	1.41071
410	IDO2	8.42952	4.26002e-13	2.02074e-12	7.60849
411	PSMB1	8.42365	4.03299e-13	1.91525e-12	1.01166
412	CAPZB	8.42279	3.97942e-13	1.89025e-12	0.951034
413	UCHL3	8.41109	4.51693e-13	2.13819e-12	1.89001
414	PRDX1	8.40194	4.48993e-13	2.12589e-12	1.09176
415	CLIC1	8.38216	4.72276e-13	2.23306e-12	0.804112
416	PSMB3	8.3563	5.72599e-13	2.70185e-12	1.25129
417	JUND	8.34037	5.939e-13	2.79915e-12	0.899333
418	RPS3A	8.32923	5.85021e-13	2.75983e-12	0.686869
419	DCTPP1	8.31767	7.16019e-13	3.36244e-12	2.10826
420	TAPBP	8.3092	7.35646e-13	3.45147e-12	1.77123
421	LSM7	8.30342	7.35593e-13	3.45147e-12	1.13582
422	ABRACL	8.29599	7.79546e-13	3.65494e-12	1.54247
423	RAD23A	8.29503	7.86663e-13	3.68747e-12	1.53511
424	CHPT1	8.29101	7.97209e-13	3.73606e-12	1.62713
425	ARL6IP5	8.28321	8.11069e-13	3.80015e-12	1.20449
426	LTB	8.26438	9.23693e-13	4.32194e-12	2.45162
427	PARP1	8.26117	9.20375e-13	4.3074e-12	1.44236
428	POMP	8.25409	8.9227e-13	4.17871e-12	0.877168
429	EIF6	8.24279	1.00747e-12	4.70754e-12	1.49371
430	HNRNPA2B1	8.22422	1.05259e-12	4.91392e-12	0.853276
431	CCR6	8.22375	1.14385e-12	5.3327e-12	3.77396
432	EIF4B	8.2228	1.06933e-12	4.99091e-12	1.00882
433	RPL35A	8.21529	9.92241e-13	4.63952e-12	0.606879
434	MOB3A	8.2123	1.16281e-12	5.41745e-12	1.61536
435	RAPGEF1	8.19434	1.2785e-12	5.94973e-12	1.67765
436	WAS	8.19101	1.31593e-12	6.11838e-12	2.17048
437	ATP5MC1	8.18608	1.30951e-12	6.08991e-12	1.28974
438	ENPP1	8.12986	1.80222e-12	8.33619e-12	3.37178
439	HSPD1	8.11947	1.80154e-12	8.33488e-12	1.17325
440	MAP3K20	8.08777	2.15665e-12	9.95998e-12	1.77211
441	ATP5MK	8.08711	2.08174e-12	9.61617e-12	1.02109
442	KIAA0930	8.07767	2.29265e-12	1.05715e-11	2.52968
443	MT-ND1	8.05883	2.30331e-12	1.06183e-11	0.827328
444	RAP1A	8.05696	2.45053e-12	1.12844e-11	1.29763
445	UQCRQ	8.03311	2.73251e-12	1.2552e-11	1.1626
446	SNX10	8.03245	2.83023e-12	1.29951e-11	2.22221
447	LAMTOR2	8.03046	2.7671e-12	1.27081e-11	1.24836
448	EIF3K	8.01718	2.89771e-12	1.32931e-11	0.9354
449	SRSF3	8.01017	3.01933e-12	1.38388e-11	1.0121
450	BRI3BP	8.00611	3.22564e-12	1.47778e-11	2.31776
451	IRAG2	7.99904	3.31651e-12	1.51806e-11	2.1668
452	NDRG2	7.99857	3.38143e-12	1.54709e-11	3.0286
453	ZNF217	7.99401	3.35891e-12	1.53713e-11	1.57109
454	RUFY3	7.99041	3.43704e-12	1.57184e-11	1.67409
455	CNR2	7.98156	3.63648e-12	1.66194e-11	2.77702
456	TBC1D9	7.97027	3.81316e-12	1.73999e-11	2.00971
457	MAP3K14	7.96501	3.95724e-12	1.80374e-11	2.63321
458	UQCRFS1	7.96377	3.81719e-12	1.74145e-11	1.15662
459	PTPN2	7.95197	4.16176e-12	1.89529e-11	1.77761
460	SCAF11	7.94357	4.13571e-12	1.88426e-11	0.958022
461	RUBCNL	7.92678	4.81676e-12	2.1873e-11	7.07315
462	SNRPD2	7.925	4.51097e-12	2.05161e-11	0.922083
463	MBD2	7.91976	4.79126e-12	2.17621e-11	1.53676
464	SH2B3	7.90778	5.09244e-12	2.30894e-11	1.60267
465	GNPTAB	7.90608	5.16641e-12	2.34145e-11	1.70162
466	FARP2	7.90186	5.35378e-12	2.4253e-11	2.34889
467	HMGB1	7.90121	5.08732e-12	2.30713e-11	0.977303
468	GLIPR1	7.89892	5.35719e-12	2.42631e-11	1.98671
469	NPM1	7.89493	4.92837e-12	2.23701e-11	0.734991
470	NDUFA1	7.89059	5.44441e-12	2.46365e-11	1.12875
471	BTG2	7.88876	5.43604e-12	2.46041e-11	1.40137
472	NCL	7.88454	5.46496e-12	2.47241e-11	0.928242
473	TET2	7.88408	5.59443e-12	2.52932e-11	1.23799
474	ZEB1	7.87651	5.72469e-12	2.58651e-11	1.36282
475	DNASE1L3	7.87544	6.15399e-12	2.77805e-11	4.92236
476	RNH1	7.85904	6.3679e-12	2.87209e-11	1.26483
477	GTF3A	7.8571	6.5229e-12	2.94008e-11	1.51654
478	TOMM7	7.82894	7.09384e-12	3.19254e-11	0.846759
479	RPL29	7.82251	6.70952e-12	3.02353e-11	0.606585
480	PRELID1	7.81869	7.62105e-12	3.42681e-11	1.04044
481	P2RY10	7.80675	8.54175e-12	3.8308e-11	5.0151
482	TAP2	7.80533	8.59573e-12	3.85417e-11	4.26684
483	ADA2	7.80183	8.71743e-12	3.90703e-11	3.57191
484	IL6R	7.79956	8.72436e-12	3.90929e-11	2.51342
485	AHNAK	7.79403	8.84391e-12	3.96028e-11	1.57524
486	VDAC1	7.794	8.72658e-12	3.90944e-11	1.22599
487	IDH3A	7.79398	9.00311e-12	4.02895e-11	2.6977
488	GRB2	7.77304	9.39724e-12	4.20442e-11	1.08299
489	APBA1	7.76513	1.03891e-11	4.64317e-11	3.38541
490	CRIP1	7.76242	1.05203e-11	4.69976e-11	3.56051
491	CYTIP	7.75869	1.02768e-11	4.59493e-11	1.65667
492	RBPJ	7.70866	1.28088e-11	5.70482e-11	1.0929
493	BLVRB	7.70243	1.35493e-11	6.02553e-11	1.38038
494	RPL24	7.70229	1.1712e-11	5.22081e-11	0.535365
495	RACK1	7.69332	1.15522e-11	5.15072e-11	0.471501
496	ANXA5	7.6874	1.43336e-11	6.36742e-11	1.04555
497	CLNK	7.68653	1.52068e-11	6.74517e-11	5.54406
498	PDCD5	7.6834	1.47798e-11	6.56142e-11	1.17688
499	FILIP1L	7.66234	1.66189e-11	7.36048e-11	1.62965
500	THEMIS2	7.64635	1.82733e-11	8.07932e-11	3.06343
501	HNRNPA3	7.60947	2.05983e-11	9.08977e-11	0.907131
502	PRDX2	7.58998	2.31588e-11	1.02088e-10	1.1941
503	PDE4A	7.58777	2.39669e-11	1.05537e-10	2.33038
504	ZYX	7.58661	2.40298e-11	1.05792e-10	1.80218
505	HCLS1	7.58361	2.41223e-11	1.06153e-10	1.79344
506	CBFA2T3	7.55309	2.8362e-11	1.24466e-10	2.53114
507	MRPL41	7.55036	2.71451e-11	1.19227e-10	0.936985
508	REPIN1	7.53767	3.05475e-11	1.33858e-10	2.36936
509	NDUFA2	7.53755	2.98844e-11	1.3098e-10	1.23904
510	SLFN12L	7.53191	3.16622e-11	1.38595e-10	3.88227
511	STK32C	7.51973	3.34813e-11	1.46496e-10	3.00315
512	SMCO4	7.51727	3.373e-11	1.47553e-10	2.48416
513	GRAMD2B	7.50419	3.60799e-11	1.57498e-10	3.25717
514	MAT2A	7.50328	3.56087e-11	1.55573e-10	1.58861
515	ITGA4	7.49644	3.61833e-11	1.57917e-10	1.47369
516	SLC25A6	7.49573	3.45293e-11	1.51017e-10	0.761223
517	YWHAB	7.48983	3.65256e-11	1.59309e-10	0.898597
518	RPS9	7.47517	3.51299e-11	1.53579e-10	0.528596
519	RPL9	7.47279	3.63509e-11	1.58615e-10	0.545554
520	SLC5A3	7.47068	4.18814e-11	1.82245e-10	2.03592
521	ARHGAP30	7.47029	4.16431e-11	1.81249e-10	2.00587
522	PHF6	7.47002	4.14739e-11	1.80587e-10	1.53244
523	RPS10	7.45096	4.33672e-11	1.88631e-10	0.803032
524	ARPC5	7.44447	4.52143e-11	1.96417e-10	0.922681
525	DDI2	7.44312	4.79534e-11	2.08053e-10	2.44478
526	TMEM156	7.44	4.87938e-11	2.11522e-10	2.94256
527	CALM1	7.43769	4.49624e-11	1.95446e-10	0.702137
528	GSN	7.43351	4.82293e-11	2.09206e-10	1.07847
529	PSMB6	7.43031	4.96115e-11	2.14976e-10	1.15861
530	NMI	7.42674	5.17693e-11	2.24232e-10	2.41049
531	SLAMF8	7.42023	5.40391e-11	2.33965e-10	6.04907
532	HSP90AB1	7.4113	5.10254e-11	2.21056e-10	0.715264
533	SAP18	7.40422	5.54353e-11	2.3996e-10	0.974802
534	CACYBP	7.39186	6.03587e-11	2.60834e-10	1.52016
535	COX5B	7.38854	5.62438e-11	2.43307e-10	0.631842
536	WDFY2	7.38679	6.20312e-11	2.68006e-10	1.6926
537	CCDC12	7.38339	6.2821e-11	2.71361e-10	1.55504
538	LMNB1	7.36959	6.75069e-11	2.91297e-10	1.94626
539	PLEKHA2	7.36719	6.77669e-11	2.92297e-10	1.77951
540	MICOS10	7.3663	6.75421e-11	2.91388e-10	1.30892
541	TNF	7.3659	6.95415e-11	2.99826e-10	3.68999
542	DST	7.35967	7.02097e-11	3.0258e-10	1.55348
543	NCOA3	7.35136	7.30365e-11	3.14369e-10	1.5373
544	PCBP1	7.35032	7.12731e-11	3.06843e-10	0.931
545	DUSP2	7.34032	7.83862e-11	3.37044e-10	3.07148
546	IDH2	7.33475	7.82922e-11	3.3671e-10	1.25959
547	RPL34	7.32179	6.97352e-11	3.00598e-10	0.421885
548	MCUB	7.31717	8.70117e-11	3.73665e-10	2.52584
549	SNRPB	7.30884	8.80293e-11	3.77956e-10	1.08246
550	CRYBG3	7.29402	9.61299e-11	4.11965e-10	1.78631
551	MCM5	7.28426	1.0194e-10	4.36323e-10	2.5695
552	UQCRH	7.26744	1.02956e-10	4.40579e-10	0.705463
553	AKAP11	7.2581	1.14002e-10	4.87038e-10	1.74406
554	LYRM4	7.25303	1.16801e-10	4.98481e-10	1.60603
555	GPR160	7.23859	1.24791e-10	5.31483e-10	1.98588
556	SERBP1	7.23645	1.22905e-10	5.23992e-10	0.913141
557	LSM5	7.21897	1.36009e-10	5.78421e-10	1.31705
558	YBX1	7.21696	1.32484e-10	5.63782e-10	0.764934
559	THEM4	7.2114	1.43156e-10	6.08316e-10	2.25697
560	HMOX1	7.20156	1.5085e-10	6.4022e-10	3.04024
561	ACTG1	7.20101	1.33871e-10	5.69564e-10	0.4704
562	CLIC2	7.19914	1.53341e-10	6.50526e-10	4.4909
563	CCDC6	7.19848	1.51727e-10	6.4381e-10	1.7413
564	ERP29	7.19582	1.4794e-10	6.28388e-10	0.896208
565	UST	7.18044	1.64724e-10	6.97956e-10	1.76179
566	PSMB2	7.17526	1.6704e-10	7.07334e-10	1.24956
567	ATP5F1A	7.15403	1.80714e-10	7.64295e-10	0.904555
568	REX1BD	7.14873	1.89346e-10	8.00472e-10	1.32332
569	ACADVL	7.14444	1.94078e-10	8.19975e-10	1.49085
570	SNX22	7.1419	2.01062e-10	8.48959e-10	6.40193
571	MAP3K4	7.12783	2.12008e-10	8.94263e-10	1.98914
572	SUSD6	7.1131	2.25849e-10	9.51091e-10	1.73078
573	PA2G4	7.11069	2.27686e-10	9.58239e-10	1.37972
574	CTNNBL1	7.10962	2.27163e-10	9.56428e-10	1.42339
575	ZNF124	7.10784	2.32089e-10	9.76172e-10	1.77625
576	CCT4	7.10768	2.28616e-10	9.61764e-10	1.1173
577	LAP3	7.10749	2.33187e-10	9.80591e-10	1.9744
578	SINHCAF	7.10307	2.34012e-10	9.83858e-10	1.22906
579	UBC	7.10035	2.2848e-10	9.61388e-10	0.699802
580	HMGN1	7.08787	2.4503e-10	1.02872e-09	0.796279
581	SCIMP	7.07873	2.69906e-10	1.13063e-09	4.11472
582	RAB8A	7.07621	2.67446e-10	1.12078e-09	1.42778
583	RANBP1	7.07109	2.72553e-10	1.14148e-09	1.24786
584	H2AC20	7.06102	2.87701e-10	1.20297e-09	1.56937
585	SRP19	7.06101	2.87247e-10	1.20132e-09	1.48198
586	GRK3	7.04438	3.09932e-10	1.29383e-09	1.5361
587	CPOX	7.03835	3.22573e-10	1.34388e-09	2.32123
588	GCSAM	7.03619	3.30185e-10	1.37448e-09	8.06155
589	PLEKHO1	7.02053	3.49587e-10	1.45408e-09	1.70266
590	RUNX1	7.01058	3.55593e-10	1.47787e-09	1.19962
591	OSTF1	7.00448	3.70617e-10	1.53845e-09	1.28232
592	STARD7	6.98888	4.0316e-10	1.67118e-09	1.565
593	SUMO3	6.97697	4.24274e-10	1.75518e-09	1.33383
594	BLOC1S6	6.97407	4.34858e-10	1.7986e-09	1.75759
595	OGFRL1	6.96229	4.59254e-10	1.89837e-09	1.97985
596	ITSN2	6.95715	4.60448e-10	1.90292e-09	1.17838
597	FAM102B	6.9548	4.75192e-10	1.96189e-09	1.81004
598	ITGB2	6.94736	4.82224e-10	1.98973e-09	1.42249
599	DNAJC15	6.94335	4.98576e-10	2.05597e-09	1.48284
600	PTPN22	6.94096	4.99047e-10	2.0575e-09	1.48701
601	EIF3L	6.93944	5.01276e-10	2.06628e-09	1.01654
602	MBNL1	6.9313	5.02716e-10	2.07097e-09	0.825559
603	BUD23	6.92036	5.58216e-10	2.29457e-09	1.73624
604	DENR	6.91953	5.53617e-10	2.27657e-09	1.19982
605	ATP5F1B	6.90229	5.93163e-10	2.43628e-09	0.929902
606	PPP1R14A	6.89461	6.29345e-10	2.58026e-09	1.90341
607	MOB1A	6.88752	6.33345e-10	2.59563e-09	1.02421
608	P3H2	6.88737	6.55887e-10	2.68535e-09	2.61943
609	FOXN2	6.87541	6.81263e-10	2.78704e-09	1.41873
610	PRMT2	6.87041	6.95126e-10	2.84262e-09	1.2009
611	PARK7	6.86286	7.10259e-10	2.90278e-09	0.873283
612	SFMBT2	6.86027	7.32651e-10	2.99192e-09	1.57162
613	KAT2B	6.85399	7.64573e-10	3.12105e-09	2.23202
614	CSK	6.83988	8.07091e-10	3.29006e-09	1.65123
615	EZR	6.83831	8.06358e-10	3.28772e-09	1.27087
616	ITGB7	6.83196	8.50091e-10	3.45988e-09	3.31574
617	ABI3	6.82056	8.99039e-10	3.65477e-09	3.69172
618	RPS6KA3	6.81899	8.82813e-10	3.59022e-09	1.2234
619	RAB31	6.80884	9.20482e-10	3.7412e-09	1.10265
620	EVI2B	6.80009	9.70526e-10	3.9353e-09	1.7966
621	AFTPH	6.78682	1.02726e-09	4.1629e-09	1.39637
622	FLOT2	6.78346	1.05384e-09	4.26894e-09	1.83224
623	ZNF652	6.78235	1.05217e-09	4.26301e-09	1.22222
624	TIMM8B	6.7781	1.06604e-09	4.31667e-09	1.12344
625	CLEC4A	6.76566	1.15791e-09	4.68132e-09	3.49715
626	SGK1	6.75149	1.22321e-09	4.93662e-09	1.89666
627	CYB5R3	6.73798	1.29187e-09	5.19948e-09	1.32035
628	PFDN5	6.73431	1.25191e-09	5.04454e-09	0.593509
629	MZT2B	6.72274	1.35331e-09	5.44143e-09	0.780892
630	SIPA1L3	6.7111	1.47807e-09	5.93615e-09	1.80917
631	SLC9A7	6.70856	1.50905e-09	6.05586e-09	3.5206
632	COX14	6.69963	1.54739e-09	6.20489e-09	1.41549
633	CASP9	6.69931	1.56931e-09	6.28667e-09	2.67328
634	MLEC	6.69595	1.56567e-09	6.27388e-09	1.18622
635	ARHGAP31	6.68489	1.66123e-09	6.64587e-09	1.72427
636	CDC42SE2	6.68223	1.65022e-09	6.60567e-09	1.06471
637	MVB12B	6.6791	1.72254e-09	6.88581e-09	2.54869
638	TPMT	6.6765	1.73938e-09	6.95178e-09	2.30409
639	PGAM1	6.66949	1.76465e-09	7.05006e-09	1.13849
640	EIF5A	6.66242	1.81946e-09	7.2634e-09	1.04735
641	PGP	6.66032	1.8583e-09	7.41561e-09	1.44512
642	GPCPD1	6.65653	1.87727e-09	7.48694e-09	1.17949
643	FAM135A	6.65375	1.91875e-09	7.64793e-09	1.63644
644	BRK1	6.6228	2.172e-09	8.63569e-09	0.872532
645	SPG21	6.61612	2.28521e-09	9.07722e-09	1.65669
646	TBC1D22A	6.61019	2.31739e-09	9.20311e-09	1.13567
647	CD4	6.58721	2.61719e-09	1.03658e-08	2.11359
648	WDR1	6.58651	2.58258e-09	1.02307e-08	1.17466
649	RCBTB2	6.58356	2.66222e-09	1.05401e-08	2.00946
650	GPR65	6.57573	2.73433e-09	1.08194e-08	1.74556
651	EIF2S2	6.57248	2.71715e-09	1.07534e-08	0.776279
652	MS4A6A	6.57232	2.81745e-09	1.11419e-08	3.02216
653	GCNT1	6.56155	2.93955e-09	1.16202e-08	1.98167
654	STX7	6.55571	2.99318e-09	1.18277e-08	1.38127
655	CCT8	6.54829	3.06417e-09	1.21036e-08	0.945996
656	MTDH	6.5413	3.15746e-09	1.24649e-08	0.839675
657	BAZ1A	6.52577	3.42828e-09	1.35134e-08	1.25198
658	PTPRJ	6.521	3.47608e-09	1.36992e-08	1.27999
659	FBXO27	6.50427	3.86494e-09	1.52114e-08	4.79859
660	CDK2AP2	6.50079	3.88495e-09	1.52843e-08	1.81392
661	BRD2	6.49786	3.89262e-09	1.53116e-08	1.24786
662	KDM2B	6.4843	4.18127e-09	1.64183e-08	1.69919
663	MIF	6.48343	4.12975e-09	1.62258e-08	0.983238
664	TRABD	6.47944	4.27239e-09	1.6767e-08	1.71233
665	BASP1	6.46898	4.4091e-09	1.72871e-08	1.01074
666	ENO1	6.4682	4.31211e-09	1.69165e-08	0.673689
667	NDUFB1	6.46692	4.47621e-09	1.75436e-08	1.09233
668	DESI1	6.46258	4.61589e-09	1.80807e-08	1.643
669	TGFBI	6.45915	4.7144e-09	1.84526e-08	2.25015
670	MYCL	6.44543	5.05789e-09	1.97708e-08	5.25346
671	ETFA	6.44304	4.95452e-09	1.93741e-08	0.964584
672	ELOVL5	6.43516	5.17494e-09	2.0213e-08	1.12911
673	SNRPE	6.43329	5.15657e-09	2.01451e-08	0.830178
674	CD1C	6.42618	5.51913e-09	2.15366e-08	4.7804
675	MTMR14	6.4209	5.57742e-09	2.17481e-08	1.68503
676	CLDND1	6.41812	5.65449e-09	2.20444e-08	1.5606
677	TMEM131L	6.39862	6.17506e-09	2.40602e-08	1.57297
678	NAGA	6.39679	6.2743e-09	2.44285e-08	2.41546
679	INSIG1	6.39389	6.31309e-09	2.45748e-08	1.68318
680	GPR171	6.38801	6.56573e-09	2.55054e-08	5.24137
681	KDM2A	6.38421	6.54452e-09	2.54278e-08	1.10794
682	SRP14	6.37127	6.70794e-09	2.6048e-08	0.594924
683	GNB4	6.36733	7.07403e-09	2.74386e-08	1.21341
684	TTC39C	6.35555	7.56576e-09	2.93074e-08	2.36306
685	RPS4X	6.35173	7.07345e-09	2.74386e-08	0.498448
686	MIDEAS	6.34595	7.85191e-09	3.03873e-08	1.61186
687	DHTKD1	6.34243	8.03956e-09	3.11019e-08	2.42977
688	PCBP2	6.34154	7.83888e-09	3.03483e-08	0.754371
689	ADCY7	6.33088	8.44072e-09	3.26354e-08	2.1739
690	CIAO2A	6.3293	8.42036e-09	3.25628e-08	1.4072
691	GLRX	6.32685	8.48452e-09	3.27986e-08	1.211
692	ATM	6.31994	8.80355e-09	3.40128e-08	1.3484
693	MYO1F	6.30907	9.18639e-09	3.54455e-08	1.33025
694	SERPINB9	6.3029	9.59286e-09	3.69379e-08	2.12645
695	ST8SIA4	6.30221	9.5586e-09	3.68128e-08	1.61853
696	SNX2	6.29425	9.77718e-09	3.76336e-08	0.988221
697	ANP32A	6.29055	9.94084e-09	3.82421e-08	0.917071
698	MDH2	6.28975	9.94929e-09	3.82675e-08	0.929995
699	NUCKS1	6.27984	1.0425e-08	4.00599e-08	0.851241
700	TRIM26	6.26619	1.12869e-08	4.33074e-08	1.936
701	HSH2D	6.25986	1.16014e-08	4.44892e-08	1.98718
702	LYAR	6.25436	1.18925e-08	4.55631e-08	1.72965
703	ARRB1	6.25038	1.19931e-08	4.59316e-08	1.24543
704	TCOF1	6.24323	1.25532e-08	4.80411e-08	1.96501
705	FKBP15	6.23965	1.26881e-08	4.85483e-08	1.63051
706	MICOS13	6.23474	1.28892e-08	4.92905e-08	1.10926
707	TUBA1C	6.22982	1.32029e-08	5.04713e-08	1.27022
708	CAPNS1	6.22685	1.33648e-08	5.10808e-08	1.12358
709	SNRPD1	6.22398	1.35198e-08	5.16636e-08	1.03328
710	PHF19	6.22281	1.37514e-08	5.25196e-08	1.84479
711	ENY2	6.21777	1.37777e-08	5.26102e-08	0.849694
712	TAB2	6.21239	1.42298e-08	5.43065e-08	1.10979
713	ENSG00000285635	6.20793	1.48046e-08	5.63958e-08	4.05479
714	CNOT8	6.20734	1.46627e-08	5.58758e-08	1.5376
715	RABGAP1L	6.20612	1.46336e-08	5.57854e-08	1.04924
716	SYNGR2	6.206	1.47566e-08	5.62233e-08	1.63648
717	ATOX1	6.19837	1.49104e-08	5.67776e-08	0.760537
718	NDUFA4	6.1969	1.50327e-08	5.7233e-08	0.70769
719	RSL1D1	6.19026	1.57081e-08	5.97162e-08	1.03549
720	PPTC7	6.18509	1.63074e-08	6.18919e-08	2.09181
721	OSBPL11	6.18117	1.65214e-08	6.26352e-08	1.68051
722	H1-4	6.1811	1.65009e-08	6.25783e-08	1.43716
723	MRPS34	6.17868	1.64818e-08	6.25195e-08	0.975483
724	NOL7	6.17245	1.69908e-08	6.43672e-08	0.947659
725	TNFAIP2	6.1698	1.74466e-08	6.60697e-08	2.1039
726	NUP210	6.16958	1.74997e-08	6.62588e-08	2.43449
727	PTBP3	6.16351	1.75379e-08	6.63789e-08	0.871711
728	DNAJC8	6.15859	1.80401e-08	6.82298e-08	0.906924
729	PSMA4	6.15667	1.8335e-08	6.9307e-08	1.07964
730	TASL	6.15252	1.8887e-08	7.13153e-08	2.46547
731	TLR1	6.14197	1.98383e-08	7.4825e-08	2.91851
732	CAPZA1	6.13656	1.98376e-08	7.4825e-08	0.856374
733	NDUFS5	6.13526	1.98265e-08	7.48077e-08	0.711419
734	KCNK13	6.13037	2.0963e-08	7.89227e-08	3.99474
735	PIK3CG	6.12646	2.1128e-08	7.95006e-08	1.8701
736	NCALD	6.11886	2.185e-08	8.21423e-08	1.58229
737	FCGRT	6.11416	2.18323e-08	8.2091e-08	0.843606
738	UBE2K	6.11373	2.20659e-08	8.2909e-08	0.903088
739	MAP3K13	6.10766	2.28521e-08	8.58161e-08	1.23582
740	PTPN6	6.10622	2.29653e-08	8.62097e-08	1.38314
741	SEMA4A	6.1052	2.33081e-08	8.74011e-08	2.23984
742	PON2	6.10111	2.35796e-08	8.83869e-08	1.37725
743	MT-ND2	6.1011	2.3216e-08	8.70716e-08	0.759726
744	THOC7	6.0977	2.39342e-08	8.96836e-08	1.22449
745	H4C3	6.09014	2.47914e-08	9.28265e-08	1.38813
746	TLN1	6.08568	2.4832e-08	9.29468e-08	0.789374
747	CBX6	6.06303	2.80666e-08	1.04655e-07	1.73485
748	SMARCA5	6.0508	2.91517e-08	1.08603e-07	0.849086
749	UBE2L3	6.04452	3.00516e-08	1.11815e-07	0.873491
750	RHOF	6.03812	3.13098e-08	1.16412e-07	1.62572
751	MCUR1	6.02748	3.29191e-08	1.22263e-07	1.56224
752	POLR1D	6.02497	3.28488e-08	1.22024e-07	0.913913
753	SOD1	6.02487	3.27669e-08	1.21742e-07	0.83903
754	FKBP1B	6.01007	3.56977e-08	1.32393e-07	2.25977
755	CCT6A	5.99879	3.7059e-08	1.37293e-07	1.00866
756	SSB	5.9927	3.79245e-08	1.40399e-07	0.887121
757	PARVG	5.98595	3.94936e-08	1.46182e-07	1.72323
758	TPP1	5.95538	4.50191e-08	1.66068e-07	1.36929
759	CNDP2	5.95434	4.55911e-08	1.68118e-07	1.8892
760	NDUFAB1	5.94273	4.74267e-08	1.74762e-07	0.934462
761	APOL1	5.93913	4.91486e-08	1.81042e-07	5.92025
762	ATP5PF	5.93717	4.81388e-08	1.77354e-07	0.713884
763	SULF2	5.93468	4.93657e-08	1.81809e-07	1.40261
764	IARS2	5.93018	5.05877e-08	1.86143e-07	1.4237
765	H1-5	5.92533	5.19131e-08	1.90783e-07	2.10411
766	CORO1B	5.92433	5.18301e-08	1.90545e-07	1.40872
767	UBQLN1	5.92337	5.18722e-08	1.90666e-07	1.18261
768	REEP5	5.92008	5.25267e-08	1.92969e-07	1.08594
769	ATP5F1D	5.89115	5.91736e-08	2.16924e-07	0.746256
770	WDR44	5.8833	6.22577e-08	2.27705e-07	1.64972
771	TPD52	5.88192	6.29299e-08	2.30082e-07	2.61283
772	PIK3CD	5.8775	6.37844e-08	2.33123e-07	1.71657
773	COX6A1	5.86681	6.57712e-08	2.40257e-07	0.705578
774	STX12	5.86492	6.76003e-08	2.46764e-07	1.57252
775	NCOR2	5.85911	6.90051e-08	2.51758e-07	1.25287
776	PSMA5	5.85387	7.03155e-08	2.56403e-07	0.999826
777	ATAD2B	5.84662	7.27717e-08	2.65266e-07	1.16249
778	DCLRE1C	5.84466	7.37562e-08	2.6876e-07	1.69526
779	TNFRSF13C	5.8437	7.46777e-08	2.72021e-07	3.19154
780	TLR6	5.83647	7.70744e-08	2.80455e-07	3.47958
781	CFLAR	5.83591	7.60156e-08	2.76748e-07	1.08257
782	MAP3K1	5.83476	7.66665e-08	2.7902e-07	1.22154
783	NSMAF	5.82919	7.88083e-08	2.86612e-07	1.40659
784	UBE2D2	5.82379	7.94101e-08	2.88699e-07	0.712112
785	CFAP97	5.82174	8.16086e-08	2.96483e-07	1.53698
786	OTULIN	5.81827	8.28644e-08	3.00675e-07	1.6438
787	RHOG	5.81827	8.18199e-08	2.97146e-07	1.00922
788	ATP5MJ	5.81595	8.2541e-08	2.99554e-07	0.757052
789	TYMP	5.81024	8.56777e-08	3.10507e-07	1.5842
790	TALDO1	5.8066	8.56795e-08	3.10507e-07	0.821363
791	PACSIN2	5.80586	8.69473e-08	3.14826e-07	1.1229
792	ABR	5.80559	8.70618e-08	3.15185e-07	1.25087
793	ATP8B4	5.80204	8.6555e-08	3.13536e-07	0.927255
794	MRPL18	5.78424	9.5976e-08	3.46909e-07	1.34537
795	H1-2	5.76933	1.01933e-07	3.67732e-07	1.14625
796	SP110	5.76659	1.0408e-07	3.75347e-07	1.7132
797	NDUFA6	5.76263	1.05015e-07	3.78652e-07	1.00952
798	USP1	5.76223	1.05834e-07	3.81471e-07	1.46898
799	OXCT1	5.75805	1.08214e-07	3.89845e-07	2.0527
800	DAXX	5.74811	1.12819e-07	4.06154e-07	1.80245
801	ABRAXAS2	5.74705	1.13607e-07	4.08916e-07	1.97335
802	TFAM	5.73875	1.16889e-07	4.20366e-07	1.21178
803	XCR1	5.7193	1.28937e-07	4.62807e-07	8.34527
804	IDH3G	5.69128	1.43576e-07	5.1401e-07	1.23782
805	PSMC5	5.69097	1.43948e-07	5.15164e-07	1.13078
806	AKIRIN1	5.69095	1.43736e-07	5.14494e-07	1.07039
807	EVL	5.68084	1.4939e-07	5.34083e-07	0.936348
808	TTF2	5.67611	1.54675e-07	5.5269e-07	1.98025
809	NMT1	5.67543	1.54345e-07	5.51605e-07	1.33787
810	BLOC1S1	5.6697	1.57207e-07	5.61542e-07	0.991048
811	MAPKAPK3	5.66289	1.62238e-07	5.79111e-07	1.23075
812	BTLA	5.66184	1.65436e-07	5.9012e-07	6.24846
813	CLEC10A	5.65351	1.71384e-07	6.10599e-07	4.10132
814	KIF16B	5.65327	1.70214e-07	6.06743e-07	1.60101
815	HNRNPAB	5.65039	1.71331e-07	6.10515e-07	0.98859
816	SEPHS2	5.64767	1.74052e-07	6.19889e-07	1.42982
817	VPS13C	5.63579	1.81924e-07	6.47254e-07	0.971711
818	SMIM14	5.63424	1.84761e-07	6.56897e-07	1.53307
819	MRPS15	5.63313	1.84616e-07	6.56495e-07	1.03085
820	TRIT1	5.62996	1.88883e-07	6.7109e-07	1.98164
821	ARHGAP22	5.62919	1.90188e-07	6.75145e-07	3.0333
822	NHP2	5.62517	1.9144e-07	6.79237e-07	1.09453
823	RAC1	5.62375	1.89393e-07	6.7267e-07	0.621879
824	CD53	5.62249	1.92385e-07	6.82473e-07	1.15769
825	CCDC86	5.60512	2.10466e-07	7.45463e-07	2.37721
826	IMPA2	5.6049	2.09951e-07	7.43766e-07	1.7393
827	TRIM36	5.60337	2.12575e-07	7.52546e-07	3.47516
828	PTGES2	5.59829	2.16416e-07	7.65749e-07	1.80869
829	EPSTI1	5.59607	2.18733e-07	7.73683e-07	2.42885
830	ST18	5.5931	2.22435e-07	7.86372e-07	3.85332
831	SS18L2	5.58369	2.29339e-07	8.10084e-07	1.31109
832	SPN	5.57086	2.41767e-07	8.5267e-07	1.34065
833	COX6B1	5.5703	2.39229e-07	8.44152e-07	0.622311
834	BICD2	5.56533	2.49469e-07	8.78484e-07	1.81204
835	LAMTOR1	5.56152	2.50841e-07	8.83015e-07	0.879933
836	USP53	5.56069	2.53204e-07	8.90877e-07	1.49204
837	MCL1	5.55935	2.49748e-07	8.79315e-07	0.70772
838	CRIP3	5.55887	2.58005e-07	9.0715e-07	5.88463
839	MICAL1	5.5576	2.58095e-07	9.07311e-07	2.27984
840	GAS7	5.55292	2.61938e-07	9.19882e-07	1.30184
841	PICALM	5.54877	2.64497e-07	9.28709e-07	0.851681
842	H2AZ1	5.54526	2.68575e-07	9.42225e-07	0.821878
843	GLUD1	5.53363	2.8522e-07	9.99094e-07	1.36389
844	IQCE	5.53362	2.86107e-07	1.00203e-06	2.33862
845	CD80	5.53287	2.87742e-07	1.00724e-06	3.11743
846	ATPAF2	5.52314	2.99528e-07	1.04744e-06	2.20664
847	UQCRB	5.5206	2.97382e-07	1.04028e-06	0.658888
848	HCCS	5.50961	3.16878e-07	1.10679e-06	1.96583
849	COMTD1	5.50406	3.24058e-07	1.13111e-06	1.96871
850	PNMA1	5.494	3.3928e-07	1.18244e-06	2.19757
851	MYBL1	5.48998	3.46303e-07	1.20569e-06	3.92799
852	IRF5	5.47914	3.62618e-07	1.26143e-06	3.817
853	ARID1A	5.47371	3.66599e-07	1.27507e-06	0.958969
854	EVI2A	5.46893	3.76274e-07	1.3074e-06	1.82806
855	GPSM3	5.46843	3.74343e-07	1.3009e-06	1.10152
856	DCXR	5.46704	3.7893e-07	1.31618e-06	1.32028
857	RNASET2	5.46242	3.82497e-07	1.32767e-06	0.973579
858	ZNF706	5.46129	3.86441e-07	1.34024e-06	0.93673
859	ARHGAP25	5.44072	4.22396e-07	1.46174e-06	1.34632
860	SKAP2	5.4401	4.22269e-07	1.46155e-06	1.08641
861	FOXP2	5.43877	4.29059e-07	1.48331e-06	2.15124
862	PPM1M	5.43766	4.32413e-07	1.49465e-06	3.29441
863	HLA-A	5.43718	4.26751e-07	1.47607e-06	0.884446
864	SLC25A3	5.41817	4.58951e-07	1.58506e-06	0.60603
865	ENPP3	5.41672	4.73337e-07	1.63337e-06	4.8401
866	SNRPD3	5.41584	4.69973e-07	1.62231e-06	1.13196
867	HEBP2	5.415	4.69962e-07	1.62231e-06	0.95884
868	TCTN3	5.41144	4.81896e-07	1.66152e-06	1.73812
869	CISD1	5.4064	4.90928e-07	1.69153e-06	1.38464
870	SRSF5	5.40583	4.85282e-07	1.67235e-06	0.663307
871	HPS1	5.40414	4.94504e-07	1.70328e-06	1.32661
872	SLC23A2	5.40177	5.01086e-07	1.72538e-06	1.51075
873	DOCK8	5.4004	4.94228e-07	1.70262e-06	0.856236
874	FLII	5.39873	5.07012e-07	1.74549e-06	1.50376
875	DPP4	5.39688	5.11705e-07	1.76106e-06	1.85424
876	IQGAP1	5.39503	5.09584e-07	1.75405e-06	0.75724
877	CNFN	5.38371	5.44464e-07	1.87118e-06	4.30382
878	SERTAD2	5.3814	5.44517e-07	1.87118e-06	1.32122
879	XPO1	5.37909	5.45258e-07	1.87341e-06	0.767482
880	SNX30	5.37616	5.59293e-07	1.92067e-06	1.86022
881	RNF144B	5.3743	5.66167e-07	1.94299e-06	3.58176
882	FAM120A	5.37332	5.61967e-07	1.92954e-06	1.05147
883	CARD11	5.3607	5.9826e-07	2.04937e-06	2.45746
884	MRPL3	5.35779	6.02835e-07	2.06471e-06	1.21493
885	ARHGAP20	5.35429	6.16105e-07	2.10805e-06	3.47233
886	CCSER2	5.35369	6.10574e-07	2.09017e-06	1.01268
887	RWDD1	5.35355	6.11265e-07	2.09219e-06	0.952365
888	KLHL5	5.3526	6.15419e-07	2.10606e-06	1.14883
889	FOS	5.35115	6.10563e-07	2.09017e-06	0.780558
890	GM2A	5.34719	6.31065e-07	2.15853e-06	1.70263
891	PHB2	5.3434	6.35666e-07	2.17354e-06	0.824644
892	SRGAP2	5.34073	6.47164e-07	2.21249e-06	1.24333
893	UBE2E2	5.33749	6.52363e-07	2.2299e-06	0.859046
894	COPS9	5.33297	6.65204e-07	2.27191e-06	0.84609
895	MPLKIP	5.33072	6.75019e-07	2.30391e-06	1.12991
896	AFF1	5.3305	6.69792e-07	2.28644e-06	0.858668
897	RAB29	5.33026	6.79856e-07	2.31926e-06	2.09471
898	VMA21	5.31984	7.0782e-07	2.41227e-06	1.38277
899	MRPL23	5.30984	7.38763e-07	2.51606e-06	1.53898
900	UTP6	5.30396	7.55424e-07	2.57153e-06	1.2717
901	ARPC4	5.30128	7.57874e-07	2.57902e-06	0.865878
902	HMOX2	5.29676	7.79199e-07	2.65028e-06	1.32768
903	LONRF1	5.29365	7.91106e-07	2.69033e-06	1.56942
904	NACA	5.29158	7.75091e-07	2.63674e-06	0.462154
905	RASAL2	5.28199	8.25452e-07	2.80529e-06	1.03965
906	NDUFV1	5.2559	9.23519e-07	3.13237e-06	1.08593
907	EEF1A1	5.25338	8.60778e-07	2.92294e-06	0.240214
908	PLBD2	5.25118	9.47131e-07	3.21141e-06	2.06068
909	MRE11	5.24739	9.58985e-07	3.25e-06	1.42493
910	AKNA	5.2467	9.60712e-07	3.25532e-06	1.36901
911	MX1	5.23724	1.00767e-06	3.40996e-06	3.61145
912	PFDN4	5.23335	1.01559e-06	3.43505e-06	1.11991
913	DDX27	5.23166	1.02408e-06	3.46151e-06	1.28433
914	RPL36A	5.23091	1.02369e-06	3.46134e-06	0.882416
915	APOO	5.2272	1.04675e-06	3.53582e-06	1.89842
916	ENO4	5.22542	1.05859e-06	3.57463e-06	3.46687
917	HSP90AA1	5.22326	1.05329e-06	3.55732e-06	0.693771
918	TRAK1	5.22306	1.05951e-06	3.57715e-06	1.06521
919	SEM1	5.21988	1.06644e-06	3.59997e-06	0.702319
920	AP1B1	5.21098	1.11811e-06	3.77071e-06	1.48121
921	C19orf53	5.2105	1.10496e-06	3.72817e-06	0.644089
922	PCLAF	5.2085	1.12965e-06	3.80713e-06	1.43639
923	SUCNR1	5.2073	1.13561e-06	3.82534e-06	1.71101
924	SLC25A33	5.20491	1.14662e-06	3.86115e-06	1.41656
925	PCGF5	5.20231	1.15733e-06	3.8966e-06	1.43358
926	CEP128	5.20149	1.16262e-06	3.91378e-06	1.48461
927	SSRP1	5.19951	1.17114e-06	3.94179e-06	1.19126
928	C1orf35	5.19864	1.17675e-06	3.95938e-06	1.44689
929	CKB	5.19532	1.19232e-06	4.00851e-06	1.49804
930	USP10	5.19313	1.20089e-06	4.03666e-06	1.06598
931	PRKDC	5.18878	1.22061e-06	4.09962e-06	0.866351
932	ABCE1	5.18735	1.23037e-06	4.13174e-06	1.1171
933	ZNF385A	5.18707	1.23944e-06	4.16014e-06	2.19636
934	ATR	5.18421	1.24834e-06	4.18934e-06	1.24964
935	DUSP4	5.18256	1.2651e-06	4.24422e-06	2.67262
936	ALYREF	5.17618	1.29332e-06	4.33677e-06	1.41119
937	SH3BP1	5.17596	1.29421e-06	4.33905e-06	1.71365
938	CEP164	5.17459	1.30182e-06	4.36316e-06	1.59203
939	MARCHF8	5.16947	1.33204e-06	4.46299e-06	1.74775
940	PTTG1	5.16832	1.33701e-06	4.47891e-06	1.62125
941	CERT1	5.16017	1.37494e-06	4.60151e-06	0.963086
942	HOOK3	5.15644	1.39188e-06	4.65669e-06	0.801407
943	RRP7A	5.14892	1.44699e-06	4.83555e-06	1.40126
944	HNRNPK	5.146	1.44505e-06	4.82987e-06	0.580098
945	HNRNPC	5.14168	1.46197e-06	4.88484e-06	0.480071
946	TNFSF13B	5.14047	1.50458e-06	5.0207e-06	2.35232
947	GTF2E2	5.13152	1.55355e-06	5.18243e-06	1.22623
948	TRIM38	5.1299	1.56198e-06	5.20803e-06	1.19961
949	GLG1	5.1264	1.58122e-06	5.26879e-06	0.87007
950	EIF3G	5.12618	1.58007e-06	5.26579e-06	0.812306
951	UQCR11	5.12446	1.59063e-06	5.29756e-06	0.764894
952	CPT1A	5.12439	1.60127e-06	5.33215e-06	1.46776
953	CCDC146	5.12408	1.60702e-06	5.34956e-06	1.73812
954	FUT10	5.1208	1.62593e-06	5.4099e-06	1.52361
955	CXCR3	5.11464	1.67961e-06	5.58488e-06	6.29825
956	DPYSL2	5.11196	1.68264e-06	5.59316e-06	1.07001
957	CNTRL	5.10538	1.73058e-06	5.74687e-06	1.20315
958	DTNA	5.09905	1.78032e-06	5.9093e-06	1.69872
959	GCLC	5.09864	1.78459e-06	5.9206e-06	1.70056
960	YY1	5.09711	1.78217e-06	5.91449e-06	0.768574
961	PPP1CB	5.08963	1.83389e-06	6.07537e-06	0.755868
962	LSM2	5.08891	1.84497e-06	6.11012e-06	0.898644
963	CYP2S1	5.08866	1.86812e-06	6.18481e-06	3.65911
964	GALK1	5.07902	1.93284e-06	6.39702e-06	1.4003
965	MRPL11	5.07103	1.99488e-06	6.59074e-06	1.10977
966	MRPL21	5.0662	2.02492e-06	6.68785e-06	0.864601
967	GNGT2	5.06483	2.06165e-06	6.80263e-06	4.66201
968	FAM98B	5.06366	2.06427e-06	6.80909e-06	1.84413
969	ZC3H12C	5.06019	2.0909e-06	6.89583e-06	1.51175
970	HADHA	5.05811	2.09543e-06	6.90967e-06	0.79576
971	WAPL	5.0483	2.18503e-06	7.20051e-06	0.973633
972	TOMM34	5.04622	2.22132e-06	7.31777e-06	2.43641
973	AP3D1	5.04116	2.25972e-06	7.44307e-06	1.30111
974	GPR183	5.0361	2.30585e-06	7.59261e-06	1.48405
975	SLCO3A1	5.02955	2.33533e-06	7.68337e-06	0.872971
976	CNN2	5.02942	2.36003e-06	7.75864e-06	0.955753
977	CSGALNACT2	5.02626	2.39559e-06	7.86926e-06	1.16616
978	ATP1A1	5.02277	2.43053e-06	7.98022e-06	1.0594
979	JAK2	5.02042	2.45429e-06	8.0544e-06	1.25023
980	SNX9	5.01702	2.48163e-06	8.14154e-06	0.903513
981	VARS1	5.01503	2.5215e-06	8.2684e-06	1.97321
982	GNB2	5.01007	2.55562e-06	8.37762e-06	0.898456
983	CLPX	5.00912	2.5699e-06	8.4204e-06	1.20204
984	HACD4	4.99908	2.68292e-06	8.78098e-06	1.64588
985	SDHA	4.99701	2.70998e-06	8.86672e-06	1.69586
986	MIIP	4.98455	2.85333e-06	9.32245e-06	1.96987
987	PRR14L	4.98373	2.84913e-06	9.31021e-06	1.08256
988	TRIO	4.97382	2.95745e-06	9.6504e-06	0.812297
989	CMTM6	4.9617	3.10548e-06	1.01238e-05	0.832792
990	ARMH3	4.96017	3.13516e-06	1.0219e-05	1.04809
991	ANP32E	4.95944	3.14491e-06	1.02491e-05	0.999256
992	TMEM160	4.95843	3.14933e-06	1.02619e-05	0.842949
993	TXNRD1	4.95567	3.18717e-06	1.03803e-05	0.831263
994	NDUFB3	4.94785	3.29355e-06	1.07183e-05	0.88188
995	EIF4G1	4.94578	3.32026e-06	1.08001e-05	0.940398
996	FMNL2	4.94543	3.33073e-06	1.08325e-05	1.1031
997	ATP1B3	4.93971	3.39209e-06	1.10286e-05	0.742512
998	MAP3K5	4.93959	3.40179e-06	1.10584e-05	1.12484
999	MGST2	4.93789	3.43468e-06	1.11582e-05	1.0622
1000	KCND3	4.93638	3.48312e-06	1.13103e-05	4.07559
1001	FTH1	4.93131	3.42747e-06	1.11383e-05	0.401062
1002	SAMD12	4.92921	3.57939e-06	1.16101e-05	2.54693
1003	MYL12B	4.92866	3.51105e-06	1.13938e-05	0.504814
1004	EIF2AK4	4.90975	3.8534e-06	1.24636e-05	1.03703
1005	TMX1	4.9092	3.86785e-06	1.25084e-05	1.30115
1006	RMND5A	4.90831	3.88117e-06	1.25475e-05	1.42163
1007	DNTTIP1	4.90429	3.94501e-06	1.27442e-05	1.3181
1008	NDUFS8	4.9038	3.93627e-06	1.27217e-05	0.842241
1009	MRPL20	4.90131	3.97632e-06	1.2837e-05	0.836393
1010	SLC12A7	4.8941	4.11599e-06	1.32797e-05	1.772
1011	HSPH1	4.89395	4.11808e-06	1.32843e-05	1.36109
1012	NR1H2	4.89138	4.15992e-06	1.3413e-05	1.6211
1013	MTHFD1L	4.88313	4.28376e-06	1.38037e-05	0.973961
1014	HOMER2	4.88027	4.36707e-06	1.40677e-05	2.77664
1015	FAM117B	4.87997	4.34979e-06	1.40142e-05	1.34001
1016	NUP42	4.87732	4.3997e-06	1.41706e-05	1.27885
1017	ABHD6	4.87588	4.43567e-06	1.4282e-05	2.14232
1018	ST8SIA6	4.87414	4.45644e-06	1.43467e-05	1.6935
1019	AHCYL2	4.87256	4.48429e-06	1.44296e-05	1.27819
1020	FFAR4	4.87251	4.51329e-06	1.45138e-05	7.78823
1021	RBIS	4.87111	4.48611e-06	1.44332e-05	0.757258
1022	SLC27A4	4.87064	4.53013e-06	1.45615e-05	1.88907
1023	IREB2	4.85935	4.70624e-06	1.51178e-05	0.889508

## Sheet: GMP
	genes	scores	pvals	pvals_adj	logfoldchanges
0	SRGN	117.152	0	0	3.75887
1	PRTN3	78.7236	0	0	6.41187
2	RPLP1	73.446	0	0	1.2747
3	EPX	69.4767	0	0	5.32266
4	PGD	64.1936	0	0	2.47911
5	ACSM3	63.6254	0	0	3.39116
6	PRSS57	62.465	0	0	4.03746
7	PRG2	59.1062	0	0	4.54028
8	NUCB2	58.1707	0	0	2.67976
9	AZU1	57.8311	0	0	4.89513
10	CST7	57.8149	0	0	3.56782
11	ARHGAP15	57.705	0	0	2.56618
12	RPL35	57.5109	0	0	1.32342
13	RNASE2	56.8205	0	0	4.51316
14	TKT	55.8697	0	0	1.91088
15	P4HB	55.8366	0	0	2.01871
16	PRG3	55.8255	0	0	4.84581
17	STXBP5	55.5968	0	0	2.28077
18	GPI	55.5349	0	0	2.177
19	BPI	55.3113	0	0	3.79567
20	ENO1	55.0701	0	0	1.59409
21	HMGA1	53.3196	0	0	2.35336
22	RPLP2	52.758	0	0	1.13936
23	MBNL1	52.342	0	0	1.7785
24	ARHGDIB	52.3402	0	0	1.92025
25	CHST11	51.7758	0	0	1.9282
26	MT-ND1	50.5017	0	0	1.45181
27	RPLP0	50.3498	0	0	1.24393
28	MT-ND2	50.0479	0	0	1.4401
29	RPS6	48.3883	0	0	1.14974
30	ANXA1	47.9097	0	0	2.01972
31	SLC39A11	47.9056	0	0	2.42729
32	MCTP1	47.4071	0	0	2.27839
33	VAMP8	47.3868	0	0	2.17391
34	PTMA	46.5888	0	0	1.1148
35	ATP8B4	46.4777	0	0	2.33263
36	CD24	46.2498	0	0	2.06197
37	ITGA4	45.6759	0	0	2.60199
38	LCP1	45.5689	0	0	1.75659
39	LRMDA	44.7649	0	0	1.88291
40	RUNX1	44.7206	0	0	1.85413
41	RPS21	43.8589	0	0	1.3358
42	PIK3CB	43.7629	0	0	1.99993
43	SPNS3	43.6659	0	7.28106e-308	3.00748
44	CLC	43.2333	1.71239e-307	5.91992e-306	3.58171
45	DACH1	42.8756	5.61403e-304	1.91517e-302	2.41053
46	DOCK8	42.7192	0	3.13737e-307	1.8075
47	ENSG00000271793	42.3736	1.18861e-300	3.99539e-299	1.60769
48	RPS19	42.2273	0	0	0.942823
49	RAB11FIP1	42.096	2.42072e-299	8.0713e-298	1.92892
50	LIN7A	42.0359	8.25583e-293	2.66238e-291	2.72693
51	RPL39	41.8914	2.49851e-307	8.60881e-306	0.99339
52	CORO1A	41.6463	1.40115e-295	4.60484e-294	1.81316
53	RNF24	41.6046	1.86572e-290	5.94236e-289	2.07361
54	ALAS1	41.5583	1.01639e-287	3.18805e-286	2.43147
55	TRERF1	41.5092	1.74879e-290	5.57855e-289	1.96205
56	FNDC3B	41.428	2.65225e-294	8.63404e-293	1.41124
57	H2AZ2	41.4028	4.23697e-289	1.33915e-287	1.67355
58	CALR	41.3014	3.52015e-288	1.10751e-286	1.68015
59	KCNQ5	41.2578	2.19389e-285	6.79875e-284	2.42382
60	ACTB	41.1926	2.6778e-307	9.21118e-306	0.847637
61	SYK	40.419	2.25005e-279	6.75965e-278	1.96481
62	SNTB1	40.4044	1.01973e-278	3.05903e-277	2.16722
63	RPSA	40.1547	2.17704e-284	6.72633e-283	1.12435
64	MCU	39.8564	2.32802e-269	6.80567e-268	2.31649
65	PKM	39.7047	1.12264e-274	3.33863e-273	1.31618
66	PIM1	39.5778	1.03434e-270	3.03991e-269	1.88619
67	CELF2	39.4738	2.87988e-272	8.49112e-271	1.61807
68	ENTPD1	39.0899	4.20264e-262	1.2047e-260	2.38418
69	SPN	38.7582	8.55136e-258	2.40125e-256	2.44077
70	RPL21	38.7074	2.72208e-270	7.98027e-269	0.957078
71	ANKRD28	38.5724	6.72132e-257	1.87461e-255	2.01
72	SH3KBP1	38.4841	1.88059e-258	5.30238e-257	1.67251
73	RFLNB	38.482	1.25818e-257	3.52343e-256	1.86528
74	PABPC1	38.1971	8.89585e-258	2.49459e-256	1.16595
75	PRKCB	38.1046	3.12689e-256	8.70931e-255	1.70203
76	TFRC	38.0296	1.23328e-250	3.32729e-249	2.20783
77	TALDO1	37.647	8.8471e-251	2.38999e-249	1.43763
78	MCTP2	37.5022	2.14655e-248	5.73126e-247	1.89919
79	RPS20	37.2408	1.57004e-250	4.2303e-249	1.02073
80	IKZF2	37.0688	3.02654e-240	7.74036e-239	2.53859
81	CSTA	37.0625	5.54662e-240	1.41679e-238	2.68353
82	RPS28	36.9831	1.47622e-249	3.96199e-248	0.895082
83	MT-ND4L	36.4443	2.27278e-235	5.70656e-234	1.72365
84	OAZ1	36.3907	2.54962e-241	6.55312e-240	1.10033
85	RPL7	36.2592	5.66694e-240	1.44574e-238	0.991642
86	LPCAT2	35.7506	3.14239e-229	7.67524e-228	1.67696
87	MPO	35.7109	1.02356e-223	2.431e-222	4.34915
88	CEBPE	35.6925	3.24245e-224	7.70978e-223	3.3869
89	MYB	35.662	1.25957e-224	3.00882e-223	2.80436
90	SVIP	35.5246	1.79506e-223	4.25841e-222	2.48217
91	MT-CO3	35.0481	3.51134e-228	8.54606e-227	0.943149
92	TRGC1	35.0305	7.35614e-219	1.71358e-217	2.57869
93	TENT5A	34.8839	5.52759e-219	1.28908e-217	1.79926
94	VRK1	34.6683	5.4263e-215	1.25272e-213	2.26822
95	TNFAIP8	34.4368	1.37465e-216	3.18421e-215	1.45749
96	ITM2A	34.3564	7.13045e-212	1.6172e-210	2.47727
97	UBA52	34.3287	2.52477e-219	5.90133e-218	0.795416
98	P2RY8	34.0688	1.24023e-208	2.77326e-207	2.78041
99	PLAC8	33.944	1.1179e-206	2.47823e-205	3.04967
100	ADGRE5	33.9098	9.6594e-210	2.17642e-208	1.81791
101	MT-ND4	33.8138	4.91989e-212	1.11707e-210	1.03543
102	LTC4S	33.8083	3.83227e-208	8.55074e-207	2.04876
103	TAOK3	33.4732	1.47419e-206	3.26458e-205	1.40197
104	GAPDH	33.4592	8.36229e-211	1.89243e-209	0.755608
105	PCLAF	33.4211	1.1005e-202	2.37337e-201	2.14723
106	SPI1	33.3599	3.88606e-204	8.46039e-203	1.72739
107	IRS2	33.2995	2.205e-201	4.72084e-200	2.30063
108	TRGC2	33.2862	5.30837e-201	1.13533e-199	2.65404
109	RILPL2	33.2432	4.5002e-203	9.72561e-202	1.65482
110	MT-ND3	33.2182	7.54848e-206	1.66091e-204	1.01626
111	ARSB	33.0638	6.50842e-200	1.38482e-198	1.88635
112	SLC43A3	32.844	1.08484e-195	2.25025e-194	2.85368
113	GBE1	32.8396	9.7138e-198	2.03536e-196	1.84662
114	DOCK2	32.8257	9.70178e-200	2.06215e-198	1.50914
115	ELMO1	32.7371	6.48029e-199	1.36755e-197	1.47142
116	RPL12	32.7272	8.64756e-203	1.86692e-201	0.843217
117	PDE4D	32.6894	1.13491e-199	2.40981e-198	1.27824
118	PTPN7	32.5353	3.05939e-194	6.30167e-193	2.14634
119	RPL4	32.5202	5.68806e-198	1.1967e-196	1.01891
120	HMGN2	32.2335	3.71875e-193	7.61421e-192	1.26008
121	PRKCA	32.1619	4.77165e-193	9.74105e-192	1.40404
122	FAM107B	32.1466	4.60649e-193	9.41321e-192	1.41566
123	EBP	31.8684	1.45466e-187	2.89515e-186	1.91792
124	KCNH2	31.7267	1.63179e-184	3.20443e-183	3.09029
125	S100P	31.6717	9.52697e-189	1.9053e-187	1.68244
126	CNTRL	31.5524	8.11536e-185	1.59517e-183	1.75916
127	DUT	31.3976	4.10438e-183	7.99154e-182	1.62197
128	RPL18A	31.304	4.64522e-188	9.26306e-187	0.851955
129	AIF1	31.2744	1.73162e-184	3.39724e-183	1.4688
130	ADIPOR2	31.0686	5.40341e-181	1.03644e-179	1.45888
131	DMXL2	31.0636	1.74005e-179	3.3069e-178	1.94098
132	RPL22	31.008	1.95205e-183	3.80438e-182	0.865097
133	PGK1	30.7234	1.67958e-178	3.17444e-177	1.14198
134	RPS8	30.7092	2.39377e-182	4.63896e-181	0.771784
135	RPL27A	30.4926	6.34203e-179	1.20196e-177	0.783584
136	HMGB2	30.433	4.17085e-174	7.78319e-173	1.6349
137	RPL41	30.3394	5.72546e-178	1.08014e-176	0.65714
138	RPL36	30.324	2.90053e-176	5.44219e-175	0.842102
139	CANX	30.0198	1.35982e-170	2.47926e-169	1.20377
140	CYBA	29.9965	3.68903e-172	6.81019e-171	1.04293
141	MZT2B	29.7665	5.79423e-169	1.05085e-167	1.02986
142	HSPA5	29.7472	9.33111e-168	1.68343e-166	1.29116
143	TMEM170B	29.7395	2.98856e-166	5.3589e-165	2.43171
144	RPL37	29.6089	4.45641e-169	8.08934e-168	0.813158
145	PTBP3	29.4405	1.99395e-165	3.56304e-164	1.21076
146	LAIR1	29.3066	5.01069e-162	8.77147e-161	2.48393
147	ZNF804A	29.2298	1.89984e-161	3.31733e-160	2.31347
148	TUBA1B	29.1196	1.5163e-162	2.6634e-161	1.18022
149	FRY	28.9822	1.05461e-160	1.83526e-159	1.61099
150	IL1RAP	28.9703	3.43103e-161	5.98589e-160	1.4254
151	RPS12	28.9072	4.38597e-164	7.79019e-163	0.729654
152	EEF1A1	28.8594	1.66963e-164	2.97577e-163	0.550331
153	BRI3BP	28.8074	1.80712e-157	3.08751e-156	2.27964
154	CLEC12A	28.7732	7.00675e-157	1.19416e-155	2.79328
155	FGD4	28.6057	2.85104e-157	4.86705e-156	1.49006
156	RPS29	28.5907	2.11126e-158	3.62817e-157	0.865435
157	MFSD10	28.5539	1.46094e-155	2.46947e-154	1.6499
158	COX17	28.548	3.12956e-156	5.31175e-155	1.4146
159	HIPK1	28.5076	1.97616e-155	3.33219e-154	1.61432
160	GNA15	28.41	3.16817e-154	5.286e-153	2.07502
161	RPL37A	28.3778	1.14977e-156	1.95632e-155	0.879702
162	GRK2	28.3728	5.75946e-154	9.60174e-153	1.80833
163	RAB27A	28.3393	4.23058e-155	7.10455e-154	1.46175
164	GNAQ	28.2954	2.69008e-155	4.53229e-154	1.0159
165	H2AZ1	28.2782	1.66619e-154	2.78675e-153	1.07588
166	RPL27	28.212	3.01653e-155	5.07816e-154	0.803227
167	LYZ	28.105	9.42412e-151	1.54984e-149	2.64759
168	NT5C2	27.8313	9.15184e-150	1.49552e-148	1.27542
169	TSPO	27.7339	6.1263e-149	9.97166e-148	1.22595
170	SERPINB1	27.7147	3.18003e-148	5.16386e-147	1.60588
171	PTPN22	27.6504	5.27982e-148	8.5534e-147	1.62026
172	PPP1R1B	27.5524	4.66849e-145	7.42891e-144	4.03719
173	NKG7	27.4724	1.22707e-145	1.96018e-144	1.96481
174	SERPINB10	27.1495	1.78885e-141	2.78642e-140	3.82479
175	DNAJC3	27.1199	1.32095e-142	2.07481e-141	1.3912
176	RPL9	27.0795	1.31633e-145	2.10114e-144	0.676573
177	VAV3	27.0476	9.51048e-143	1.49609e-141	1.36707
178	RPS15	26.8661	6.07544e-143	9.56453e-142	0.685784
179	ATAD2	26.8479	1.15362e-139	1.77551e-138	1.90975
180	CHPT1	26.7488	3.61759e-139	5.55945e-138	1.54069
181	COTL1	26.7178	1.4174e-140	2.19457e-139	1.0842
182	RPS14	26.6571	4.82659e-141	7.5012e-140	0.672151
183	NCOA4	26.5677	6.56881e-138	1.00276e-136	1.31032
184	LMNB1	26.4282	5.83576e-136	8.79797e-135	1.79572
185	PXK	26.4201	3.02515e-136	4.56737e-135	1.51976
186	PLEK	26.3529	2.12913e-136	3.21927e-135	1.52509
187	SRPK1	26.3517	7.91909e-136	1.19214e-134	1.36771
188	SIK3	26.2717	1.53798e-135	2.31022e-134	1.11729
189	MGST1	26.2636	4.38244e-134	6.50246e-133	2.26831
190	PPIA	26.1648	1.35418e-135	2.03562e-134	0.757435
191	PYGL	26.1622	1.2817e-134	1.90721e-133	1.46549
192	TYMS	26.1543	2.21215e-133	3.26585e-132	1.9117
193	COX8A	26.1104	2.79869e-134	4.15854e-133	0.939831
194	RPL23A	25.8345	3.5281e-133	5.19746e-132	0.737562
195	SLC35F3	25.8115	5.72235e-130	8.23595e-129	2.65152
196	RPS2	25.739	8.8994e-133	1.30543e-131	0.716004
197	TRIM16	25.6599	1.40308e-128	2.00541e-127	2.43101
198	RETN	25.6265	1.57766e-128	2.25182e-127	2.56401
199	HNRNPLL	25.5286	5.88802e-128	8.36934e-127	1.63566
200	HNRNPAB	25.4858	4.27304e-128	6.07796e-127	1.16397
201	FBL	25.4809	8.03249e-128	1.13862e-126	1.29138
202	RPL13A	25.4573	6.14771e-130	8.84199e-129	0.677296
203	AIG1	25.4524	4.19763e-127	5.90558e-126	1.75366
204	SDF2L1	25.4114	9.63343e-127	1.35071e-125	1.71509
205	SREBF2	25.3852	2.14296e-127	3.02936e-126	1.15564
206	LAPTM5	25.3564	1.4435e-127	2.04338e-126	1.23468
207	BAZ1A	25.2933	2.64275e-126	3.69038e-125	1.32398
208	RPL38	25.2622	2.67434e-127	3.77535e-126	0.761479
209	RPN2	25.2015	1.62793e-125	2.25344e-124	1.18467
210	RPS26	25.1896	5.97592e-127	8.4017e-126	0.69711
211	SERPINB2	25.1705	1.6932e-124	2.32973e-123	2.59084
212	DENND4A	25.1086	1.58757e-125	2.19906e-124	1.1109
213	PNP	25.1085	4.73002e-124	6.47367e-123	1.96232
214	ENSG00000285920	25.1069	1.34946e-124	1.858e-123	1.37003
215	RBL1	25.0637	1.34409e-123	1.8347e-122	2.03748
216	RPS24	25.0084	4.74e-126	6.61453e-125	0.622598
217	AGTPBP1	24.9315	1.04764e-123	1.43098e-122	1.1371
218	RRM2	24.9204	3.52351e-122	4.76239e-121	2.4415
219	LBR	24.8794	9.19482e-123	1.25014e-121	1.24578
220	DIAPH1	24.8738	3.62451e-123	4.93445e-122	1.15785
221	ERP29	24.8396	1.17877e-122	1.60057e-121	0.993533
222	ENTPD7	24.7695	6.49351e-121	8.66879e-120	2.23989
223	ATG7	24.7448	1.00542e-121	1.35097e-120	1.22207
224	MZT2A	24.678	3.88871e-121	5.2015e-120	1.06215
225	MS4A3	24.6717	5.93277e-120	7.85417e-119	2.94277
226	RPL19	24.6052	2.55205e-122	3.45842e-121	0.636168
227	CITED2	24.5483	4.71402e-120	6.24471e-119	1.19621
228	MCM7	24.4522	2.11545e-118	2.77564e-117	1.89608
229	PTH2R	24.4497	2.74189e-118	3.59072e-117	2.49237
230	RAC2	24.3629	3.92339e-119	5.16092e-118	1.14728
231	RPS16	24.321	2.3751e-119	3.13024e-118	0.745988
232	PFN1	24.1716	4.52936e-118	5.92404e-117	0.666463
233	RNASEH2B	24.1674	3.18433e-116	4.12304e-115	1.51812
234	FTL	24.0894	1.54402e-119	2.03753e-118	0.547393
235	KCNAB2	24.0426	3.77533e-115	4.85175e-114	1.85027
236	PTK2B	23.9224	2.75038e-114	3.52141e-113	1.63248
237	RALGAPA2	23.8687	1.74466e-114	2.23513e-113	1.12541
238	MT-CO1	23.8684	5.60976e-116	7.24983e-115	0.60643
239	CSF3R	23.733	1.19633e-112	1.51293e-111	1.79502
240	PCNA	23.6658	1.02478e-111	1.28809e-110	1.83359
241	CAMK1D	23.6342	8.54852e-113	1.08241e-111	1.15654
242	RPS9	23.5913	6.91059e-114	8.79875e-113	0.588154
243	TET2	23.56	9.93209e-112	1.24917e-110	1.06488
244	HSH2D	23.5014	1.79284e-110	2.23715e-109	2.02334
245	CORO2A	23.4649	4.99318e-110	6.21558e-109	2.25742
246	RNASE3	23.4521	2.00791e-109	2.49046e-108	4.21742
247	EZH2	23.4374	5.33819e-110	6.64104e-109	1.60417
248	ZNF609	23.3935	3.91572e-110	4.88023e-109	1.0553
249	LYST	23.3542	1.98773e-109	2.46691e-108	1.47764
250	ARHGEF18	23.3245	3.21916e-109	3.98084e-108	1.54765
251	DENND1B	23.3181	2.70052e-109	3.3435e-108	1.43838
252	CAT	23.3117	5.98073e-109	7.38255e-108	1.69483
253	EMB	23.306	8.6532e-109	1.06559e-107	2.01605
254	IKZF1	23.2834	1.3072e-109	1.6233e-108	1.23669
255	CYFIP2	23.2475	1.14304e-108	1.40591e-107	1.59255
256	TESC	23.2357	6.64305e-109	8.19522e-108	1.28798
257	ADK	23.232	7.53789e-109	9.29358e-108	1.06142
258	RNASEH2C	23.225	1.62892e-108	2.00114e-107	1.13153
259	ZBTB16	23.2023	5.40714e-108	6.61909e-107	1.83899
260	TEX14	23.1904	1.14422e-107	1.3982e-106	2.14134
261	MIF	23.0592	2.23005e-107	2.71861e-106	1.00199
262	RPN1	23.0053	1.52753e-106	1.85124e-105	1.2711
263	ACTN1	22.912	3.35411e-106	4.05777e-105	1.10301
264	ARHGEF6	22.8995	3.88353e-106	4.6955e-105	1.24429
265	MLC1	22.8376	9.99218e-105	1.19761e-103	2.29088
266	EIF3L	22.7921	3.63161e-105	4.36533e-104	0.934726
267	H4C3	22.7751	1.24795e-104	1.49313e-103	1.32747
268	LRPAP1	22.7284	1.2365e-104	1.48028e-103	1.05433
269	CEP128	22.6728	1.30521e-103	1.55263e-102	1.74051
270	UGP2	22.6637	5.16624e-104	6.15979e-103	1.1025
271	DOCK5	22.6413	1.06889e-103	1.27299e-102	1.36474
272	TOP2B	22.5847	2.51756e-103	2.98791e-102	1.07059
273	RPL13	22.5828	4.1205e-105	4.94723e-104	0.532501
274	RPS13	22.576	1.97675e-104	2.36101e-103	0.648255
275	IL5RA	22.5298	3.02573e-102	3.56846e-101	2.38011
276	DENND1A	22.4934	1.46789e-102	1.73317e-101	1.16854
277	ERLIN1	22.456	1.07892e-101	1.26666e-100	1.91645
278	ELF1	22.418	1.26078e-102	1.48948e-101	0.847005
279	RPS11	22.393	8.05244e-103	9.51858e-102	0.630166
280	CS	22.3922	2.51021e-101	2.93198e-100	1.58978
281	MCM6	22.3017	1.92682e-100	2.24043e-99	1.89799
282	SLC39A3	22.2159	9.02632e-100	1.04484e-98	1.87277
283	MTRNR2L8	22.2153	8.59542e-100	9.95516e-99	2.03007
284	RPL31	22.1012	3.80291e-100	4.41194e-99	0.674124
285	MAPKAPK3	22.0947	2.85961e-99	3.29902e-98	1.32175
286	RPS17	22.0434	5.34256e-99	6.1429e-98	0.954177
287	RREB1	21.9105	7.34875e-98	8.38887e-97	1.09243
288	SNRPF	21.9102	7.68255e-98	8.76023e-97	0.979718
289	TMSB4X	21.8687	8.19008e-100	9.49102e-99	0.497094
290	C16orf74	21.8673	3.80198e-97	4.30912e-96	1.76814
291	COX7C	21.8615	6.92602e-98	7.91069e-97	0.711129
292	LRIG1	21.7769	2.66512e-96	2.9992e-95	1.96696
293	MBOAT1	21.7265	3.322e-96	3.73436e-95	1.63137
294	GCHFR	21.6711	1.04051e-95	1.16585e-94	1.49025
295	MT-ND5	21.6309	5.29058e-96	5.93436e-95	0.796534
296	APBB1IP	21.5807	2.03329e-95	2.27453e-94	1.23129
297	RPS3	21.563	4.3393e-96	4.86997e-95	0.608463
298	PLCG2	21.5361	2.73702e-95	3.06009e-94	0.894403
299	PARVG	21.5333	1.31351e-94	1.46064e-93	1.63075
300	NUP210	21.5278	3.4427e-94	3.8201e-93	2.39825
301	CD69	21.4683	4.53842e-95	5.07138e-94	1.1056
302	MFSD1	21.4233	1.07364e-93	1.18497e-92	1.49862
303	EAF2	21.3307	8.59111e-93	9.39649e-92	2.00962
304	MAPK14	21.2074	2.33578e-92	2.54128e-91	1.06782
305	RTN3	21.187	3.01848e-92	3.27886e-91	0.929564
306	IRF2BP2	21.1482	7.94214e-92	8.5776e-91	1.01495
307	TRA2B	21.0844	2.70971e-91	2.91431e-90	1.00266
308	PDZD8	21.0807	5.5365e-91	5.92983e-90	1.36287
309	ATP2C1	21.0714	4.41813e-91	4.73692e-90	1.158
310	GSTP1	21.0709	1.0622e-91	1.14599e-90	0.70105
311	TM7SF3	21.0569	9.22117e-91	9.85071e-90	1.46879
312	MTDH	21.0228	6.28538e-91	6.72493e-90	0.79233
313	FASN	21.0141	2.41189e-90	2.56065e-89	1.64335
314	CDT1	21.0054	4.32278e-90	4.57762e-89	2.22723
315	GCA	20.9581	3.83741e-90	4.0699e-89	1.40096
316	TRIM14	20.9577	8.9392e-90	9.4275e-89	2.22429
317	HSP90B1	20.9328	2.13167e-90	2.26781e-89	0.79531
318	MYO1F	20.9072	4.73516e-90	5.00917e-89	1.1722
319	SMARCA2	20.8703	1.78281e-89	1.87349e-88	1.19129
320	MYC	20.8586	5.03668e-89	5.2714e-88	1.86382
321	NOP58	20.8323	3.80828e-89	3.99589e-88	1.15406
322	NAMPT	20.8239	1.09012e-89	1.14849e-88	0.98759
323	CYRIB	20.7987	1.7407e-89	1.83017e-88	0.867356
324	MT-ATP8	20.7881	6.95191e-89	7.26852e-88	1.15156
325	SUCNR1	20.7873	1.49496e-88	1.55909e-87	1.93302
326	MKI67	20.7525	2.38005e-88	2.47715e-87	1.80475
327	RCC1	20.7509	2.02446e-88	2.11024e-87	1.30204
328	LYL1	20.7005	2.33414e-88	2.43059e-87	1.25115
329	TFDP1	20.6932	5.22481e-88	5.42156e-87	1.39716
330	GPR160	20.6454	9.90267e-88	1.02395e-86	1.58824
331	ANP32B	20.5854	1.09451e-87	1.13117e-86	0.740252
332	EXOC6	20.5818	2.03454e-87	2.1006e-86	1.11033
333	GMFG	20.5727	5.92368e-88	6.14057e-87	0.847138
334	ETV6	20.5632	2.29641e-87	2.36978e-86	0.89866
335	PA2G4	20.4786	1.781e-86	1.82332e-85	1.027
336	TNPO3	20.4486	3.29941e-86	3.37278e-85	1.19403
337	UHRF2	20.4354	4.69353e-86	4.78842e-85	1.27992
338	ADGRG3	20.431	5.52286e-86	5.62618e-85	1.8365
339	XYLT1	20.4213	5.25092e-86	5.35443e-85	1.32954
340	FAM117A	20.3858	1.35504e-85	1.37564e-84	1.76885
341	PLD1	20.368	8.01751e-86	8.14738e-85	1.04446
342	HMGB1	20.3582	6.67406e-86	6.78886e-85	0.743357
343	ACTR2	20.3529	5.84074e-86	5.94707e-85	0.706185
344	PTP4A2	20.3214	1.13207e-85	1.14984e-84	0.766553
345	PTTG1	20.3057	5.31123e-85	5.36294e-84	1.54909
346	ANKRD27	20.2822	8.58416e-85	8.63815e-84	1.55407
347	ICAM3	20.2272	1.38793e-84	1.39123e-83	1.36072
348	HNRNPC	20.1006	5.78131e-84	5.77544e-83	0.646498
349	MRPL23	20.0762	3.44566e-83	3.42393e-82	1.60306
350	CENPP	20.0677	3.27013e-83	3.25107e-82	1.44051
351	GRK3	19.9855	9.12349e-83	9.04852e-82	1.20372
352	RPL32	19.9829	1.16237e-83	1.15894e-82	0.539903
353	ZBTB44	19.9333	2.51034e-82	2.48494e-81	1.21639
354	TPI1	19.8934	1.80757e-82	1.79013e-81	0.676736
355	NUDT1	19.8438	1.44294e-81	1.42016e-80	1.3133
356	UQCRH	19.834	5.3033e-82	5.24209e-81	0.651495
357	ALS2	19.8146	2.29673e-81	2.25617e-80	1.34949
358	P2RY2	19.7844	8.90079e-81	8.68985e-80	3.13718
359	STK26	19.76	5.51072e-81	5.39032e-80	1.36643
360	RRM1	19.7505	7.89162e-81	7.71189e-80	1.4447
361	DENND10	19.7226	9.96728e-81	9.72187e-80	1.22764
362	TOP1MT	19.6998	2.84206e-80	2.76034e-79	2.04055
363	RPS25	19.6818	4.3149e-81	4.22864e-80	0.560129
364	GYG1	19.6719	3.28395e-80	3.18653e-79	1.58036
365	CFD	19.6651	1.35076e-80	1.31626e-79	1.23558
366	TPM3	19.6575	8.98514e-81	8.76805e-80	0.64437
367	SUCO	19.6528	3.24656e-80	3.15172e-79	1.10894
368	SLC28A3	19.5649	2.41699e-79	2.33213e-78	2.09108
369	LRRFIP1	19.5587	6.2217e-80	6.02863e-79	0.759742
370	NSUN5	19.5219	5.74506e-79	5.51755e-78	1.9
371	SND1	19.4923	3.1651e-79	3.0497e-78	0.819614
372	TOP2A	19.4785	8.36806e-79	8.01803e-78	1.66125
373	CREG1	19.4761	4.78936e-79	4.60828e-78	1.09207
374	STT3B	19.4681	6.18528e-79	5.93758e-78	0.978548
375	PSTPIP2	19.4616	4.31017e-79	4.15108e-78	1.05751
376	TXN	19.4525	4.97931e-79	4.78882e-78	0.696811
377	CLINT1	19.444	6.48418e-79	6.22161e-78	0.813203
378	MCRIP2	19.4321	2.10809e-78	2.01151e-77	1.60475
379	SNRPG	19.3826	2.54588e-78	2.42812e-77	0.87207
380	CYCS	19.3408	5.7488e-78	5.47276e-77	0.962171
381	CCDC200	19.3305	1.24321e-77	1.18025e-76	1.85234
382	ATAD5	19.3246	1.29531e-77	1.22915e-76	1.56949
383	C1orf162	19.314	8.6871e-78	8.26235e-77	1.42838
384	RPL3	19.2899	1.75495e-78	1.67765e-77	0.522676
385	TMEM123	19.2846	1.10605e-77	1.05051e-76	0.86853
386	SNRPD2	19.2833	9.33397e-78	8.86942e-77	0.712843
387	MCM5	19.2626	4.16029e-77	3.92792e-76	1.81929
388	ROGDI	19.215	7.61321e-77	7.14548e-76	1.65508
389	IRAK3	19.2137	4.80441e-77	4.52364e-76	1.27297
390	XBP1	19.2099	4.22195e-77	3.98431e-76	0.916268
391	SLC10A7	19.2095	5.37666e-77	5.05553e-76	1.18021
392	PLPPR3	19.2001	1.4947e-76	1.39778e-75	2.43759
393	RRP12	19.1887	1.19648e-76	1.11992e-75	1.51249
394	TPX2	19.1832	1.10702e-76	1.03713e-75	1.52691
395	DENND3	19.1822	6.82472e-77	6.41418e-76	1.21924
396	MIS18BP1	19.123	2.17609e-76	2.03223e-75	1.03847
397	NOCT	19.1211	3.90251e-76	3.62974e-75	1.57261
398	EEF1B2	19.0667	2.43491e-76	2.27085e-75	0.670196
399	SCGB3A1	19.0663	1.60748e-75	1.48708e-74	2.88891
400	AVP	19.0591	1.36587e-75	1.26471e-74	2.45581
401	PDIA3	19.0418	5.62573e-76	5.2231e-75	0.716921
402	RPS23	18.9744	3.29397e-76	3.06788e-75	0.504766
403	LYN	18.9699	1.33736e-75	1.23886e-74	0.866869
404	DNAJC5	18.9557	4.68256e-75	4.31059e-74	1.31893
405	LRPPRC	18.9392	5.0751e-75	4.66778e-74	0.962218
406	NASP	18.9233	4.78933e-75	4.40691e-74	0.830324
407	ROMO1	18.9139	6.19e-75	5.68813e-74	0.865034
408	UQCRC1	18.9104	1.00083e-74	9.16832e-74	1.11449
409	CGAS	18.9049	1.30246e-74	1.1905e-73	1.66365
410	DYRK1A	18.8556	1.58261e-74	1.44529e-73	0.865008
411	ZDHHC19	18.8214	8.39068e-74	7.61544e-73	2.87382
412	POLQ	18.7984	1.02358e-73	9.2738e-73	2.04199
413	ADGRG5	18.7819	1.00354e-73	9.09618e-73	1.81574
414	RNGTT	18.7765	7.55837e-74	6.86909e-73	1.03214
415	EGR1	18.7611	5.25042e-74	4.77793e-73	0.817318
416	DDX21	18.7476	1.17313e-73	1.06241e-72	0.945428
417	HDGF	18.7163	2.3584e-73	2.1302e-72	1.05457
418	FANCI	18.682	5.49379e-73	4.94489e-72	1.58521
419	MCM4	18.6755	6.62878e-73	5.95869e-72	1.63153
420	RAB44	18.6426	1.07019e-72	9.60329e-72	2.0623
421	GNPTAB	18.6396	5.79557e-73	5.21198e-72	0.988333
422	MYO1G	18.6239	9.94139e-73	8.92477e-72	1.41219
423	DGKG	18.6056	2.34743e-72	2.10281e-71	2.19274
424	JPH1	18.5765	2.97725e-72	2.66237e-71	1.68738
425	TRDC	18.5763	4.50036e-72	4.01569e-71	2.761
426	ZNF367	18.5609	5.65713e-72	5.04352e-71	2.29737
427	BRCA1	18.5312	5.90039e-72	5.25813e-71	1.32051
428	HINT1	18.5223	2.51545e-72	2.25136e-71	0.623064
429	EIF3A	18.4787	7.79578e-72	6.94121e-71	0.729183
430	RPS27A	18.4548	3.42021e-72	3.05583e-71	0.488258
431	SMC4	18.4463	1.69542e-71	1.50567e-70	1.06637
432	DAZAP2	18.441	1.48983e-71	1.32366e-70	0.937431
433	DERL3	18.4229	6.81667e-71	6.01494e-70	3.64448
434	ZFP36L2	18.4161	2.4012e-71	2.13154e-70	0.950759
435	CNOT1	18.3985	3.71216e-71	3.28821e-70	0.990111
436	ATP5F1A	18.391	3.35603e-71	2.97531e-70	0.751219
437	PPA2	18.3814	4.97919e-71	4.40109e-70	0.995876
438	ATP5F1E	18.3332	4.19046e-71	3.7087e-70	0.504523
439	FARSA	18.3269	1.87934e-70	1.65124e-69	1.52039
440	NCKAP1L	18.31	1.57756e-70	1.38786e-69	1.25249
441	AFF1	18.2786	1.86972e-70	1.64349e-69	0.860615
442	UQCRQ	18.2461	3.95209e-70	3.4621e-69	0.819857
443	SYTL1	18.2401	6.60723e-70	5.77091e-69	1.70271
444	PLD4	18.2286	9.50624e-70	8.29245e-69	1.81797
445	PROK2	18.2211	1.34465e-69	1.17048e-68	2.64429
446	OSBPL1A	18.2045	9.31021e-70	8.12488e-69	1.0736
447	PTPRC	18.196	4.16781e-70	3.64953e-69	0.885577
448	PRAM1	18.1708	2.68868e-69	2.33453e-68	2.0197
449	RPL34	18.1656	5.106e-70	4.46159e-69	0.496737
450	TAGLN2	18.1503	1.17961e-69	1.02726e-68	0.717372
451	TMPO	18.1398	2.37525e-69	2.06412e-68	0.951993
452	LSM5	18.1376	2.52973e-69	2.19744e-68	0.927803
453	RFWD3	18.1062	6.32961e-69	5.46597e-68	1.54269
454	ANP32E	18.0658	7.76901e-69	6.70617e-68	0.958403
455	ITGB2	18.0231	1.31327e-68	1.13171e-67	1.13904
456	RHOH	18.014	1.15135e-68	9.92594e-68	1.05662
457	TECR	17.9999	2.69072e-68	2.31102e-67	1.05406
458	TUBGCP3	17.98	4.02205e-68	3.45017e-67	1.2252
459	RPA3	17.9656	4.78509e-68	4.10131e-67	1.1357
460	DTL	17.9457	9.28537e-68	7.92559e-67	1.83502
461	SPCS3	17.9349	5.99283e-68	5.12794e-67	0.833819
462	ST3GAL4	17.9259	9.05512e-68	7.73226e-67	1.32464
463	TIMM10	17.9114	1.17725e-67	1.00402e-66	1.11261
464	MPC2	17.8875	1.46797e-67	1.24989e-66	0.954709
465	LARP4B	17.8627	1.82601e-67	1.5541e-66	0.862152
466	GTF3A	17.8549	2.45222e-67	2.08277e-66	0.941707
467	CEBPD	17.8394	2.04598e-67	1.73989e-66	0.867066
468	UGGT1	17.8335	4.32385e-67	3.66489e-66	1.29834
469	ANLN	17.8319	5.81503e-67	4.92274e-66	1.8749
470	RNF138	17.787	7.9982e-67	6.75982e-66	1.16266
471	MDFIC	17.7586	1.06126e-66	8.95843e-66	1.0327
472	CDC42SE2	17.7503	8.0433e-67	6.79516e-66	0.789957
473	XRCC6	17.7464	1.18783e-66	1.00064e-65	0.806511
474	TESMIN	17.6997	5.27389e-66	4.42291e-65	2.32074
475	CENPK	17.6836	4.70405e-66	3.94983e-65	1.38139
476	ACAP1	17.6473	7.12928e-66	5.9668e-65	1.3818
477	RPL8	17.6361	2.0715e-66	1.7422e-65	0.454353
478	ALOX15	17.6325	1.46844e-65	1.22206e-64	2.42042
479	NCAPG2	17.6246	1.54496e-65	1.28471e-64	1.7754
480	FAR2	17.6145	1.12469e-65	9.37495e-65	1.09511
481	DIAPH3	17.5992	1.59498e-65	1.32576e-64	1.38622
482	IDH2	17.5477	3.19825e-65	2.65095e-64	0.911345
483	STARD7	17.5459	3.97564e-65	3.29266e-64	1.17803
484	DNMT1	17.5437	3.57124e-65	2.95892e-64	0.99762
485	AFF2	17.5186	7.2335e-65	5.98126e-64	1.70329
486	B3GNTL1	17.5071	9.3311e-65	7.70031e-64	1.93231
487	MCM3	17.4976	9.465e-65	7.80768e-64	1.39023
488	POLE3	17.4954	8.89093e-65	7.34293e-64	1.23705
489	PAPSS1	17.4633	9.06057e-65	7.48004e-64	0.841031
490	SHCBP1	17.4492	2.55865e-64	2.09389e-63	2.02357
491	TBC1D5	17.4485	1.05322e-64	8.68454e-64	0.706043
492	TK1	17.447	2.41416e-64	1.97643e-63	1.8124
493	ATP2A3	17.4464	1.44532e-64	1.19034e-63	1.22583
494	ABHD2	17.4246	2.02061e-64	1.65951e-63	1.10275
495	TPD52	17.4008	5.89557e-64	4.80753e-63	2.45324
496	RIN3	17.3936	2.25945e-64	1.85198e-63	0.858028
497	BRIP1	17.3852	5.85e-64	4.77415e-63	1.65326
498	KIAA1958	17.3822	4.29082e-64	3.50864e-63	1.04183
499	SLC39A8	17.359	8.10903e-64	6.60466e-63	1.50889
500	LIN28B	17.3484	7.19835e-64	5.86525e-63	0.954974
501	PYCARD	17.3471	4.86289e-64	3.97172e-63	0.886395
502	SCD	17.3397	9.43985e-64	7.67951e-63	1.08783
503	TOMM7	17.3391	5.31746e-64	4.34126e-63	0.613167
504	IQCB1	17.3322	1.01021e-63	8.2118e-63	1.07897
505	NET1	17.3256	9.91634e-64	8.06396e-63	1.15619
506	HELLS	17.312	1.46644e-63	1.19063e-62	1.24995
507	STMN1	17.3058	9.07343e-64	7.38724e-63	0.726189
508	VTA1	17.2899	2.16124e-63	1.75062e-62	1.11276
509	ARFGEF1	17.2887	1.58087e-63	1.28304e-62	0.826534
510	GFI1	17.2815	3.88741e-63	3.13652e-62	2.86811
511	ATP23	17.2716	3.54796e-63	2.86488e-62	1.82506
512	FOSB	17.2669	2.07656e-63	1.68269e-62	0.817214
513	SLC44A1	17.2322	2.59848e-63	2.10314e-62	0.796957
514	NDUFB9	17.2195	4.87462e-63	3.92537e-62	0.790371
515	ANXA3	17.1932	8.9455e-63	7.17552e-62	1.36774
516	GPD2	17.1869	9.08082e-63	7.28124e-62	1.13202
517	FAR1	17.181	8.38469e-63	6.72829e-62	0.870824
518	SMCHD1	17.177	7.18178e-63	5.7675e-62	0.708391
519	ATP11B	17.1747	8.2105e-63	6.59108e-62	0.837615
520	RGL4	17.1616	1.8421e-62	1.47303e-61	1.9424
521	H1-5	17.1594	1.66619e-62	1.3334e-61	1.43779
522	CENPU	17.1567	1.82943e-62	1.46348e-61	1.49345
523	P2RX1	17.1225	2.03522e-62	1.62683e-61	1.13441
524	CEP152	17.1154	3.78036e-62	3.01712e-61	1.64909
525	MT-ATP6	17.1118	1.02517e-62	8.21055e-62	0.540898
526	HRH2	17.0874	4.5435e-62	3.62059e-61	1.49094
527	MNAT1	17.0731	4.46774e-62	3.56159e-61	0.841079
528	PGAM1	17.0175	1.05393e-61	8.3726e-61	0.821852
529	CENPM	17.0146	2.03137e-61	1.60881e-60	1.90328
530	DHFR	16.988	2.66974e-61	2.11034e-60	1.55052
531	PGM1	16.9429	4.47406e-61	3.53117e-60	1.20385
532	KBTBD11	16.9357	6.82097e-61	5.3691e-60	2.28565
533	ATL2	16.926	5.62292e-61	4.43113e-60	1.16944
534	PIK3AP1	16.8832	9.00708e-61	7.07641e-60	1.23958
535	DDX39A	16.868	1.44334e-60	1.13051e-59	1.2284
536	HAT1	16.8536	1.62926e-60	1.27517e-59	1.07843
537	SLC16A3	16.8525	1.25528e-60	9.84334e-60	0.89566
538	FYB1	16.8356	1.40605e-60	1.10172e-59	0.954247
539	LSM7	16.8342	1.70655e-60	1.33516e-59	0.713995
540	STING1	16.7751	6.13772e-60	4.77663e-59	1.45423
541	GALNT3	16.7184	1.58575e-59	1.22946e-58	1.98175
542	SPINT2	16.7008	1.23883e-59	9.60847e-59	0.967866
543	HNRNPA2B1	16.689	1.20285e-59	9.33294e-59	0.542328
544	ARL8B	16.6638	2.27234e-59	1.76047e-58	0.844155
545	NR6A1	16.6572	2.79619e-59	2.16388e-58	0.939141
546	C18orf25	16.64	4.08652e-59	3.15768e-58	1.15113
547	KNTC1	16.6399	5.40236e-59	4.16664e-58	1.65778
548	TOPBP1	16.6339	4.57352e-59	3.53134e-58	1.07311
549	SLC22A15	16.5985	8.45486e-59	6.49422e-58	1.32617
550	FAH	16.5755	1.21994e-58	9.34605e-58	1.35204
551	LDHA	16.5549	8.82014e-59	6.76724e-58	0.619591
552	NUP93	16.5463	1.93254e-58	1.47834e-57	1.29738
553	SLC7A1	16.5447	1.97727e-58	1.512e-57	1.32783
554	GRAMD1B	16.5255	2.5046e-58	1.91241e-57	1.44298
555	CENPF	16.5112	2.75375e-58	2.09877e-57	1.29588
556	PPA1	16.4909	3.39903e-58	2.58961e-57	0.841846
557	H3C2	16.4886	5.42919e-58	4.11808e-57	1.89581
558	USP48	16.4851	3.43475e-58	2.61586e-57	0.795037
559	FDPS	16.4607	5.01232e-58	3.80608e-57	0.762481
560	DEK	16.4524	5.29293e-58	4.0162e-57	0.721285
561	COCH	16.4508	1.03217e-57	7.79469e-57	2.26656
562	ENSG00000284906	16.4498	8.48601e-58	6.42019e-57	1.5726
563	PRR13	16.4472	5.1499e-58	3.90912e-57	0.776194
564	MYBL2	16.4407	1.11685e-57	8.43109e-57	1.87818
565	RPL6	16.4308	2.71016e-58	2.06784e-57	0.452586
566	SLCO4C1	16.4185	9.67212e-58	7.30684e-57	1.29558
567	COX4I1	16.4084	7.39287e-58	5.59932e-57	0.511529
568	BANK1	16.4018	1.48446e-57	1.12021e-56	1.48395
569	MRPL37	16.3994	1.63199e-57	1.23064e-56	1.18179
570	MCM2	16.3652	3.65867e-57	2.74887e-56	2.05896
571	TTF2	16.3651	3.15211e-57	2.37173e-56	1.49939
572	MTARC1	16.3385	5.99719e-57	4.49115e-56	3.00655
573	KIF11	16.3349	4.9049e-57	3.67983e-56	1.61227
574	IRAG2	16.3196	5.02469e-57	3.76833e-56	1.33661
575	FDFT1	16.3195	4.0728e-57	3.0589e-56	0.791259
576	EIF3B	16.3094	5.66338e-57	4.24271e-56	0.95118
577	UBAP2	16.3067	5.38034e-57	4.03213e-56	0.868877
578	ZWINT	16.2778	1.23938e-56	9.23452e-56	1.77723
579	TUBA4A	16.2757	8.33187e-57	6.22598e-56	1.23177
580	AP5B1	16.2724	1.27291e-56	9.47749e-56	1.84702
581	ZDHHC2	16.2714	1.10163e-56	8.21703e-56	1.42068
582	NSD2	16.2683	1.00783e-56	7.52556e-56	0.979319
583	WDR76	16.2239	2.80077e-56	2.07783e-55	1.92785
584	NFATC3	16.2157	1.61518e-56	1.20172e-55	0.785959
585	SUZ12	16.1849	3.29427e-56	2.44131e-55	0.854055
586	HRH4	16.1254	9.34512e-56	6.88098e-55	1.60113
587	ORC1	16.1153	1.47211e-55	1.08086e-54	2.3387
588	HCST	16.0978	9.18868e-56	6.76821e-55	0.918317
589	NDC1	16.0434	3.64805e-55	2.66993e-54	1.58631
590	SERP1	16.0174	3.03403e-55	2.22291e-54	0.612626
591	BLM	16.0152	4.82753e-55	3.53192e-54	1.42357
592	AK2	15.9852	6.88306e-55	5.02155e-54	1.04653
593	APRT	15.9834	5.88307e-55	4.2996e-54	0.717747
594	LST1	15.9802	3.45575e-55	2.53009e-54	0.752935
595	DIAPH2	15.9717	5.50993e-55	4.02832e-54	0.682272
596	CCDC18	15.964	9.55528e-55	6.96122e-54	1.17408
597	INSIG1	15.9528	1.10003e-54	8.00545e-54	1.13433
598	CHAF1A	15.9395	1.58508e-54	1.15151e-53	1.51649
599	HNRNPA1	15.9311	9.22356e-55	6.72193e-54	0.558976
600	ATP2A2	15.9254	1.49843e-54	1.08933e-53	0.855514
601	RASGRP2	15.9127	2.01114e-54	1.45949e-53	1.27404
602	CCNA2	15.9049	2.7864e-54	2.02068e-53	1.75105
603	POLE	15.8751	4.20984e-54	3.04546e-53	1.66849
604	FADS1	15.8629	3.67275e-54	2.65878e-53	0.834765
605	PTDSS1	15.8484	5.43315e-54	3.92491e-53	1.24832
606	PARP8	15.8212	6.51867e-54	4.70087e-53	0.895256
607	SLCO3A1	15.8007	5.46244e-54	3.94469e-53	0.810387
608	GPX3	15.8002	1.42765e-53	1.02381e-52	2.73162
609	NUP50	15.7949	1.01364e-53	7.29189e-53	1.03699
610	BRCA2	15.7933	1.31392e-53	9.42577e-53	1.49143
611	HSPD1	15.7913	9.30438e-54	6.69805e-53	0.678536
612	HYAL3	15.7769	1.91217e-53	1.367e-52	2.28463
613	NCAPD2	15.7734	1.67754e-53	1.20093e-52	1.33844
614	KIF22	15.7715	1.72475e-53	1.23387e-52	1.47906
615	ENOSF1	15.7642	1.52652e-53	1.09395e-52	0.919876
616	HDAC4	15.7528	1.70905e-53	1.22306e-52	0.918968
617	C4orf46	15.7103	4.83149e-53	3.44327e-52	1.9848
618	BARD1	15.7095	3.94382e-53	2.81259e-52	1.21088
619	STXBP2	15.7014	3.9212e-53	2.79743e-52	1.17137
620	SLC7A11	15.6985	4.40449e-53	3.14004e-52	1.17966
621	CLSPN	15.6378	1.14539e-52	8.14038e-52	1.41028
622	GPAA1	15.6336	1.23478e-52	8.76967e-52	1.23052
623	PDIA4	15.5706	2.65263e-52	1.87492e-51	0.890192
624	FEN1	15.5641	3.8716e-52	2.73276e-51	1.78687
625	MBD4	15.5374	4.22042e-52	2.97796e-51	1.03879
626	LNPEP	15.4889	7.39905e-52	5.20836e-51	0.832646
627	LDHB	15.4849	7.09286e-52	4.99452e-51	0.626478
628	RPL28	15.4791	4.4993e-52	3.17365e-51	0.391093
629	C1QBP	15.4604	1.1821e-51	8.28998e-51	0.764942
630	CD55	15.4576	9.56707e-52	6.72072e-51	0.841595
631	SPATA5	15.4548	1.30387e-51	9.13465e-51	0.940029
632	RPS27	15.4139	1.28747e-51	9.0228e-51	0.424268
633	CD84	15.4048	2.23484e-51	1.56091e-50	0.998764
634	MTF1	15.4001	3.15262e-51	2.19821e-50	1.29393
635	WDHD1	15.3864	4.24918e-51	2.9578e-50	1.43779
636	ATP5MC1	15.3827	3.61615e-51	2.51971e-50	0.792427
637	CLEC11A	15.3738	4.64798e-51	3.23213e-50	0.951274
638	ASPM	15.3611	5.85565e-51	4.06781e-50	1.48165
639	ABRACL	15.3573	4.60253e-51	3.2016e-50	0.785047
640	ATP5MJ	15.3513	4.6643e-51	3.24239e-50	0.581839
641	NFE2	15.335	7.04118e-51	4.8848e-50	1.25155
642	ELF2	15.3255	6.88479e-51	4.77952e-50	0.675698
643	SPIDR	15.3111	8.4332e-51	5.84462e-50	0.670503
644	HNRNPF	15.2957	1.11216e-50	7.69744e-50	0.671213
645	TMEM156	15.2948	1.50722e-50	1.04143e-49	1.64439
646	NUFIP2	15.2785	1.48946e-50	1.0295e-49	0.73567
647	ASRGL1	15.2675	2.38948e-50	1.64717e-49	1.86531
648	GRB2	15.248	1.83495e-50	1.26661e-49	0.670485
649	EIF4B	15.2473	2.18718e-50	1.50823e-49	0.643969
650	MRPL12	15.2342	3.34925e-50	2.30494e-49	1.05566
651	KDM4C	15.2332	2.67571e-50	1.84325e-49	0.797015
652	ATP1A1	15.1965	4.85305e-50	3.3354e-49	0.822924
653	G3BP1	15.1892	5.29978e-50	3.63879e-49	0.744029
654	CDK15	15.1824	7.58021e-50	5.19243e-49	1.7524
655	SLC29A1	15.1648	6.41089e-50	4.39583e-49	0.97762
656	IMMT	15.1495	9.51122e-50	6.50653e-49	0.783657
657	RPL22L1	15.128	1.25091e-49	8.54883e-49	0.755431
658	AXIN1	15.1174	1.78973e-49	1.22069e-48	1.40343
659	MAD2L1	15.1031	2.17153e-49	1.47915e-48	1.33318
660	ORAI2	15.0913	2.25867e-49	1.53799e-48	1.00047
661	DEPDC1B	15.0907	2.796e-49	1.90137e-48	1.64148
662	KLHL8	15.081	2.72029e-49	1.8505e-48	1.09438
663	NCAPH	15.0735	3.71889e-49	2.52564e-48	1.83971
664	RBPJ	15.0679	1.97638e-49	1.34711e-48	0.611892
665	WWP2	15.0428	4.10503e-49	2.78697e-48	0.935845
666	HSPA8	15.0363	4.30684e-49	2.92301e-48	0.649697
667	CENPW	15.0359	5.09864e-49	3.45699e-48	1.1385
668	ACSL1	15.0345	4.83781e-49	3.28122e-48	1.26655
669	STRBP	14.9918	8.85855e-49	5.99055e-48	0.981932
670	CCDC126	14.9722	1.25211e-48	8.45625e-48	1.26651
671	SRSF2	14.9553	1.34868e-48	9.10546e-48	0.742827
672	EXO1	14.9367	2.59806e-48	1.74833e-47	2.13706
673	DOP1B	14.9329	2.24603e-48	1.51243e-47	1.36763
674	COPS3	14.917	2.56842e-48	1.72895e-47	0.941718
675	CD302	14.9095	3.14673e-48	2.11617e-47	1.51001
676	SNRPA	14.901	3.33045e-48	2.23899e-47	1.02583
677	YBX1	14.8988	2.22956e-48	1.50183e-47	0.482066
678	SLC25A1	14.8947	3.65047e-48	2.45334e-47	1.05723
679	LRP8	14.883	5.0137e-48	3.36404e-47	1.82795
680	VPS13A	14.8807	4.10025e-48	2.75293e-47	0.993638
681	EDEM1	14.8474	6.55897e-48	4.38802e-47	1.07458
682	RNASET2	14.8457	5.14528e-48	3.4512e-47	0.758198
683	DGKZ	14.8334	8.47398e-48	5.66002e-47	1.0926
684	ANKRD44	14.8293	5.33452e-48	3.57465e-47	0.696167
685	CUTC	14.8219	1.04948e-47	6.99847e-47	1.21091
686	MMS22L	14.8102	1.15201e-47	7.67971e-47	1.13109
687	ARHGAP4	14.8058	1.20849e-47	8.05103e-47	1.19696
688	PLCXD1	14.8039	1.26781e-47	8.43801e-47	1.24852
689	ODC1	14.7989	1.24367e-47	8.28006e-47	0.935876
690	HSP90AA1	14.7708	1.55311e-47	1.03335e-46	0.541923
691	G6PD	14.7519	2.35108e-47	1.56176e-46	1.0497
692	TUBA1C	14.7519	2.25847e-47	1.50169e-46	0.811706
693	FANCA	14.7483	3.0269e-47	2.00681e-46	1.47853
694	CDCA7	14.7356	3.43196e-47	2.27318e-46	1.34978
695	SLC25A5	14.7197	3.16252e-47	2.09606e-46	0.607327
696	STIL	14.7164	4.69989e-47	3.10304e-46	1.5335
697	ANKRD13D	14.7147	3.83885e-47	2.54105e-46	0.996408
698	SFT2D1	14.7057	3.96437e-47	2.62245e-46	0.75101
699	RPL36A	14.7012	4.19397e-47	2.77345e-46	0.645177
700	TLE4	14.6937	4.31282e-47	2.8493e-46	0.669925
701	RPS3A	14.6922	2.97754e-47	1.97472e-46	0.419309
702	PIP5K1B	14.6913	6.39959e-47	4.2185e-46	1.60107
703	PIEZO1	14.6631	8.39158e-47	5.52629e-46	1.12267
704	RPL23	14.6467	6.06079e-47	3.99644e-46	0.458077
705	IER2	14.6284	9.75324e-47	6.41687e-46	0.59789
706	EFTUD2	14.6236	1.43638e-46	9.42922e-46	0.988753
707	SNRPD1	14.618	1.34008e-46	8.80543e-46	0.648675
708	SUSD1	14.6105	1.46029e-46	9.58006e-46	0.877811
709	TACC3	14.5786	2.74326e-46	1.79285e-45	1.2304
710	RAB37	14.5461	3.68369e-46	2.40442e-45	1.06978
711	PARPBP	14.5276	5.94232e-46	3.87255e-45	1.46188
712	LYRM1	14.5094	6.8449e-46	4.45371e-45	1.18839
713	TNRC18	14.5037	6.51916e-46	4.24311e-45	0.806555
714	THOC7	14.4901	7.78374e-46	5.05503e-45	0.753696
715	ACSM1	14.4885	9.87417e-46	6.40455e-45	1.81712
716	NFIC	14.4779	1.04809e-45	6.7917e-45	1.06765
717	ACACA	14.4723	1.05385e-45	6.8269e-45	0.822595
718	CLTCL1	14.4714	1.25667e-45	8.13562e-45	1.5605
719	SSR1	14.4693	1.07603e-45	6.96835e-45	0.775254
720	PRKDC	14.4669	1.02521e-45	6.64763e-45	0.63552
721	CHEK1	14.4409	1.78539e-45	1.15296e-44	1.21764
722	UQCR11	14.413	2.03052e-45	1.31085e-44	0.599258
723	POLA1	14.406	2.70718e-45	1.74387e-44	1.00909
724	BIN3	14.3974	2.76984e-45	1.78368e-44	0.950883
725	FANCB	14.3942	3.57434e-45	2.29959e-44	1.52854
726	KIF20B	14.3834	3.6552e-45	2.35088e-44	1.12506
727	SNRPE	14.3808	3.16932e-45	2.03965e-44	0.596329
728	ACTR3	14.3761	2.89194e-45	1.86172e-44	0.541789
729	CIP2A	14.3758	4.50036e-45	2.89355e-44	1.46037
730	CNKSR2	14.3609	5.80766e-45	3.72596e-44	1.96573
731	CAB39	14.3439	4.78238e-45	3.07392e-44	0.678808
732	QSOX1	14.3402	5.83578e-45	3.74168e-44	0.979225
733	KSR1	14.3318	6.09189e-45	3.90346e-44	0.786827
734	H1-4	14.3309	6.83007e-45	4.36968e-44	0.844059
735	UXT	14.3187	7.40283e-45	4.73172e-44	0.618442
736	HSD17B12	14.3043	8.92679e-45	5.70226e-44	0.650294
737	CFAP119	14.3043	1.28038e-44	8.16618e-44	2.20166
738	KLF2	14.2732	1.33648e-44	8.51872e-44	0.730113
739	SMC2	14.2694	1.72621e-44	1.09961e-43	1.06885
740	GUSB	14.2429	2.35048e-44	1.49496e-43	1.00204
741	TEX2	14.2387	2.71956e-44	1.72652e-43	1.30259
742	UBE2S	14.2303	2.6837e-44	1.7048e-43	0.867312
743	ADPGK	14.2301	2.63468e-44	1.67418e-43	0.943091
744	CDCA7L	14.2066	3.79914e-44	2.40744e-43	1.04517
745	N4BP2L1	14.205	4.27678e-44	2.70762e-43	1.44436
746	KIF14	14.2018	4.55799e-44	2.88389e-43	1.60859
747	GRPEL1	14.1822	5.30965e-44	3.35638e-43	1.0081
748	NUP98	14.1772	5.00895e-44	3.16727e-43	0.725141
749	PRPF40A	14.1593	6.05356e-44	3.82194e-43	0.597644
750	SLC25A40	14.1511	8.30005e-44	5.23547e-43	1.2804
751	CA2	14.1443	9.98782e-44	6.27897e-43	1.65305
752	GGH	14.1336	1.11923e-43	7.03189e-43	1.38111
753	SRSF3	14.1318	8.22922e-44	5.19238e-43	0.539948
754	TFDP2	14.1302	9.38758e-44	5.91062e-43	0.724547
755	DBF4	14.1158	1.2733e-43	7.9926e-43	1.05727
756	CMTM7	14.1055	1.1645e-43	7.31187e-43	0.786017
757	MRPS27	14.0999	1.58635e-43	9.94852e-43	1.00446
758	RPL18	14.098	9.03512e-44	5.69392e-43	0.389313
759	GAL	14.0837	2.41726e-43	1.51181e-42	2.47026
760	SWAP70	14.0725	2.03394e-43	1.27323e-42	0.816309
761	TANGO6	14.056	2.87736e-43	1.7963e-42	1.19786
762	CLU	14.0316	3.02159e-43	1.8852e-42	0.85953
763	NCLN	14.0258	4.38642e-43	2.72767e-42	1.28618
764	ANKRD33B	14.01	4.79417e-43	2.97943e-42	1.04432
765	RPS18	14.0045	2.90946e-43	1.8158e-42	0.395552
766	CIT	14.0013	6.4625e-43	4.0078e-42	1.58069
767	PHF19	13.9887	6.5654e-43	4.07039e-42	0.997371
768	PCBP1	13.9852	5.76257e-43	3.5748e-42	0.556368
769	RHOG	13.9838	5.73102e-43	3.5563e-42	0.697705
770	NUP153	13.9571	9.39433e-43	5.8103e-42	0.766941
771	ETF1	13.9565	8.93602e-43	5.52849e-42	0.7005
772	KARS1	13.9526	1.06697e-42	6.59315e-42	0.944659
773	TMEM258	13.9359	1.12554e-42	6.95092e-42	0.556503
774	PIK3CD	13.9249	1.4332e-42	8.84566e-42	1.094
775	SLC25A33	13.9207	1.62978e-42	1.00469e-41	1.0067
776	RNF168	13.9207	1.52524e-42	9.40527e-42	0.873383
777	DHCR7	13.9119	2.02108e-42	1.24405e-41	1.38394
778	MAP3K8	13.9029	1.49171e-42	9.20126e-42	0.699145
779	TAGAP	13.8949	2.02381e-42	1.24536e-41	1.0799
780	STAU2	13.8753	2.71564e-42	1.66909e-41	0.810819
781	CAPZA1	13.8672	2.64599e-42	1.62676e-41	0.572373
782	RSRC1	13.8632	3.07075e-42	1.88623e-41	0.693646
783	TMED8	13.8615	3.4185e-42	2.09796e-41	0.981571
784	HIPK3	13.8596	3.40103e-42	2.08786e-41	0.758498
785	CDKAL1	13.8463	3.74862e-42	2.29919e-41	0.651457
786	RPL35A	13.8369	3.37658e-42	2.07347e-41	0.42409
787	AKAP1	13.8331	5.89066e-42	3.60443e-41	1.63638
788	NCAPG	13.8194	6.63245e-42	4.05472e-41	1.44219
789	MTHFD2	13.7983	6.65232e-42	4.06566e-41	0.670081
790	ENSG00000270099	13.7927	9.39744e-42	5.73319e-41	1.54796
791	RACGAP1	13.7857	1.07033e-41	6.52604e-41	1.60951
792	KCNK5	13.7732	1.2899e-41	7.8462e-41	2.25363
793	PIGB	13.7707	1.21428e-41	7.3884e-41	1.38607
794	C3AR1	13.7683	1.12401e-41	6.84725e-41	1.1862
795	TSPOAP1	13.7657	1.33685e-41	8.12941e-41	1.73672
796	NIBAN1	13.7573	1.14951e-41	7.0005e-41	0.832837
797	PPP6R1	13.7345	1.81518e-41	1.1009e-40	1.03485
798	PIK3R6	13.7331	1.89321e-41	1.14755e-40	1.34104
799	CDK1	13.7266	2.10848e-41	1.27616e-40	1.30319
800	GCNT1	13.7228	2.0976e-41	1.26994e-40	1.15042
801	NAA50	13.7144	2.23683e-41	1.35225e-40	0.795962
802	DCXR	13.7062	2.53292e-41	1.52901e-40	0.859381
803	FAF1	13.7054	2.3164e-41	1.39995e-40	0.636634
804	FBP1	13.7005	3.30991e-41	1.9928e-40	2.23111
805	VMA21	13.6968	2.90401e-41	1.75046e-40	0.952712
806	BIRC5	13.6944	3.28643e-41	1.97982e-40	1.41555
807	MACROH2A1	13.6848	2.91681e-41	1.75766e-40	0.60805
808	ZCCHC17	13.6838	3.32346e-41	2.00038e-40	0.818871
809	SERF2	13.6797	2.61748e-41	1.5796e-40	0.38108
810	TRAF3IP3	13.6558	5.03242e-41	3.01843e-40	1.35733
811	CHP1	13.6556	4.64302e-41	2.7873e-40	0.875192
812	DHX15	13.6507	4.99816e-41	2.99875e-40	0.761362
813	MCM10	13.637	7.30667e-41	4.37235e-40	1.74399
814	ERO1A	13.6344	5.85184e-41	3.50788e-40	0.77829
815	TXNDC11	13.6327	6.67869e-41	3.99772e-40	1.04804
816	CCDC57	13.6215	7.52692e-41	4.50154e-40	0.940067
817	CHST12	13.6158	8.6109e-41	5.14535e-40	1.16114
818	MRPS15	13.588	1.12339e-40	6.70104e-40	0.724718
819	THEMIS2	13.5798	1.36014e-40	8.10155e-40	1.50546
820	CITED4	13.5743	1.54983e-40	9.22878e-40	1.68413
821	LYPLA1	13.5723	1.25199e-40	7.46171e-40	0.642074
822	ECHDC2	13.5583	1.74248e-40	1.037e-39	1.2252
823	CSK	13.5578	1.67675e-40	9.98169e-40	0.988189
824	ALYREF	13.5566	1.75754e-40	1.04566e-39	0.941029
825	RANBP1	13.5395	2.01594e-40	1.19836e-39	0.671125
826	UHRF1	13.5285	2.86721e-40	1.69998e-39	1.63878
827	RPE	13.5153	3.13687e-40	1.8588e-39	1.1303
828	COX6B1	13.5088	2.65805e-40	1.57733e-39	0.47638
829	HCK	13.5033	2.85558e-40	1.69357e-39	0.803923
830	HSPA9	13.5028	3.15575e-40	1.86945e-39	0.644548
831	NAA15	13.4836	4.23143e-40	2.50164e-39	0.766407
832	GAPT	13.4829	3.93454e-40	2.32745e-39	1.07295
833	ATP5ME	13.481	3.91373e-40	2.31642e-39	0.537998
834	FANCD2	13.4762	5.37715e-40	3.17264e-39	1.48123
835	DNA2	13.472	5.85342e-40	3.44971e-39	1.61741
836	TMED3	13.4666	5.21141e-40	3.07573e-39	0.742896
837	TRANK1	13.4662	5.73381e-40	3.38114e-39	1.2077
838	AURKA	13.4567	6.76362e-40	3.98159e-39	1.48225
839	ESYT2	13.4534	5.77274e-40	3.40313e-39	0.681701
840	SHMT2	13.4527	6.5826e-40	3.87613e-39	0.888398
841	TRAF3	13.444	6.5202e-40	3.84048e-39	0.810722
842	SFXN4	13.4322	9.13394e-40	5.36622e-39	1.24965
843	ADAM17	13.4261	8.39122e-40	4.93409e-39	0.740789
844	GMNN	13.4055	1.1741e-39	6.89003e-39	0.944088
845	EYA3	13.4048	1.08804e-39	6.39045e-39	0.791488
846	KIF15	13.4	1.37178e-39	8.03869e-39	1.40787
847	COX7B	13.3934	1.20094e-39	7.04353e-39	0.534292
848	SLC27A5	13.3914	1.52802e-39	8.94661e-39	1.28146
849	PI4K2B	13.3839	1.53764e-39	9.0004e-39	0.961656
850	STK17B	13.3813	1.1329e-39	6.65202e-39	0.609392
851	CCDC88B	13.3722	1.87552e-39	1.09657e-38	1.37962
852	RASSF2	13.3631	1.67414e-39	9.7966e-39	0.754194
853	AURKB	13.3595	2.35924e-39	1.37665e-38	1.53232
854	GINS2	13.3536	2.44663e-39	1.42684e-38	1.35937
855	ZNRF1	13.3494	2.2719e-39	1.32644e-38	0.786668
856	LIG1	13.3455	2.74611e-39	1.59924e-38	1.29182
857	PRR11	13.3435	2.8025e-39	1.63162e-38	1.34614
858	RELL1	13.3384	2.58215e-39	1.50503e-38	0.851485
859	AMPD3	13.3368	2.99243e-39	1.7417e-38	1.45656
860	HCLS1	13.3207	3.11209e-39	1.81084e-38	0.92912
861	RCSD1	13.3161	3.25541e-39	1.89316e-38	0.747228
862	UCK2	13.3042	4.36735e-39	2.53695e-38	1.08219
863	LDLR	13.2873	4.63815e-39	2.6935e-38	0.694211
864	YIF1B	13.2838	5.71214e-39	3.31346e-38	1.07838
865	NOP56	13.2655	6.71848e-39	3.89174e-38	0.798868
866	ASF1B	13.2385	1.12152e-38	6.47835e-38	1.92543
867	IGLL1	13.237	1.23133e-38	7.10072e-38	3.03462
868	ARPC1B	13.2261	1.00305e-38	5.80049e-38	0.718632
869	H2AC20	13.2149	1.20836e-38	6.97408e-38	0.781627
870	SAT1	13.2145	8.77901e-39	5.07962e-38	0.55452
871	SLC8B1	13.2129	1.47874e-38	8.52028e-38	1.62388
872	USP15	13.2128	1.05806e-38	6.11687e-38	0.548437
873	CISH	13.2097	1.23412e-38	7.11478e-38	0.960467
874	MTRNR2L1	13.2042	1.50485e-38	8.66346e-38	1.22253
875	RCC2	13.1936	1.60813e-38	9.24776e-38	0.817101
876	NAA38	13.1879	1.56826e-38	9.02098e-38	0.579055
877	MRPS34	13.1815	1.83455e-38	1.05469e-37	0.666614
878	IPO5	13.1754	2.0494e-38	1.17755e-37	0.804944
879	KIF2C	13.174	2.37306e-38	1.36049e-37	1.58039
880	ZC3HAV1	13.1632	2.28652e-38	1.3116e-37	0.793412
881	PRIM2	13.1514	2.6954e-38	1.544e-37	0.803451
882	GGCT	13.1503	2.88834e-38	1.65406e-37	0.887728
883	ATP5F1B	13.134	3.08751e-38	1.76714e-37	0.532099
884	USP1	13.1207	4.09139e-38	2.33912e-37	0.903952
885	PTBP1	13.1022	4.87275e-38	2.78275e-37	0.751124
886	SNRPB	13.0565	8.27414e-38	4.7109e-37	0.567647
887	ABHD5	13.0547	7.88669e-38	4.49278e-37	0.838803
888	RC3H1	13.0306	1.12998e-37	6.42471e-37	0.591249
889	PLAGL2	13.0302	1.3203e-37	7.50062e-37	1.174
890	SLC27A2	13.028	1.41734e-37	8.04967e-37	1.83009
891	RDH10	13.0175	1.60946e-37	9.12323e-37	1.65451
892	PGM2	13.0024	1.83186e-37	1.03782e-36	1.1631
893	COX5A	13.0016	1.60236e-37	9.08546e-37	0.543195
894	FMNL1	12.9891	1.94994e-37	1.10411e-36	1.0095
895	MNDA	12.9785	2.32119e-37	1.31324e-36	1.23326
896	ZNF438	12.9653	2.83944e-37	1.60513e-36	1.0792
897	NCF4	12.9648	2.20063e-37	1.24537e-36	0.702439
898	MTO1	12.9601	3.19589e-37	1.80613e-36	1.3547
899	RPGR	12.9476	3.63048e-37	2.04893e-36	1.12265
900	NGLY1	12.9445	3.34733e-37	1.89068e-36	0.773133
901	MGLL	12.9347	4.59727e-37	2.59102e-36	1.7389
902	SEMA4D	12.9323	3.77959e-37	2.1325e-36	0.908981
903	MAZ	12.926	4.38559e-37	2.47239e-36	0.751893
904	GHITM	12.9094	5.12779e-37	2.88844e-36	0.664341
905	FERMT3	12.8928	6.11987e-37	3.43976e-36	0.885801
906	METTL26	12.8917	6.61139e-37	3.714e-36	0.698984
907	GSR	12.855	1.03711e-36	5.81499e-36	0.901521
908	TRIM28	12.8288	1.43771e-36	8.04582e-36	0.741354
909	SMC1A	12.8184	1.63949e-36	9.16259e-36	0.797535
910	CDCA5	12.8031	2.278e-36	1.27001e-35	1.74519
911	PDSS2	12.7823	2.43365e-36	1.35605e-35	0.717602
912	STX11	12.7774	2.75819e-36	1.53523e-35	1.23416
913	CDC45	12.7629	3.70562e-36	2.05758e-35	1.78636
914	SYNCRIP	12.7546	3.63358e-36	2.01867e-35	0.898486
915	OSBPL5	12.7408	4.53206e-36	2.51377e-35	1.28747
916	CELF1	12.7393	3.97679e-36	2.20696e-35	0.595163
917	RCOR1	12.7221	4.75805e-36	2.63628e-35	0.569586
918	MAPK1	12.7208	4.96638e-36	2.7495e-35	0.618067
919	LRR1	12.7199	5.80666e-36	3.21125e-35	1.25482
920	SRSF1	12.7094	6.40089e-36	3.53797e-35	1.03934
921	NCAPD3	12.7084	6.43556e-36	3.55618e-35	1.01568
922	DHCR24	12.7059	6.61662e-36	3.65428e-35	1.01309
923	CENPH	12.7033	7.009e-36	3.86995e-35	1.19569
924	ESYT1	12.7016	6.48433e-36	3.58218e-35	0.875727
925	MDH2	12.6895	7.34772e-36	4.0548e-35	0.611464
926	POLR3B	12.6873	8.19615e-36	4.51817e-35	1.09008
927	RPS5	12.6836	6.32204e-36	3.49533e-35	0.428131
928	NOLC1	12.6813	9.01516e-36	4.96435e-35	0.96761
929	WDR43	12.6798	8.78174e-36	4.83711e-35	0.772192
930	NDUFB1	12.6795	8.18789e-36	4.51482e-35	0.611122
931	PHB2	12.6744	8.77111e-36	4.83254e-35	0.58826
932	TEC	12.6664	9.12533e-36	5.02368e-35	0.815572
933	HYOU1	12.6654	1.11801e-35	6.14505e-35	1.16191
934	CKS1B	12.6534	1.16785e-35	6.41726e-35	0.809634
935	RNF10	12.646	1.27117e-35	6.98129e-35	0.751758
936	ATF4	12.641	1.29791e-35	7.12245e-35	0.59241
937	JADE1	12.632	1.6332e-35	8.95287e-35	1.1711
938	SGO2	12.6301	1.66247e-35	9.1109e-35	1.18818
939	NHP2	12.6275	1.60989e-35	8.82743e-35	0.681464
940	ZDHHC12	12.6	2.25529e-35	1.23238e-34	0.935432
941	BCL2L13	12.5853	2.70259e-35	1.47446e-34	0.845921
942	TXNRD1	12.5812	2.68278e-35	1.46443e-34	0.595471
943	CAMKK2	12.5626	3.75722e-35	2.04605e-34	1.14989
944	MT-CO2	12.5514	2.87003e-35	1.56539e-34	0.366314
945	DGAT1	12.5258	5.83536e-35	3.16687e-34	1.20398
946	CD47	12.5224	5.24734e-35	2.85225e-34	0.648338
947	MPHOSPH9	12.521	5.96186e-35	3.23467e-34	0.942143
948	BACE2	12.521	5.79705e-35	3.14773e-34	0.887671
949	ZNRF2	12.5184	6.07353e-35	3.29352e-34	0.963827
950	RBM26	12.5162	5.81795e-35	3.15825e-34	0.610508
951	PTPN6	12.5145	5.70444e-35	3.09908e-34	0.782252
952	PHKA2	12.51	6.97233e-35	3.77795e-34	1.21034
953	FBXW7	12.5069	6.25959e-35	3.39353e-34	0.581637
954	SUSD3	12.5013	7.47699e-35	4.0482e-34	1.13931
955	WAS	12.4991	7.21288e-35	3.90623e-34	0.923604
956	PM20D2	12.4767	1.02768e-34	5.55244e-34	1.18866
957	CDK2AP2	12.4732	1.08135e-34	5.83631e-34	0.999224
958	RUVBL2	12.4728	1.07128e-34	5.78347e-34	1.01172
959	PLS1	12.4725	1.15692e-34	6.24252e-34	1.76888
960	TPT1	12.4682	5.74625e-35	3.12097e-34	0.217054
961	WWOX	12.4668	1.05801e-34	5.71482e-34	0.661909
962	KNL1	12.4565	1.31264e-34	7.07905e-34	1.23117
963	POLD2	12.4459	1.46389e-34	7.8927e-34	0.901
964	MSN	12.4294	1.53051e-34	8.24756e-34	0.501954
965	PAICS	12.426	1.76947e-34	9.52782e-34	0.713872
966	GALNT7	12.4209	1.84072e-34	9.90886e-34	0.788331
967	ISOC2	12.4086	2.30717e-34	1.23972e-33	0.914422
968	FOS	12.4045	1.95845e-34	1.05371e-33	0.542094
969	ENSA	12.398	2.30418e-34	1.23844e-33	0.566509
970	TMEM107	12.3905	2.72496e-34	1.46117e-33	0.975816
971	CDKN3	12.3829	3.17188e-34	1.69817e-33	1.25326
972	MIER1	12.3741	3.15015e-34	1.68697e-33	0.616996
973	EREG	12.3718	3.88135e-34	2.07317e-33	2.15958
974	UCP2	12.3328	5.16809e-34	2.7569e-33	0.949915
975	MBP	12.3263	4.95822e-34	2.64563e-33	0.657411
976	UIMC1	12.3139	6.43197e-34	3.42491e-33	0.712816
977	CEP350	12.3098	6.42835e-34	3.42387e-33	0.571946
978	MFSD14B	12.3092	7.02069e-34	3.73261e-33	0.800718
979	DUSP2	12.2853	9.68189e-34	5.13028e-33	1.30873
980	ACTN4	12.2573	1.17543e-33	6.22202e-33	0.562645
981	GSE1	12.2551	1.25329e-33	6.62907e-33	0.648723
982	LIN54	12.241	1.60285e-33	8.46498e-33	0.991768
983	KIF18A	12.2337	1.80514e-33	9.51871e-33	1.19126
984	NTN1	12.2266	2.1713e-33	1.1432e-32	2.34266
985	CENPE	12.1786	3.36776e-33	1.76953e-32	1.18322
986	SHOC2	12.1766	3.11616e-33	1.639e-32	0.622213
987	RAB11FIP2	12.1628	3.94234e-33	2.06775e-32	0.923174
988	ARMC8	12.1609	3.93595e-33	2.06492e-32	0.756294
989	SRP72	12.1587	3.89224e-33	2.04251e-32	0.581424
990	STK4	12.1497	3.76102e-33	1.97516e-32	0.523242
991	RPA2	12.1372	5.20606e-33	2.72434e-32	0.913306
992	PRDX3	12.1344	5.25844e-33	2.75035e-32	0.665859
993	TCERG1	12.1281	5.65906e-33	2.9586e-32	0.658963
994	FBXO5	12.122	6.62701e-33	3.4609e-32	1.1931
995	CNOT6	12.1198	6.35449e-33	3.32026e-32	0.784905
996	FUT4	12.1099	8.29695e-33	4.32426e-32	2.15244
997	POC1A	12.1078	8.23929e-33	4.2953e-32	1.72705
998	GATA1	12.1005	7.96979e-33	4.1569e-32	1.15777
999	PKMYT1	12.0884	1.06885e-32	5.55946e-32	2.1686
1000	OLIG1	12.0815	1.0743e-32	5.58642e-32	1.74156
1001	RPL10A	12.0721	8.66466e-33	4.51363e-32	0.404637
1002	GPR174	12.0606	1.44366e-32	7.49576e-32	2.18031
1003	AAK1	12.0604	1.17668e-32	6.11415e-32	0.576795
1004	AARS1	12.0513	1.45775e-32	7.56703e-32	0.906309
1005	DLGAP5	12.0506	1.51252e-32	7.84737e-32	1.35987
1006	LARP1B	12.04	1.58569e-32	8.2229e-32	0.789509
1007	EPS15L1	12.0387	1.63242e-32	8.4631e-32	0.868428
1008	H1-3	12.033	1.65235e-32	8.56424e-32	0.70509
1009	KIF4A	12.0268	2.01555e-32	1.0431e-31	1.40007
1010	NFAM1	12.0086	2.52393e-32	1.30359e-31	1.7937
1011	SLC17A9	11.9987	2.9212e-32	1.50651e-31	1.94887
1012	CA8	11.9915	2.56619e-32	1.32509e-31	0.862108
1013	ATP5MF	11.9819	2.91495e-32	1.50366e-31	0.512284
1014	LRG1	11.9683	3.55261e-32	1.82757e-31	1.29465
1015	RAD51	11.9608	4.40032e-32	2.25691e-31	1.65845
1016	SEC61G	11.9598	3.65455e-32	1.87908e-31	0.463696
1017	CKS2	11.9545	4.03214e-32	2.07116e-31	0.712212
1018	ENSG00000251537	11.9499	5.33622e-32	2.73422e-31	3.33419
1019	NDUFV1	11.943	4.86147e-32	2.49282e-31	0.716823
1020	INPP5A	11.9261	5.21854e-32	2.67459e-31	0.619461
1021	CBFA2T3	11.9224	6.38517e-32	3.26439e-31	1.22791
1022	ATP13A3	11.9212	6.14195e-32	3.1416e-31	0.742755
1023	OSBPL3	11.9197	5.78425e-32	2.96157e-31	0.704365

## Sheet: neutr. prog.
	genes	scores	pvals	pvals_adj	logfoldchanges
0	STXBP5	113.524	0	0	3.96477
1	EPX	91.8072	0	0	5.97158
2	SRGN	84.3328	0	0	3.34685
3	DACH1	79.2666	0	0	4.30641
4	ACSM3	76.501	0	0	4.3543
5	ARHGAP15	76.3746	0	0	3.85952
6	CLC	73.486	0	0	5.42448
7	PRG3	69.6468	0	0	5.69789
8	MCTP1	69.3446	0	0	3.85822
9	CAMK1D	67.9725	0	0	3.26752
10	MBNL1	66.5355	0	0	2.79342
11	CHST11	65.6176	0	0	2.96951
12	PIK3CB	65.2136	0	0	3.52769
13	FNDC3B	61.5302	0	0	2.41246
14	FAM107B	57.137	0	0	3.14456
15	RNF24	57.0675	0	0	3.47211
16	FRY	56.8045	0	0	3.52545
17	IKZF2	54.8956	0	0	4.23877
18	PRG2	54.0024	0	0	4.60626
19	SNTB1	51.9992	0	0	3.54801
20	FGD4	51.9361	0	0	3.28515
21	MCTP2	51.4999	0	0	3.36907
22	ENTPD1	50.3009	2.55541e-300	1.62781e-298	3.74625
23	BPI	50.2337	3.20724e-299	2.02429e-297	4.19597
24	PDE4D	49.5774	1.80494e-304	1.19398e-302	2.36615
25	MCU	49.5702	2.62004e-294	1.58114e-292	3.62274
26	SYK	48.6879	1.48945e-290	8.73315e-289	3.15033
27	CELF2	48.4474	1.61676e-292	9.64402e-291	2.63031
28	CD24	48.2257	4.52397e-296	2.77063e-294	2.59748
29	ARSB	47.954	3.18828e-283	1.75944e-281	3.39457
30	SLC39A11	46.6579	9.01882e-275	4.66515e-273	3.24178
31	PRKCA	46.4393	2.04805e-275	1.06473e-273	2.73188
32	MT-ND1	46.2066	1.17288e-281	6.40398e-280	1.66737
33	ATP8B4	46.195	5.02241e-273	2.56578e-271	3.09387
34	GNAQ	46.1543	3.40199e-275	1.76416e-273	2.1991
35	PRKCB	45.4453	4.49263e-268	2.21297e-266	2.79602
36	RNASE2	44.5172	9.17826e-257	4.11804e-255	4.41273
37	IL1RAP	44.2729	3.28086e-258	1.49478e-256	2.95838
38	ANXA1	43.3081	2.14565e-251	9.32296e-250	2.77957
39	DOCK8	43.1863	8.04018e-252	3.50087e-250	2.60121
40	MT-CO3	43.0285	1.93582e-264	9.26993e-263	1.29093
41	RAB11FIP1	42.9543	8.67655e-249	3.72298e-247	2.82071
42	RUNX1	42.4734	2.4376e-247	1.03945e-245	2.45226
43	TRERF1	41.6828	7.30444e-238	2.92731e-236	2.81181
44	MT-ND2	41.4286	2.25308e-241	9.15382e-240	1.66361
45	SAMSN1	41.3781	4.35625e-240	1.75946e-238	2.49846
46	LRMDA	40.7991	4.79145e-234	1.87648e-232	2.36557
47	LCP1	40.187	2.02855e-230	7.7532e-229	2.27607
48	LIN7A	39.6442	6.65016e-221	2.387e-219	3.60567
49	ANKRD28	39.5618	1.22581e-220	4.37706e-219	3.077
50	RAB27A	39.1592	6.06504e-219	2.1545e-217	2.83384
51	NAMPT	38.7713	6.14973e-218	2.14762e-216	2.45324
52	MT-ND4	38.4857	9.46084e-221	3.38997e-219	1.39969
53	PGD	38.2654	3.72341e-213	1.24955e-211	2.38166
54	MBOAT1	37.8258	4.56626e-207	1.47948e-205	3.6833
55	ADIPOR2	37.4813	5.8723e-206	1.89077e-204	2.49831
56	AGTPBP1	37.1192	1.37251e-203	4.31161e-202	2.37651
57	PTPRC	37.0806	3.19197e-204	1.01353e-202	2.48263
58	PTH2R	36.5821	3.90965e-197	1.18142e-195	4.49781
59	VAV3	35.9641	1.07339e-194	3.16481e-193	2.51355
60	GPI	35.923	3.19088e-195	9.42153e-194	2.17937
61	DENND4A	34.939	2.02365e-187	5.73711e-186	2.1993
62	IKZF1	34.7779	1.51975e-185	4.25015e-184	2.64546
63	LPCAT2	34.5886	4.43099e-184	1.23416e-182	2.37974
64	TNFAIP8	34.2984	2.06474e-182	5.71237e-181	2.17112
65	SPNS3	34.251	1.21426e-180	3.31058e-179	3.13001
66	CST7	34.2402	2.88719e-181	7.9135e-180	2.87574
67	MT-ND4L	34.0203	2.49636e-179	6.73496e-178	2.36683
68	SH3KBP1	33.8247	2.68547e-178	7.17946e-177	2.20617
69	ITGA4	33.7917	5.39784e-177	1.43195e-175	2.86231
70	RALGAPA2	33.264	5.09434e-174	1.31922e-172	2.24479
71	ANKRD44	33.0251	3.74226e-173	9.63049e-172	2.13303
72	PSTPIP2	32.4657	1.32193e-167	3.27139e-166	2.5158
73	ELMO1	32.2826	7.85496e-167	1.9369e-165	2.17115
74	DOCK2	32.2619	1.70654e-166	4.17808e-165	2.23857
75	NUCB2	32.0431	4.41939e-164	1.06556e-162	2.34785
76	TAOK3	31.9645	1.55908e-164	3.77675e-163	1.99563
77	DMXL2	31.7371	2.74821e-161	6.49717e-160	2.84658
78	SLCO3A1	31.612	8.51671e-162	2.02042e-160	2.29995
79	ALAS1	31.6032	1.51448e-160	3.55602e-159	2.6949
80	RILPL2	31.5752	8.00604e-161	1.88197e-159	2.38619
81	DYRK1A	31.5369	1.67843e-160	3.93202e-159	2.10382
82	HNRNPLL	30.5109	5.90349e-152	1.29619e-150	2.78747
83	ABHD2	29.9657	4.17804e-148	8.90811e-147	2.7209
84	TNIK	29.9407	1.08243e-148	2.32469e-147	2.1186
85	CD69	29.7709	6.79822e-149	1.46307e-147	2.08842
86	SYNE1	29.2036	5.68212e-143	1.16922e-141	2.1656
87	ATG7	29.1839	1.16822e-142	2.38958e-141	2.12958
88	PLCG2	28.7929	9.78003e-141	1.95402e-139	1.69166
89	LYN	28.6962	7.60098e-140	1.50265e-138	1.86471
90	OSBPL3	28.5917	2.17498e-138	4.2509e-137	2.30776
91	ADGRE5	28.2852	4.81051e-136	9.17599e-135	2.34093
92	PYGL	28.2601	8.52074e-136	1.61784e-134	2.3877
93	COTL1	28.1314	1.06701e-135	2.02408e-134	1.71859
94	PTPN22	28.0861	2.26168e-134	4.23198e-133	2.46578
95	TFRC	27.9414	4.35346e-133	7.98675e-132	2.50333
96	KCNQ5	27.2646	3.62725e-128	6.38216e-127	2.55176
97	LRRFIP1	27.2158	1.59331e-128	2.81544e-127	1.61698
98	PLD1	27.1641	1.29555e-127	2.26408e-126	2.09104
99	SGMS1	26.7972	7.18783e-125	1.22908e-123	2.09082
100	MT-CO1	26.7036	6.74341e-128	1.18147e-126	0.825904
101	CNTRL	26.4028	1.06298e-121	1.77069e-120	2.36003
102	SREBF2	26.3776	7.43028e-122	1.23872e-120	1.85572
103	RHOH	26.2356	4.77094e-121	7.87739e-120	2.20048
104	RBPJ	26.2242	3.12126e-121	5.16183e-120	1.65108
105	NT5C2	26.1432	3.46384e-120	5.67383e-119	1.85617
106	SRPK1	26.0066	5.19955e-119	8.4208e-118	2.06596
107	SIK3	25.8682	2.70429e-118	4.33001e-117	1.70088
108	TBC1D5	25.8251	3.45571e-118	5.52459e-117	1.53694
109	TEC	25.8008	1.88426e-117	2.99147e-116	2.48714
110	LDLR	25.7074	7.06745e-117	1.11774e-115	2.02459
111	TET2	25.6326	1.5342e-116	2.42082e-115	1.79114
112	TENT5A	25.5606	6.47382e-116	1.01376e-114	2.01262
113	GBE1	25.5464	1.01663e-115	1.58836e-114	2.16673
114	CYTH1	25.3655	2.50338e-114	3.85576e-113	2.23567
115	CYRIB	25.1735	1.82146e-113	2.78261e-112	1.63507
116	BANK1	24.9663	3.43798e-111	5.13062e-110	3.06796
117	P2RY8	24.8638	2.12074e-110	3.13763e-109	3.09322
118	PLEK	24.7807	3.43866e-110	5.07295e-109	2.33797
119	RIN3	24.7805	2.01342e-110	2.98312e-109	1.85131
120	LTC4S	24.4712	3.05651e-108	4.4238e-107	2.12013
121	TRGC1	24.4424	1.75782e-107	2.50724e-106	2.80762
122	MAPK14	24.3909	1.79792e-107	2.56266e-106	1.8852
123	HIPK1	24.3256	9.86298e-107	1.39522e-105	2.22141
124	ATP11B	24.2482	1.99072e-106	2.81222e-105	1.84478
125	CEBPE	24.0366	1.44847e-104	2.01313e-103	3.09089
126	MT-ND5	23.9369	6.27963e-105	8.75119e-104	1.228
127	VRK1	23.7059	2.78565e-102	3.77251e-101	2.42194
128	HRH4	23.6691	5.92808e-102	8.01242e-101	3.15597
129	CLEC12A	23.6261	1.26144e-101	1.69718e-100	3.17202
130	KSR1	23.5598	1.66588e-101	2.23551e-100	1.97521
131	BIRC3	23.4856	4.89507e-101	6.55609e-100	2.47556
132	RELL1	23.4694	1.16889e-100	1.55844e-99	2.30487
133	ARHGDIB	23.4151	5.59644e-101	7.48573e-100	1.51311
134	CD55	23.3978	2.06154e-100	2.7327e-99	2.00766
135	DENND1B	23.3371	8.36339e-100	1.10225e-98	2.22071
136	SUSD1	23.295	1.44528e-99	1.89994e-98	2.11439
137	MAP3K8	23.244	9.52258e-100	1.25422e-98	1.67111
138	IRS2	23.2069	7.19784e-99	9.37263e-98	2.38943
139	TMEM170B	23.146	2.81152e-98	3.63123e-97	2.87356
140	ASAP1	23.1104	1.01845e-98	1.32283e-97	1.36767
141	DENND3	22.862	1.55348e-96	1.97306e-95	2.23303
142	MED13L	22.8456	5.91453e-97	7.55851e-96	1.22121
143	SERPINB2	22.73	2.34548e-95	2.94455e-94	3.34004
144	TKT	22.7222	5.21142e-96	6.57448e-95	1.38389
145	ELF1	22.6089	2.73234e-95	3.42813e-94	1.34539
146	SSH2	22.5034	1.9861e-94	2.4783e-93	1.47409
147	PIM1	22.4963	2.07853e-94	2.59207e-93	1.67617
148	CYFIP2	22.4889	6.49636e-94	8.05275e-93	2.30182
149	PTPN7	22.4637	9.89949e-94	1.22198e-92	2.29963
150	PKM	22.4414	4.60756e-94	5.72174e-93	1.27405
151	SLCO4C1	22.3114	1.33781e-92	1.63186e-91	2.67557
152	CAB39	22.1849	4.44626e-92	5.39484e-91	1.6181
153	MBP	21.8965	4.62979e-90	5.49479e-89	1.79108
154	FCHSD2	21.8541	1.11744e-89	1.31712e-88	1.67193
155	MT-ATP6	21.8229	6.28353e-91	7.54864e-90	0.855521
156	SVIP	21.7752	5.15023e-89	6.0156e-88	2.19791
157	MT-ND3	21.6786	2.12108e-89	2.49016e-88	0.935095
158	NDFIP2	21.6311	4.37904e-88	5.07177e-87	2.04906
159	SLC10A7	21.6149	6.27431e-88	7.24247e-87	2.02963
160	PTBP3	21.5961	4.74237e-88	5.48334e-87	1.43436
161	PTAFR	21.5503	1.39265e-87	1.60039e-86	2.07054
162	JPH1	21.4431	1.34732e-86	1.53462e-85	2.82702
163	SPN	21.432	1.10302e-86	1.25775e-85	2.15866
164	FAR2	21.3988	1.85916e-86	2.11296e-85	2.01624
165	DENND5A	21.3499	3.08588e-86	3.49943e-85	1.6479
166	LARP4B	21.244	1.59211e-85	1.79659e-84	1.5901
167	RREB1	21.2392	1.80288e-85	2.03221e-84	1.67887
168	FBN1	21.0618	3.42517e-84	3.78843e-83	1.96081
169	SUCNR1	21.0099	1.06928e-83	1.17764e-82	2.73425
170	DNAJC3	20.9701	1.3176e-83	1.4488e-82	1.70898
171	PRTN3	20.8666	3.41629e-83	3.73656e-82	2.24858
172	HNRNPC	20.8552	4.02829e-83	4.4036e-82	1.07388
173	YES1	20.7864	1.05772e-82	1.15017e-81	1.41463
174	GNA15	20.7742	3.12357e-82	3.38589e-81	2.32475
175	ETV6	20.6342	1.46781e-81	1.58194e-80	1.38003
176	PAPSS1	20.5524	5.64946e-81	6.0571e-80	1.50808
177	ITPRIP	20.4933	2.23912e-80	2.38828e-79	2.22159
178	TLE4	20.4483	2.86763e-80	3.0555e-79	1.47497
179	PTK2B	20.3285	2.86882e-79	3.02244e-78	2.18754
180	IL3RA	20.2702	3.29223e-79	3.46498e-78	1.63191
181	LRRFIP2	20.2216	1.21624e-78	1.2697e-77	1.64011
182	TRGC2	20.1492	4.79867e-78	4.98188e-77	2.54263
183	FAR1	20.1473	3.51313e-78	3.65461e-77	1.61171
184	FLI1	20.0915	5.71921e-78	5.92267e-77	1.49206
185	CSTA	20.0398	1.68557e-77	1.73682e-76	2.12118
186	AIG1	19.986	5.26834e-77	5.41231e-76	2.01023
187	SLC35F3	19.8922	2.48576e-76	2.53101e-75	2.81638
188	MTMR3	19.857	2.82556e-76	2.87558e-75	1.67217
189	CHD7	19.7698	9.7019e-76	9.82038e-75	1.53421
190	EXOC6	19.7615	1.16342e-75	1.1759e-74	1.68738
191	EMB	19.7208	3.17025e-75	3.17934e-74	2.54194
192	ENTPD7	19.6869	5.77512e-75	5.77484e-74	2.59413
193	PTPN1	19.6356	6.33156e-75	6.32512e-74	1.50739
194	PCNX1	19.6099	9.31325e-75	9.29479e-74	1.39507
195	ACTR3	19.5726	1.31155e-74	1.30579e-73	1.18373
196	STT3B	19.4976	6.55209e-74	6.48267e-73	1.57961
197	ZNF804A	19.4449	1.82457e-73	1.79406e-72	2.34854
198	COP1	19.4441	1.02693e-73	1.01362e-72	1.26518
199	EBP	19.415	2.23888e-73	2.1983e-72	1.80372
200	ARHGEF18	19.4075	2.88499e-73	2.83135e-72	2.03566
201	LRIG1	19.3595	7.26844e-73	7.08278e-72	2.61962
202	LPGAT1	19.3504	4.87372e-73	4.76498e-72	1.58078
203	PDZD8	19.3487	7.29826e-73	7.10849e-72	1.94631
204	KDM6A	19.3157	9.26165e-73	8.99535e-72	1.54272
205	FBXW7	19.2662	1.6095e-72	1.55882e-71	1.38846
206	CENPP	19.232	4.32693e-72	4.15945e-71	2.16339
207	B4GALT5	19.2105	3.52202e-72	3.39043e-71	1.54015
208	MYB	19.1278	1.89965e-71	1.81598e-70	2.33071
209	PPP1R1B	19.1234	2.67374e-71	2.55242e-70	3.55872
210	KDM4C	19.0944	2.26494e-71	2.16317e-70	1.5367
211	STK17B	19.0728	1.68607e-71	1.6148e-70	1.33599
212	IL5RA	19.0509	6.594e-71	6.26006e-70	2.76353
213	ESYT2	18.9748	1.39083e-70	1.31135e-69	1.52199
214	ATP2C1	18.9649	1.78042e-70	1.67637e-69	1.66236
215	NFKBID	18.9646	1.45659e-70	1.37272e-69	1.79895
216	BACH1	18.933	1.9528e-70	1.83784e-69	1.27592
217	CSF2RA	18.9058	4.28205e-70	4.01898e-69	2.04934
218	DIAPH1	18.7239	4.54119e-69	4.2086e-68	1.4202
219	ACTB	18.6363	7.67246e-69	7.09462e-68	0.821663
220	RNGTT	18.6103	3.15394e-68	2.89823e-67	1.60937
221	SPI1	18.5871	3.38058e-68	3.10235e-67	1.57875
222	ADD3	18.5815	3.07183e-68	2.82403e-67	1.18458
223	S100P	18.5813	2.14612e-68	1.97652e-67	1.5199
224	MTRNR2L12	18.564	3.65093e-68	3.34747e-67	1.19048
225	CPD	18.5138	1.4055e-67	1.27733e-66	1.95629
226	GALC	18.5019	1.39314e-67	1.26721e-66	1.73584
227	USP15	18.4829	1.2998e-67	1.18283e-66	1.20254
228	ENSG00000285920	18.461	2.45587e-67	2.22408e-66	1.52798
229	PIP5K1B	18.3748	1.28379e-66	1.15401e-65	2.82859
230	PRSS57	18.364	1.03433e-66	9.31393e-66	1.96019
231	STK4	18.3281	1.18043e-66	1.06203e-65	1.25515
232	FYB1	18.3269	1.4443e-66	1.29773e-65	1.58187
233	AFF1	18.2786	3.07548e-66	2.75378e-65	1.37993
234	GPD2	18.2027	1.19139e-65	1.05988e-64	1.84192
235	ITM2A	18.1711	1.63379e-65	1.45157e-64	1.88432
236	H2AZ2	18.1256	2.65141e-65	2.3486e-64	1.22036
237	ARHGEF6	18.114	3.32843e-65	2.94451e-64	1.56898
238	P2RY14	18.0518	9.48102e-65	8.3552e-64	1.92761
239	TGFA	18.032	1.72087e-64	1.51007e-63	3.02753
240	MT-ATP8	18.0294	1.33771e-64	1.17535e-63	1.58595
241	LCP2	17.9131	4.81768e-64	4.19722e-63	1.48166
242	HIF1A	17.89	6.69334e-64	5.81658e-63	1.14882
243	XYLT1	17.8671	1.3542e-63	1.17139e-62	1.76516
244	MNAT1	17.7749	4.81298e-63	4.13379e-62	1.43357
245	PIK3R5	17.7408	8.24907e-63	7.07029e-62	1.96827
246	TAPT1	17.7368	9.98729e-63	8.54238e-62	2.07596
247	GRAMD1B	17.6926	1.8621e-62	1.58679e-61	2.2555
248	MTF1	17.6507	3.54685e-62	3.01001e-61	2.28806
249	TNFAIP3	17.6498	2.83023e-62	2.40582e-61	1.81644
250	STK38L	17.6205	4.4906e-62	3.80466e-61	1.67804
251	RNF168	17.5857	7.53927e-62	6.36413e-61	1.71414
252	MTRNR2L8	17.5855	8.65774e-62	7.30229e-61	2.33294
253	JAZF1	17.5712	7.66294e-62	6.46588e-61	1.51849
254	PTP4A2	17.5645	6.87781e-62	5.81052e-61	1.0683
255	CDC42SE2	17.5167	1.40873e-61	1.18431e-60	1.23586
256	ABTB2	17.5154	2.56247e-61	2.1429e-60	2.82169
257	WWP2	17.5051	2.29103e-61	1.91902e-60	1.7032
258	CORO1A	17.4631	2.51213e-61	2.10165e-60	1.29969
259	RFLNB	17.4586	3.28057e-61	2.73899e-60	1.37307
260	PXK	17.4531	4.66703e-61	3.88869e-60	1.62662
261	ANTXR2	17.4327	5.70784e-61	4.74825e-60	1.43567
262	CHPT1	17.3789	1.28989e-60	1.06916e-59	1.58474
263	INPP5A	17.3647	1.30888e-60	1.08446e-59	1.42403
264	ABCC4	17.3006	2.38909e-60	1.96997e-59	1.32936
265	ALOX15	17.2929	5.52134e-60	4.52023e-59	3.02316
266	CORO2A	17.2296	1.22915e-59	1.00072e-58	2.40822
267	KCNAB2	17.1935	1.88561e-59	1.52976e-58	2.04486
268	NIBAN1	17.1217	4.19107e-59	3.38417e-58	1.585
269	PARP8	17.121	4.52604e-59	3.65179e-58	1.49115
270	ADGRG3	17.1176	5.44077e-59	4.38641e-58	2.27673
271	AAK1	17.1002	5.5625e-59	4.48279e-58	1.28884
272	CEP128	16.9096	1.03089e-57	8.177e-57	2.07046
273	CCPG1	16.9093	7.86058e-58	6.2494e-57	1.46019
274	ALS2	16.8725	1.54302e-57	1.22017e-56	1.76499
275	KCNH2	16.7992	4.63497e-57	3.63593e-56	2.24868
276	ATXN1	16.7875	3.63837e-57	2.8563e-56	1.14111
277	SHOC2	16.7632	6.15849e-57	4.81823e-56	1.36386
278	NFATC3	16.7579	5.89472e-57	4.61362e-56	1.30198
279	SMARCA2	16.7477	8.25102e-57	6.44316e-56	1.54162
280	ATL2	16.7444	9.29742e-57	7.2548e-56	1.79739
281	C18orf25	16.7153	1.32045e-56	1.02763e-55	1.75784
282	MYO1F	16.7078	1.1937e-56	9.30739e-56	1.49237
283	HCK	16.7072	1.22382e-56	9.5387e-56	1.55244
284	ARFGEF1	16.7072	1.29071e-56	1.00524e-55	1.27965
285	PLAUR	16.7038	1.12056e-56	8.74047e-56	1.52552
286	FBXL5	16.699	1.34003e-56	1.04247e-55	1.30597
287	ORAI2	16.6167	5.00583e-56	3.85937e-55	1.67813
288	SIRPA	16.5968	6.26376e-56	4.822e-55	1.8817
289	ACSL1	16.5484	1.27196e-55	9.73015e-55	2.07876
290	P4HB	16.5161	1.48317e-55	1.13375e-54	1.06322
291	EYA3	16.4526	4.56798e-55	3.46485e-54	1.59285
292	BIN3	16.4477	5.04952e-55	3.82869e-54	1.75376
293	NEDD9	16.4167	5.89276e-55	4.46642e-54	1.29347
294	SLC43A3	16.4143	8.56732e-55	6.47695e-54	2.12623
295	LGALS12	16.3791	1.34697e-54	1.0146e-53	2.54291
296	ANKRD12	16.3767	9.14586e-55	6.90928e-54	0.997631
297	RASA2	16.315	2.57073e-54	1.92936e-53	1.322
298	UHRF2	16.3102	3.24643e-54	2.43382e-53	1.64491
299	PIK3R6	16.2528	7.31929e-54	5.4555e-53	2.26375
300	ADK	16.1387	2.64692e-53	1.95735e-52	1.20374
301	DNAJC5	16.0992	5.34892e-53	3.93711e-52	1.73061
302	NSD3	16.097	4.78826e-53	3.53072e-52	1.14226
303	BACE2	16.0794	6.54048e-53	4.80901e-52	1.63836
304	TMEM123	16.061	7.60709e-53	5.5853e-52	1.18438
305	FAM117A	16.0232	1.5513e-52	1.13335e-51	2.13623
306	PPP1R12A	16.0129	1.29827e-52	9.49164e-52	0.958296
307	UBASH3B	15.9677	3.00113e-52	2.18407e-51	1.871
308	POLR3B	15.9549	4.01372e-52	2.91482e-51	2.13637
309	CUX1	15.9478	2.88486e-52	2.10094e-51	0.933613
310	SMCHD1	15.928	4.1039e-52	2.97821e-51	1.06608
311	LAPTM5	15.8716	7.80907e-52	5.64524e-51	1.20513
312	NFKBIZ	15.8373	1.27769e-51	9.2075e-51	1.23787
313	GFOD1	15.8205	2.04938e-51	1.47223e-50	1.65077
314	DGKG	15.7639	5.1741e-51	3.69382e-50	2.69274
315	EZH2	15.7432	6.0874e-51	4.33832e-50	1.72237
316	ATAD2	15.7167	8.42039e-51	5.99064e-50	1.754
317	ATP2A3	15.7057	8.79332e-51	6.2538e-50	1.66687
318	SUCO	15.6949	1.09831e-50	7.80039e-50	1.44696
319	TMEM131	15.6881	1.06953e-50	7.59866e-50	1.19804
320	RPGR	15.6641	1.89452e-50	1.34321e-49	2.16285
321	LAIR1	15.641	2.38661e-50	1.68978e-49	2.07261
322	ARHGAP10	15.6285	2.5141e-50	1.77944e-49	1.49537
323	RRM2	15.606	3.95642e-50	2.79168e-49	2.28353
324	ANKRD33B	15.6013	3.76178e-50	2.65524e-49	1.79925
325	QSOX1	15.5626	6.1574e-50	4.33581e-49	1.70186
326	KMT2C	15.5295	7.52956e-50	5.293e-49	0.935197
327	DOCK5	15.529	9.1686e-50	6.43861e-49	1.51923
328	GK	15.4715	1.92836e-49	1.35188e-48	1.75862
329	SEMA4D	15.4346	3.15042e-49	2.20337e-48	1.70631
330	ZNF609	15.4172	3.59473e-49	2.51242e-48	1.1266
331	CNOT1	15.3407	1.05158e-48	7.28064e-48	1.32512
332	IPO11	15.3078	1.83434e-48	1.26449e-47	1.90499
333	LCOR	15.2999	1.70612e-48	1.17689e-47	1.21429
334	RAB44	15.279	2.67861e-48	1.83851e-47	2.51482
335	MANBA	15.2599	2.95223e-48	2.02496e-47	1.40407
336	SLC28A3	15.242	4.42204e-48	3.02507e-47	2.49922
337	TMEM164	15.2242	4.67068e-48	3.19411e-47	1.58751
338	CDK15	15.1777	9.89625e-48	6.72535e-47	2.48411
339	GCNT1	15.1325	1.70373e-47	1.15252e-46	1.9816
340	SYNJ1	15.132	1.67476e-47	1.13366e-46	1.87219
341	BAZ1A	15.1211	1.7422e-47	1.17777e-46	1.30316
342	DIAPH2	15.0984	1.93193e-47	1.30432e-46	1.01404
343	FAF1	15.06	3.71218e-47	2.49644e-46	1.15034
344	PIAS1	15.0513	3.9847e-47	2.67709e-46	1.07954
345	ARL15	15.0374	3.89862e-47	2.62096e-46	1.02565
346	ELF2	15.0039	7.00043e-47	4.68489e-46	1.04206
347	ADGRG5	14.9747	1.30248e-46	8.67161e-46	2.28159
348	POU2F1	14.9431	1.73572e-46	1.15411e-45	1.37172
349	SLC39A8	14.9399	2.03663e-46	1.35288e-45	2.0624
350	MT-CO2	14.9051	8.1823e-47	5.47228e-46	0.499893
351	RUNX2	14.8447	6.53819e-46	4.31262e-45	1.96403
352	SLMAP	14.79	1.15874e-45	7.6115e-45	1.23128
353	ACTR2	14.7693	1.22304e-45	8.03128e-45	0.819755
354	GRB2	14.7493	1.70012e-45	1.11357e-44	1.04528
355	BRI3BP	14.6904	4.44944e-45	2.8878e-44	1.83721
356	GCA	14.6586	6.10984e-45	3.96046e-44	1.50615
357	PROK2	14.6351	9.97287e-45	6.44629e-44	3.08551
358	TAGAP	14.596	1.34216e-44	8.64843e-44	1.73914
359	HSH2D	14.5374	3.02116e-44	1.93225e-43	1.98572
360	CD84	14.5374	2.62014e-44	1.67733e-43	1.47054
361	PSEN1	14.5374	2.65819e-44	1.70116e-43	1.19579
362	SKAP2	14.5348	2.86586e-44	1.83349e-43	1.37171
363	MT-CYB	14.5313	1.48534e-44	9.56504e-44	0.594765
364	NCOA4	14.5005	4.10916e-44	2.6208e-43	1.15362
365	OSBPL1A	14.4492	8.58743e-44	5.44504e-43	1.38691
366	ADGRE1	14.4422	9.13864e-44	5.79099e-43	1.93256
367	EAF2	14.4257	1.27837e-43	8.07352e-43	2.22475
368	VTI1A	14.4202	1.11238e-43	7.03601e-43	1.07414
369	NUP210	14.4085	1.62918e-43	1.02702e-42	2.51844
370	ZFAND3	14.4076	1.17128e-43	7.40628e-43	0.812935
371	ALCAM	14.4021	1.48502e-43	9.36431e-43	1.45348
372	DENND1A	14.3396	3.14783e-43	1.97472e-42	1.21998
373	ZBTB44	14.3271	3.89446e-43	2.43791e-42	1.4367
374	PLXNC1	14.3085	5.05472e-43	3.15943e-42	2.12537
375	VPS8	14.2744	7.07115e-43	4.40777e-42	1.2582
376	GRK3	14.2676	7.98996e-43	4.973e-42	1.42565
377	ARID2	14.2362	1.07804e-42	6.69564e-42	1.03891
378	MIER1	14.2175	1.43539e-42	8.90174e-42	1.15008
379	EVI5	14.2126	1.47815e-42	9.15868e-42	1.06375
380	PI4K2B	14.1992	1.957e-42	1.20894e-41	1.64268
381	SLC12A6	14.1731	2.51561e-42	1.54984e-41	1.51344
382	NSMCE2	14.1661	2.51033e-42	1.54705e-41	0.993101
383	ITPR2	14.1597	2.54408e-42	1.56691e-41	1.0448
384	C3AR1	14.1386	3.92133e-42	2.40655e-41	1.8115
385	MDFIC	14.1257	4.38053e-42	2.68597e-41	1.30403
386	UBAP1	14.1204	4.75434e-42	2.91431e-41	1.29408
387	PLPP1	14.1133	4.15344e-42	2.54824e-41	1.28107
388	MKI67	14.0885	7.2605e-42	4.43341e-41	1.7717
389	GRK2	14.0796	7.80151e-42	4.76095e-41	1.43453
390	STK10	14.0743	7.58854e-42	4.63235e-41	1.1282
391	STIM1	14.0569	9.95946e-42	6.06889e-41	1.20197
392	NUP98	14.0537	1.05955e-41	6.45455e-41	1.17392
393	FAM13B	14.0515	1.06969e-41	6.51444e-41	1.16445
394	NCF1	14.0287	1.20994e-41	7.36203e-41	1.36105
395	ANKRD13A	14.0236	1.61231e-41	9.7901e-41	1.57393
396	TM7SF3	14.0067	2.0483e-41	1.24155e-40	1.60493
397	B4GALT1	14.0027	2.04017e-41	1.23699e-40	1.35304
398	TPD52	13.9782	3.144e-41	1.90012e-40	2.79902
399	MGLL	13.9346	5.2583e-41	3.16495e-40	2.63454
400	NIN	13.8845	7.96465e-41	4.78552e-40	1.21445
401	GTPBP1	13.8727	1.04074e-40	6.24232e-40	1.8862
402	RBL1	13.8695	1.08173e-40	6.4825e-40	1.77772
403	PDE3B	13.8629	9.57443e-41	5.75107e-40	1.16613
404	GPR160	13.8141	1.92468e-40	1.14808e-39	1.63455
405	NPTN	13.8027	2.14915e-40	1.28123e-39	1.14755
406	PLCL2	13.7986	2.34877e-40	1.39902e-39	1.43276
407	HVCN1	13.7369	5.00071e-40	2.95899e-39	1.66712
408	RAC2	13.6778	7.94534e-40	4.67191e-39	1.01783
409	RNF138	13.579	3.33832e-39	1.94631e-38	1.44852
410	WIPF1	13.5773	3.11728e-39	1.82002e-38	1.08744
411	SAT1	13.5599	3.14145e-39	1.83361e-38	0.921017
412	VPS13B	13.545	4.33764e-39	2.52466e-38	0.890787
413	NCKAP1L	13.5352	5.48665e-39	3.18624e-38	1.51392
414	ERLIN1	13.5091	8.05133e-39	4.66119e-38	1.83838
415	RTN3	13.4838	9.26072e-39	5.35684e-38	0.982852
416	CTNNBL1	13.4593	1.35707e-38	7.81269e-38	1.36175
417	GNB1	13.4547	1.26147e-38	7.27046e-38	0.813812
418	STARD4	13.4452	1.53863e-38	8.85301e-38	1.34139
419	ANKRD27	13.4341	1.8581e-38	1.06704e-37	1.59233
420	TOP2B	13.4234	1.96497e-38	1.12684e-37	1.05458
421	ZEB2	13.4048	2.02085e-38	1.15728e-37	0.760082
422	GNPTAB	13.4017	2.53607e-38	1.45072e-37	1.18397
423	RASSF2	13.3797	3.15588e-38	1.80177e-37	1.2147
424	SLC7A11	13.3717	3.83662e-38	2.18801e-37	1.5629
425	TRAF3	13.3621	4.08239e-38	2.32689e-37	1.30138
426	ENSG00000284906	13.3499	5.21333e-38	2.96658e-37	1.99626
427	P2RY2	13.339	6.28672e-38	3.56951e-37	3.12319
428	LIMK2	13.2745	1.18774e-37	6.69773e-37	1.56968
429	SWAP70	13.2737	1.15136e-37	6.49793e-37	1.22649
430	CAPZA1	13.2725	1.11027e-37	6.26948e-37	0.91817
431	TRAPPC9	13.2584	1.36152e-37	7.66306e-37	1.12332
432	TALDO1	13.2394	1.55048e-37	8.72184e-37	0.897864
433	LMNB1	13.2368	1.85162e-37	1.03988e-36	1.4835
434	APBB1IP	13.225	1.86292e-37	1.04594e-36	1.20188
435	SLC25A40	13.1928	3.22152e-37	1.80383e-36	1.88547
436	POLQ	13.1622	4.74645e-37	2.65049e-36	2.22597
437	MICU1	13.1282	6.1759e-37	3.44033e-36	1.05469
438	BCL2L11	13.1264	6.70741e-37	3.73239e-36	1.605
439	SERPINB10	13.1177	7.97781e-37	4.43095e-36	2.66046
440	CYBB	13.1162	7.15146e-37	3.97734e-36	1.58083
441	KMT2E	13.1139	6.80003e-37	3.78291e-36	0.821032
442	FRYL	13.0916	9.04129e-37	5.01756e-36	0.959974
443	DUSP10	13.09	1.04545e-36	5.79719e-36	1.6629
444	ACTN1	13.0856	9.48011e-37	5.25968e-36	0.999404
445	EPB41	13.0777	1.06621e-36	5.91071e-36	1.08971
446	ENO1	13.0704	1.06814e-36	5.91979e-36	0.749462
447	PDE7A	13.0331	1.90165e-36	1.05026e-35	1.27931
448	CAT	12.9958	2.95925e-36	1.62826e-35	1.47766
449	AZU1	12.9928	2.68642e-36	1.47893e-35	1.48947
450	FAM126B	12.943	5.37068e-36	2.94098e-35	1.38743
451	CNKSR2	12.9334	6.63917e-36	3.62886e-35	2.64039
452	TRA2B	12.9063	7.92033e-36	4.3234e-35	1.02585
453	LNPEP	12.9034	8.12281e-36	4.43158e-35	1.1039
454	MYO1G	12.8969	8.96309e-36	4.88614e-35	1.51699
455	ARL8B	12.8937	9.10711e-36	4.96203e-35	1.07684
456	IRAG2	12.8727	1.24275e-35	6.75511e-35	1.69934
457	GRB10	12.8726	1.08229e-35	5.88913e-35	1.06741
458	PPA2	12.8709	1.2166e-35	6.61819e-35	1.15107
459	NUP93	12.8407	1.80311e-35	9.78295e-35	1.56889
460	TENT2	12.8141	2.23385e-35	1.20978e-34	0.993469
461	RCSD1	12.8123	2.30758e-35	1.24925e-34	1.15964
462	MSI2	12.7918	2.66699e-35	1.44245e-34	0.88722
463	ADGRL3	12.7827	3.38071e-35	1.82656e-34	1.52907
464	DAZAP2	12.768	3.71308e-35	2.00404e-34	1.0395
465	PIGB	12.7661	4.34416e-35	2.33853e-34	2.03287
466	NCF2	12.7529	4.16163e-35	2.24202e-34	1.16391
467	CLU	12.7474	4.29825e-35	2.31441e-34	1.12678
468	CNST	12.7228	6.05003e-35	3.25004e-34	1.14653
469	NSD2	12.7207	6.76603e-35	3.63089e-34	1.24343
470	VAMP8	12.7093	6.93878e-35	3.71876e-34	1.00674
471	HMGB2	12.6947	8.42231e-35	4.50916e-34	1.06499
472	ZNRF1	12.6918	9.15953e-35	4.90004e-34	1.16828
473	FOXN2	12.6903	9.03476e-35	4.83454e-34	1.1299
474	MXD1	12.6876	8.6752e-35	4.64335e-34	1.09999
475	TMEM156	12.6726	1.24182e-34	6.63126e-34	2.15302
476	CD47	12.6554	1.33896e-34	7.14634e-34	1.05072
477	GSR	12.6298	1.85773e-34	9.89719e-34	1.35039
478	CAMKMT	12.619	2.1141e-34	1.12514e-33	1.24409
479	ZDHHC19	12.5927	3.11138e-34	1.64952e-33	2.74606
480	VPS13A	12.5921	2.86902e-34	1.52181e-33	1.32718
481	CLINT1	12.5559	3.98581e-34	2.10877e-33	0.861719
482	UGP2	12.531	5.41088e-34	2.85614e-33	0.995557
483	HSPA5	12.5253	5.60702e-34	2.95892e-33	0.85211
484	MTRNR2L1	12.5232	6.44572e-34	3.39543e-33	1.78544
485	RFWD3	12.5158	7.07419e-34	3.72365e-33	1.70367
486	AXIN1	12.5121	7.41656e-34	3.90187e-33	1.83753
487	ZNF407	12.4935	8.41917e-34	4.42596e-33	1.10276
488	HSD17B12	12.4933	8.31801e-34	4.3739e-33	0.942425
489	WDR7	12.4752	1.05939e-33	5.56074e-33	1.24281
490	FAM172A	12.4744	1.01992e-33	5.35492e-33	0.959947
491	AFTPH	12.4559	1.28341e-33	6.72635e-33	1.20367
492	RCOR1	12.4422	1.44449e-33	7.56286e-33	0.907169
493	STAP1	12.4315	1.75522e-33	9.18041e-33	1.73996
494	CDC14A	12.4178	2.00453e-33	1.04685e-32	1.26012
495	DIAPH3	12.4082	2.22891e-33	1.16256e-32	1.52009
496	FRRS1	12.4061	2.35078e-33	1.22582e-32	1.77205
497	HMGN2	12.3737	3.00905e-33	1.56669e-32	0.823051
498	ELOVL5	12.3644	3.39779e-33	1.76553e-32	0.942563
499	MLC1	12.3569	4.15195e-33	2.15253e-32	1.93131
500	ST3GAL4	12.3484	4.34901e-33	2.25243e-32	1.44717
501	PRIM2	12.3438	4.54029e-33	2.34973e-32	1.21777
502	CDKAL1	12.3342	4.86428e-33	2.51488e-32	0.950164
503	ANLN	12.3322	5.53948e-33	2.86038e-32	2.05028
504	STAM	12.3035	7.06326e-33	3.64174e-32	1.2329
505	SPTLC2	12.2987	7.32704e-33	3.77585e-32	1.0827
506	RDH10	12.2752	1.04281e-32	5.35786e-32	2.38769
507	MAPK1	12.2137	1.83833e-32	9.41003e-32	0.968532
508	IQGAP2	12.2096	1.74977e-32	8.95896e-32	0.897285
509	HAT1	12.2006	2.23525e-32	1.14305e-31	1.2942
510	PICALM	12.1597	3.10994e-32	1.58798e-31	0.794701
511	USP32	12.1452	3.81113e-32	1.94361e-31	0.937363
512	PARVG	12.1306	4.76588e-32	2.42632e-31	1.53246
513	HDAC4	12.1256	4.88185e-32	2.48414e-31	1.15631
514	ANPEP	12.1175	5.56529e-32	2.82703e-31	1.95796
515	INPP5B	12.1014	6.45053e-32	3.27268e-31	1.32809
516	LIN54	12.0687	9.5166e-32	4.80815e-31	1.54913
517	DOP1B	12.06	1.05768e-31	5.33599e-31	1.75668
518	ZFAND6	12.0419	1.17984e-31	5.94643e-31	0.866783
519	MTM1	12.032	1.40342e-31	7.06642e-31	1.55281
520	FBP1	12.0221	1.62702e-31	8.18227e-31	2.61519
521	RAB8B	12.0053	1.74918e-31	8.78808e-31	1.00571
522	CCDC126	12.0046	1.89547e-31	9.51375e-31	1.60247
523	HMGA1	12.0039	1.72517e-31	8.66955e-31	0.941695
524	RNF10	11.9865	2.24016e-31	1.12138e-30	1.15978
525	RAB11FIP2	11.9601	3.05378e-31	1.5246e-30	1.43293
526	PKD2	11.9335	4.01852e-31	1.99755e-30	1.21091
527	NR6A1	11.9325	3.96114e-31	1.9695e-30	1.09798
528	PPP3CA	11.9302	3.80848e-31	1.89497e-30	0.77109
529	LBR	11.9199	4.44615e-31	2.20799e-30	0.982958
530	RSRC1	11.9172	4.6434e-31	2.30484e-30	0.986006
531	BRCA2	11.8928	6.45379e-31	3.19577e-30	1.75028
532	MBOAT7	11.8353	1.11172e-30	5.47218e-30	1.10674
533	PLAC8	11.8111	1.51153e-30	7.42241e-30	1.69053
534	STX11	11.7994	1.71643e-30	8.4166e-30	1.76803
535	KIF14	11.7619	2.63624e-30	1.28841e-29	2.07404
536	CFLAR	11.7035	4.37315e-30	2.12621e-29	0.934578
537	ASRGL1	11.6963	5.30307e-30	2.57046e-29	2.20961
538	HMGCS1	11.6766	6.11787e-30	2.95914e-29	1.10472
539	TBL1XR1	11.6761	5.89291e-30	2.85234e-29	0.790812
540	STIL	11.6681	7.08482e-30	3.42284e-29	1.87814
541	PGM2	11.6556	7.98738e-30	3.85528e-29	1.6643
542	ACOT11	11.6453	8.77076e-30	4.23141e-29	1.64369
543	LYST	11.6104	1.16756e-29	5.621e-29	1.02582
544	TNPO3	11.5822	1.66042e-29	7.96964e-29	1.10953
545	UGGT1	11.5742	1.8523e-29	8.88649e-29	1.37643
546	CCDC170	11.5659	1.99344e-29	9.56137e-29	1.65587
547	DCAF6	11.5478	2.36221e-29	1.13118e-28	1.0451
548	PIK3AP1	11.5407	2.56891e-29	1.22902e-28	1.40388
549	ITGB2	11.5288	2.73981e-29	1.30926e-28	1.11533
550	PTPRJ	11.4973	3.80128e-29	1.81272e-28	1.04005
551	DGKD	11.4928	4.14527e-29	1.97402e-28	1.10787
552	C1orf162	11.4913	4.12459e-29	1.96463e-28	1.28931
553	DAPK2	11.4892	4.50921e-29	2.14635e-28	1.78129
554	SND1	11.4527	6.18537e-29	2.93538e-28	0.797262
555	CEP152	11.4438	7.39107e-29	3.50435e-28	1.76314
556	DOCK11	11.4356	7.63941e-29	3.62043e-28	1.16554
557	AREL1	11.4195	9.28061e-29	4.39016e-28	1.46872
558	NSUN5	11.4139	1.00302e-28	4.74258e-28	1.67786
559	TOP2A	11.4048	1.05019e-28	4.96333e-28	1.42074
560	RPN1	11.382	1.33496e-28	6.2948e-28	1.01206
561	GSE1	11.3766	1.39185e-28	6.56004e-28	0.979295
562	PIP4K2A	11.3754	1.36633e-28	6.44123e-28	0.884975
563	BRIP1	11.3546	1.8475e-28	8.68576e-28	1.67881
564	SDCBP	11.3406	1.93524e-28	9.09e-28	0.774098
565	ADGRE3	11.3329	2.24064e-28	1.05078e-27	1.70994
566	ARHGAP30	11.3298	2.30386e-28	1.07993e-27	1.40218
567	L2HGDH	11.3287	2.4297e-28	1.13866e-27	1.84859
568	CD300LF	11.3144	2.68446e-28	1.25634e-27	1.50565
569	ENSG00000270099	11.3141	2.8335e-28	1.32519e-27	1.9377
570	MCL1	11.293	3.10734e-28	1.45195e-27	0.748971
571	NCAPG2	11.2806	3.99768e-28	1.86333e-27	1.73485
572	ALOX5	11.2763	3.85402e-28	1.79718e-27	1.25354
573	EIF2AK3	11.2687	4.37072e-28	2.03582e-27	1.24277
574	ZDHHC3	11.2668	4.42947e-28	2.06226e-27	1.193
575	VSIR	11.2601	4.55322e-28	2.1194e-27	1.11667
576	NCOA2	11.2539	4.85668e-28	2.2581e-27	0.840762
577	CD58	11.2294	6.42056e-28	2.97918e-27	1.18627
578	ANXA11	11.2171	6.87101e-28	3.18604e-27	0.850114
579	SLC9A8	11.1877	1.00714e-27	4.64498e-27	1.43713
580	STK26	11.1809	1.08156e-27	4.9849e-27	1.32568
581	SPATA5	11.1795	1.08852e-27	5.01586e-27	1.14916
582	PILRB	11.1762	1.11504e-27	5.13576e-27	1.2929
583	RNASE3	11.1575	1.43584e-27	6.59566e-27	2.66386
584	IPMK	11.1572	1.36504e-27	6.276e-27	1.22055
585	CXCL8	11.1512	1.31917e-27	6.06648e-27	1.12666
586	KANSL1	11.1463	1.46623e-27	6.73374e-27	0.808891
587	B3GNTL1	11.1301	1.87511e-27	8.58671e-27	1.97079
588	RPS6KA2	11.1277	1.76201e-27	8.07597e-27	1.01393
589	PLSCR1	11.106	2.23397e-27	1.02074e-26	1.02894
590	CDC14B	11.1038	2.35256e-27	1.07421e-26	1.22868
591	EREG	11.0888	2.87991e-27	1.31298e-26	2.71028
592	POLA1	11.0888	2.76836e-27	1.26296e-26	1.26448
593	AMPD3	11.0835	2.98306e-27	1.3594e-26	1.88857
594	HTT	11.0447	4.24249e-27	1.92399e-26	1.04155
595	WDHD1	11.0255	5.36795e-27	2.43172e-26	1.65904
596	ARL6IP6	11.0075	6.1728e-27	2.79265e-26	1.07464
597	NCOR1	10.9937	6.85199e-27	3.09449e-26	0.737347
598	CCDC18	10.9914	7.40745e-27	3.34169e-26	1.31416
599	ACAP1	10.9846	7.82726e-27	3.52876e-26	1.38944
600	ASPM	10.9779	8.52153e-27	3.83925e-26	1.6173
601	IRF2BP2	10.9081	1.61755e-26	7.25278e-26	0.83094
602	BARD1	10.8974	1.9169e-26	8.57825e-26	1.37049
603	AGPS	10.8874	2.07443e-26	9.27517e-26	1.03051
604	ZNF438	10.8753	2.38783e-26	1.06695e-25	1.44876
605	PAN3	10.8352	3.33981e-26	1.48781e-25	0.727675
606	GPR174	10.8218	4.26006e-26	1.89123e-25	2.90562
607	ASXL2	10.8212	3.99587e-26	1.77586e-25	1.04853
608	LPIN2	10.8127	4.27931e-26	1.89937e-25	0.929119
609	SPIDR	10.8078	4.43224e-26	1.96682e-25	0.782202
610	RC3H1	10.8018	4.74915e-26	2.10609e-25	0.804302
611	TNRC18	10.776	6.21461e-26	2.7483e-25	0.978653
612	KNTC1	10.7666	7.158e-26	3.16279e-25	1.69268
613	CMIP	10.7657	6.6812e-26	2.95401e-25	0.834391
614	CENPF	10.7459	8.29179e-26	3.6575e-25	1.25121
615	PHTF2	10.7268	9.92578e-26	4.37264e-25	0.88867
616	CIT	10.7132	1.2193e-25	5.3577e-25	1.87472
617	BSDC1	10.7081	1.23007e-25	5.40389e-25	1.19138
618	KIF21B	10.6968	1.38493e-25	6.07642e-25	1.52442
619	ACAP2	10.6831	1.51476e-25	6.64044e-25	0.716475
620	PYROXD2	10.6808	1.62899e-25	7.13363e-25	1.68449
621	KIF11	10.6668	1.89244e-25	8.27675e-25	1.59079
622	ETF1	10.6579	1.97812e-25	8.64602e-25	0.876305
623	SLC8B1	10.6537	2.19501e-25	9.58385e-25	1.9905
624	FANCI	10.6483	2.27959e-25	9.9468e-25	1.4975
625	ABI1	10.6095	3.18264e-25	1.38375e-24	0.895909
626	SORT1	10.604	3.42297e-25	1.4873e-24	1.19673
627	ESYT1	10.5973	3.63227e-25	1.57724e-24	1.16456
628	TEX14	10.5898	4.00919e-25	1.73909e-24	1.50384
629	ZNF367	10.579	4.58539e-25	1.98569e-24	2.04678
630	KIF18A	10.5647	5.19845e-25	2.24996e-24	1.65001
631	UNC13D	10.5395	6.498e-25	2.80628e-24	1.58403
632	CHP1	10.5389	6.39455e-25	2.76218e-24	1.06235
633	ATAD5	10.5351	6.84058e-25	2.95114e-24	1.36094
634	NFKB1	10.4976	9.31257e-25	4.00505e-24	0.858902
635	UHRF1BP1L	10.488	1.04773e-24	4.50033e-24	1.06409
636	MPP1	10.4516	1.47282e-24	6.30652e-24	1.09469
637	RACGAP1	10.4037	2.49208e-24	1.0605e-23	1.87072
638	ENSG00000264545	10.4024	2.54041e-24	1.08084e-23	2.3232
639	SIAH2	10.4	2.43422e-24	1.03609e-23	1.09862
640	RRP12	10.366	3.49254e-24	1.48104e-23	1.29049
641	MFSD1	10.3613	3.61303e-24	1.53183e-23	1.17969
642	RPS6KA1	10.3524	3.94941e-24	1.67135e-23	1.34262
643	TXNDC11	10.3494	4.10417e-24	1.73614e-23	1.29625
644	SCMH1	10.3176	5.36873e-24	2.26595e-23	0.796798
645	ARG1	10.3051	6.3243e-24	2.66654e-23	2.01454
646	CS	10.3045	6.24123e-24	2.63206e-23	1.14289
647	SLC51A	10.2982	6.98073e-24	2.93911e-23	2.88099
648	TSC22D2	10.2911	6.92379e-24	2.91573e-23	0.860925
649	ROGDI	10.278	8.0169e-24	3.36987e-23	1.33233
650	CMTM7	10.2461	1.06178e-23	4.44685e-23	0.970195
651	TPTEP2-CSNK1E	10.2358	1.17913e-23	4.93233e-23	0.922467
652	DCAF1	10.2291	1.30291e-23	5.44567e-23	1.33809
653	MAP2K3	10.2262	1.3073e-23	5.46293e-23	1.2822
654	CLTCL1	10.2147	1.50153e-23	6.26357e-23	1.7078
655	GALM	10.2076	1.59475e-23	6.65064e-23	1.37913
656	ADAM8	10.1929	1.7595e-23	7.33031e-23	1.27675
657	G6PD	10.1717	2.17386e-23	9.03104e-23	1.11513
658	PCBD2	10.1709	2.25532e-23	9.3657e-23	1.27538
659	ATP2B1	10.151	2.58452e-23	1.07134e-22	0.749947
660	STAG1	10.1459	2.70096e-23	1.11938e-22	0.633703
661	BCL2L13	10.1421	2.92277e-23	1.21009e-22	1.09795
662	COX17	10.1401	2.88005e-23	1.19288e-22	0.819041
663	MFSD10	10.1323	3.1839e-23	1.31715e-22	0.968641
664	CYBA	10.1108	3.68781e-23	1.52286e-22	0.618548
665	AP1S2	10.0998	4.2856e-23	1.76689e-22	0.919619
666	ADAM17	10.0984	4.36502e-23	1.79856e-22	0.927091
667	KNL1	10.073	5.71344e-23	2.34666e-22	1.6003
668	EPS15L1	10.0725	5.62687e-23	2.31203e-22	1.14533
669	KCNE1	10.0708	5.74906e-23	2.36082e-22	1.67097
670	NRF1	10.047	7.0446e-23	2.88766e-22	0.951785
671	LIN52	10.0388	7.86841e-23	3.2164e-22	1.40572
672	CENPK	10.0355	8.01735e-23	3.27469e-22	1.26992
673	MYO9B	10.0316	8.00843e-23	3.27234e-22	0.81004
674	CGAS	10.0282	8.59016e-23	3.50588e-22	1.42164
675	BCL2A1	10.0172	8.75309e-23	3.57167e-22	0.968064
676	ASH1L	10.0074	1.00179e-22	4.08049e-22	0.662211
677	KDM1B	10.006	1.06514e-22	4.33685e-22	1.44422
678	CIP2A	9.9835	1.32739e-22	5.39399e-22	1.65707
679	AP5B1	9.97925	1.37006e-22	5.56408e-22	1.72023
680	GPCPD1	9.97787	1.32786e-22	5.39483e-22	0.763532
681	HS3ST5	9.97675	1.44737e-22	5.87573e-22	3.1812
682	CHSY1	9.96311	1.54985e-22	6.28806e-22	0.928876
683	CNR2	9.96233	1.57195e-22	6.37646e-22	1.57416
684	LYRM1	9.95735	1.65497e-22	6.71058e-22	1.28164
685	CAPZB	9.9393	1.86452e-22	7.55139e-22	0.612207
686	DHX15	9.92932	2.12293e-22	8.58953e-22	0.897656
687	PIK3CD	9.90773	2.59212e-22	1.04653e-21	1.24202
688	GAS2	9.8977	2.94575e-22	1.18861e-21	2.00989
689	OPA1	9.89698	2.87791e-22	1.16146e-21	0.930583
690	SHCBP1	9.87151	3.74952e-22	1.50733e-21	1.75623
691	SLC39A3	9.87008	3.73227e-22	1.50069e-21	1.29198
692	THSD7A	9.85169	4.31065e-22	1.73156e-21	1.1167
693	IRAK3	9.84303	4.70841e-22	1.88766e-21	1.1038
694	SLFN13	9.83951	5.09301e-22	2.03829e-21	2.4105
695	TANGO6	9.82091	5.89659e-22	2.35578e-21	1.36226
696	IKZF3	9.81726	6.28029e-22	2.50762e-21	3.14667
697	TXK	9.80641	6.67297e-22	2.66184e-21	1.42188
698	TOPBP1	9.80381	6.8189e-22	2.71899e-21	1.0329
699	BLM	9.80242	6.98464e-22	2.78455e-21	1.41966
700	NADK	9.79114	7.72073e-22	3.07325e-21	1.38823
701	CYLD	9.79103	7.38657e-22	2.94194e-21	0.949955
702	N4BP2	9.78136	8.28303e-22	3.29581e-21	0.841508
703	KIF3B	9.77641	8.85305e-22	3.5199e-21	1.24478
704	VTA1	9.76968	9.34965e-22	3.7152e-21	1.01685
705	NET1	9.74854	1.11715e-21	4.4323e-21	1.0622
706	LAX1	9.73275	1.3577e-21	5.37531e-21	2.752
707	RP2	9.70995	1.61209e-21	6.36905e-21	1.16925
708	CEP350	9.70989	1.57125e-21	6.20889e-21	0.744991
709	SPAG9	9.70547	1.64514e-21	6.49218e-21	0.741056
710	PAXBP1	9.70481	1.67287e-21	6.59782e-21	0.939476
711	S100A8	9.69617	1.63339e-21	6.44828e-21	0.916862
712	RAF1	9.67775	2.12624e-21	8.35715e-21	0.857595
713	PLA2G4A	9.65979	2.58266e-21	1.01241e-20	1.49724
714	XRCC4	9.65653	2.59058e-21	1.01532e-20	1.00192
715	EHD1	9.64192	2.95948e-21	1.15837e-20	1.18132
716	GSN	9.60055	4.19776e-21	1.63714e-20	0.689792
717	KIF15	9.58718	4.97692e-21	1.93699e-20	1.59746
718	RHBDD2	9.58567	4.8742e-21	1.8988e-20	1.07985
719	E2F3	9.57413	5.42882e-21	2.10968e-20	0.877769
720	TIMP2	9.55565	6.41076e-21	2.48659e-20	0.887192
721	ZNRF2	9.53529	7.81676e-21	3.02456e-20	1.17918
722	XPO6	9.52833	8.23778e-21	3.18269e-20	0.944803
723	AVP	9.52628	8.49246e-21	3.27925e-20	1.76586
724	TPX2	9.51392	9.284e-21	3.58154e-20	1.12266
725	TRIB1	9.50869	9.91243e-21	3.82183e-20	1.31499
726	MFSD14B	9.49039	1.1645e-20	4.47981e-20	1.01039
727	IGF2BP3	9.48679	1.18309e-20	4.54963e-20	0.709414
728	TENT5C	9.46679	1.45626e-20	5.5897e-20	1.61787
729	RAP1GAP2	9.45567	1.59054e-20	6.09829e-20	1.33436
730	ATXN7	9.44384	1.74608e-20	6.6835e-20	0.905894
731	ARID3B	9.42268	2.10573e-20	8.03778e-20	1.02769
732	CCDC200	9.39336	2.79334e-20	1.06368e-19	1.45997
733	NCAPG	9.3917	2.84812e-20	1.08395e-19	1.55495
734	ECT2	9.37829	3.20748e-20	1.21936e-19	1.49476
735	EDEM1	9.36736	3.47488e-20	1.31956e-19	1.11782
736	CENPE	9.33407	4.68651e-20	1.77444e-19	1.38816
737	DEPDC1B	9.33156	4.84872e-20	1.83485e-19	1.59747
738	ATP6V0A2	9.31497	5.49031e-20	2.07384e-19	1.05875
739	KAT2B	9.31461	5.49296e-20	2.07446e-19	1.11005
740	PHTF1	9.31319	5.58678e-20	2.10873e-19	1.02973
741	ORC1	9.30049	6.45505e-20	2.43024e-19	2.16089
742	SLC37A1	9.28864	6.89593e-20	2.59291e-19	1.25068
743	R3HDM2	9.28851	6.88424e-20	2.58945e-19	0.744435
744	SLC25A37	9.2882	6.88545e-20	2.58945e-19	0.871239
745	KLHL2	9.27716	7.63451e-20	2.86645e-19	1.08461
746	NUP153	9.26877	8.20864e-20	3.08089e-19	0.838947
747	TRAF3IP3	9.25277	9.58882e-20	3.59563e-19	1.49264
748	BRCA1	9.25015	9.78142e-20	3.66652e-19	1.08171
749	TUBGCP3	9.24403	1.02762e-19	3.85058e-19	1.02911
750	RPN2	9.23427	1.10467e-19	4.13782e-19	0.727588
751	DNA2	9.22733	1.21764e-19	4.55682e-19	1.7873
752	ZCCHC17	9.22279	1.23056e-19	4.60433e-19	0.896656
753	FASN	9.22125	1.25455e-19	4.69239e-19	1.12373
754	PNP	9.21909	1.27425e-19	4.76349e-19	1.12362
755	GMDS	9.21137	1.35842e-19	5.07631e-19	0.912293
756	CANX	9.20911	1.35905e-19	5.07774e-19	0.610845
757	RALGPS1	9.20452	1.47466e-19	5.50571e-19	1.74402
758	TOX	9.19977	1.49953e-19	5.59755e-19	1.13977
759	INPP4A	9.19881	1.51268e-19	5.64559e-19	0.995267
760	STAU2	9.19408	1.57561e-19	5.87728e-19	0.88525
761	TRPM6	9.18988	1.64324e-19	6.12292e-19	1.65631
762	PPP6R3	9.18866	1.63279e-19	6.08619e-19	0.668762
763	GYG1	9.17794	1.82288e-19	6.78491e-19	1.1472
764	HELB	9.1761	1.86602e-19	6.94172e-19	1.34515
765	TLK1	9.15889	2.11493e-19	7.85779e-19	0.712593
766	STAC	9.15537	2.1783e-19	8.09031e-19	1.1755
767	IGF1R	9.15387	2.18938e-19	8.13001e-19	0.6371
768	HK2	9.15141	2.29144e-19	8.50134e-19	1.18547
769	EEF2K	9.14849	2.34643e-19	8.70225e-19	1.04646
770	IQCB1	9.13792	2.57908e-19	9.55478e-19	0.943597
771	TBK1	9.12736	2.81769e-19	1.04294e-18	0.929229
772	FANCA	9.12245	3.00069e-19	1.10968e-18	1.47727
773	EXO1	9.11744	3.15765e-19	1.16689e-18	1.97009
774	PLAAT5	9.10646	3.45266e-19	1.27431e-18	2.29826
775	RAD18	9.1037	3.48722e-19	1.28684e-18	1.22361
776	OLIG1	9.10148	3.56736e-19	1.31523e-18	1.85368
777	MELK	9.10065	3.61637e-19	1.33307e-18	1.518
778	TTC7B	9.10038	3.51736e-19	1.29726e-18	0.83824
779	ARID1A	9.09067	3.82914e-19	1.41049e-18	0.696918
780	PDSS2	9.06009	5.02392e-19	1.84565e-18	0.851327
781	MAPK6	9.04109	5.87515e-19	2.1553e-18	0.764245
782	RABGAP1L	9.0394	5.92272e-19	2.17236e-18	0.66928
783	ZC3H3	9.03648	6.25316e-19	2.29072e-18	1.45355
784	UBAP2	9.03482	6.23718e-19	2.28527e-18	0.805841
785	MAP3K5	9.02726	6.60432e-19	2.4155e-18	0.977754
786	PARP4	9.01258	7.5195e-19	2.7473e-18	0.899518
787	PIK3CG	9.01183	7.62974e-19	2.78708e-18	1.22316
788	RTN4	8.99962	8.35214e-19	3.04504e-18	0.598122
789	P2RX1	8.96158	1.15676e-18	4.20692e-18	0.99443
790	ENTPD5	8.93206	1.52667e-18	5.53175e-18	1.46658
791	MRTFA	8.93068	1.50132e-18	5.44374e-18	0.713434
792	AOC1	8.92918	1.57139e-18	5.68981e-18	2.31414
793	ACTN4	8.92577	1.55449e-18	5.63158e-18	0.664055
794	ITGAM	8.92313	1.59727e-18	5.78049e-18	1.10955
795	MIS18BP1	8.9153	1.71693e-18	6.19939e-18	0.796122
796	ACSM1	8.90692	1.88837e-18	6.81245e-18	1.78538
797	DTL	8.90294	1.95194e-18	7.03688e-18	1.45822
798	TMEM161B	8.89036	2.16342e-18	7.78974e-18	1.2421
799	CTSC	8.88675	2.03418e-18	7.32951e-18	0.511404
800	ACSL4	8.88134	2.26819e-18	8.16272e-18	0.795399
801	INSR	8.88077	2.30027e-18	8.27526e-18	0.845032
802	SUSD6	8.8748	2.4094e-18	8.66484e-18	0.852733
803	NGLY1	8.86533	2.63724e-18	9.47761e-18	0.895179
804	ERP27	8.86306	2.77073e-18	9.94698e-18	2.29047
805	ZDHHC2	8.85823	2.82533e-18	1.01359e-17	1.26061
806	NEIL3	8.85769	2.90662e-18	1.04221e-17	2.30555
807	JMJD1C	8.84552	3.04376e-18	1.0912e-17	0.523608
808	BRAF	8.84206	3.16047e-18	1.13245e-17	0.629614
809	CELF1	8.83198	3.46916e-18	1.2409e-17	0.687597
810	EPG5	8.82214	3.81571e-18	1.36297e-17	1.08288
811	TBL1X	8.81494	3.96237e-18	1.41462e-17	0.675128
812	FOSB	8.81193	4.06341e-18	1.4502e-17	0.664433
813	ADPGK	8.80945	4.23298e-18	1.50967e-17	0.980859
814	CYB5R4	8.80221	4.47312e-18	1.59476e-17	0.973745
815	PPP2R2D	8.79882	4.62456e-18	1.64847e-17	0.890195
816	CEP85L	8.79602	4.69245e-18	1.67209e-17	0.746802
817	SP4	8.79077	4.93766e-18	1.75856e-17	1.13828
818	SUZ12	8.7878	5.05347e-18	1.79918e-17	0.770917
819	PHKA2	8.78517	5.24152e-18	1.86517e-17	1.36638
820	MGAT5	8.7658	5.99958e-18	2.13308e-17	0.733631
821	SERPINB1	8.7518	6.6168e-18	2.34929e-17	0.729975
822	TMPO	8.75156	6.78266e-18	2.40654e-17	0.730927
823	CLSPN	8.75063	6.97866e-18	2.47564e-17	1.27875
824	FLVCR1	8.74896	7.11151e-18	2.52233e-17	1.34374
825	GIT2	8.74156	7.40481e-18	2.62455e-17	0.840038
826	SLC16A3	8.73541	7.74825e-18	2.74487e-17	0.767547
827	ERO1A	8.73188	7.9725e-18	2.82334e-17	0.783638
828	TMED8	8.72441	8.63639e-18	3.0553e-17	1.03081
829	CCDC88B	8.71894	9.05501e-18	3.20066e-17	1.38814
830	G3BP1	8.67912	1.246e-17	4.38694e-17	0.703333
831	WSB1	8.67349	1.28447e-17	4.51931e-17	0.540614
832	TRANK1	8.66696	1.39725e-17	4.91109e-17	1.2489
833	XKR6	8.65143	1.5596e-17	5.47518e-17	0.755508
834	INSIG1	8.64764	1.61948e-17	5.68346e-17	0.956077
835	ARAP2	8.64736	1.64003e-17	5.75461e-17	1.44217
836	MYCBP2	8.64154	1.68273e-17	5.90142e-17	0.607807
837	SMC4	8.63612	1.77292e-17	6.21562e-17	0.809248
838	ATAD2B	8.63215	1.8383e-17	6.43937e-17	0.780455
839	TPM3	8.62967	1.82407e-17	6.39167e-17	0.476337
840	RRM1	8.62779	1.92055e-17	6.7229e-17	1.03579
841	ENOSF1	8.62585	1.9414e-17	6.79358e-17	0.844575
842	WDR33	8.62486	1.95173e-17	6.82857e-17	0.739257
843	CEP192	8.62064	2.03477e-17	7.11549e-17	0.945075
844	ACSS1	8.61928	2.08742e-17	7.29713e-17	1.78337
845	RSBN1L	8.61775	2.07049e-17	7.23917e-17	0.73445
846	PRKCZ	8.61143	2.20867e-17	7.71578e-17	1.56574
847	RNF34	8.6093	2.23466e-17	7.80258e-17	1.00731
848	PSME4	8.59585	2.47317e-17	8.62372e-17	0.740658
849	USP20	8.59485	2.51566e-17	8.76744e-17	1.27598
850	GALNT10	8.59172	2.5638e-17	8.93217e-17	0.983476
851	KCNK5	8.58968	2.67703e-17	9.32038e-17	2.21944
852	GATAD2B	8.58892	2.6111e-17	9.09391e-17	0.716147
853	COG7	8.58435	2.75427e-17	9.58444e-17	1.14521
854	LST1	8.58356	2.60784e-17	9.08408e-17	0.63624
855	MYBL2	8.56704	3.19206e-17	1.10892e-16	1.48289
856	STAG2	8.5598	3.31966e-17	1.15306e-16	0.664114
857	EXOC4	8.55315	3.4793e-17	1.20789e-16	0.587321
858	GALNT3	8.55259	3.59364e-17	1.24696e-16	1.66097
859	TACC3	8.55043	3.63234e-17	1.25975e-16	1.16657
860	RAP1B	8.54421	3.72107e-17	1.28987e-16	0.523594
861	H3C2	8.53474	4.13473e-17	1.43134e-16	1.41853
862	TASL	8.53256	4.22671e-17	1.46269e-16	1.53668
863	SLC36A4	8.52473	4.45393e-17	1.54029e-16	0.857844
864	EEFSEC	8.52076	4.62295e-17	1.59794e-16	1.04637
865	ABCC1	8.51505	4.79184e-17	1.65521e-16	0.832543
866	NCAPH	8.50353	5.38877e-17	1.85829e-16	1.64946
867	GSK3B	8.49305	5.68437e-17	1.95794e-16	0.601717
868	TRIM14	8.47327	6.85727e-17	2.35682e-16	1.47015
869	STAMBPL1	8.47199	6.97004e-17	2.39518e-16	1.89003
870	PDIA3	8.47048	6.80528e-17	2.33934e-16	0.531109
871	MAPKAPK3	8.45672	7.65334e-17	2.62693e-16	0.827026
872	TMEM154	8.44397	8.41898e-17	2.88829e-16	0.924628
873	EEPD1	8.43534	9.18249e-17	3.14813e-16	1.06336
874	JARID2	8.43269	9.16233e-17	3.14174e-16	0.58142
875	SNRK	8.42232	1.00473e-16	3.43891e-16	0.729478
876	EZR	8.41049	1.11202e-16	3.79794e-16	0.733723
877	RANBP9	8.38758	1.34368e-16	4.5808e-16	0.745398
878	KIAA1958	8.37662	1.47104e-16	5.00755e-16	0.824687
879	KIF4A	8.36786	1.60591e-16	5.46036e-16	1.51575
880	TRAPPC10	8.36391	1.63592e-16	5.56057e-16	0.859814
881	ARFGEF2	8.35706	1.72524e-16	5.86031e-16	0.825264
882	TPP2	8.34933	1.8301e-16	6.20834e-16	0.76164
883	CENPI	8.34449	1.94634e-16	6.59183e-16	1.68557
884	TFDP1	8.34183	1.95202e-16	6.60995e-16	0.929767
885	WDR76	8.33575	2.08149e-16	7.03682e-16	1.57225
886	SRBD1	8.33353	2.08985e-16	7.06394e-16	0.887818
887	OLR1	8.33076	2.17361e-16	7.34225e-16	2.19136
888	ASF1B	8.304	2.69233e-16	9.0692e-16	1.88198
889	ATP13A3	8.29144	2.91531e-16	9.80752e-16	0.838463
890	ZNF207	8.29084	2.90071e-16	9.75998e-16	0.604144
891	GEN1	8.28557	3.10249e-16	1.04236e-15	1.45106
892	KLF6	8.28045	3.12598e-16	1.05008e-15	0.540637
893	GPAA1	8.27203	3.41871e-16	1.14618e-15	1.01021
894	TYW1B	8.26539	3.61544e-16	1.21154e-15	1.148
895	GDA	8.26321	3.7582e-16	1.25836e-15	3.61127
896	STXBP2	8.25683	3.82965e-16	1.28187e-15	0.998204
897	GSTCD	8.25655	3.88276e-16	1.29902e-15	1.11583
898	GFI1	8.2365	4.60539e-16	1.53804e-15	2.15078
899	NUP50	8.2338	4.61009e-16	1.53936e-15	0.906866
900	ELOVL6	8.23364	4.6481e-16	1.5513e-15	1.01629
901	RAB3D	8.21905	5.20669e-16	1.73408e-15	1.28013
902	ICAM3	8.21387	5.33802e-16	1.77753e-15	0.881463
903	ARHGAP26	8.19971	5.87825e-16	1.95522e-15	0.636905
904	CCNL1	8.19341	6.29139e-16	2.09028e-15	0.666237
905	CEP55	8.18897	6.65545e-16	2.20918e-15	1.58598
906	TGFBR2	8.18827	6.45826e-16	2.14537e-15	0.58314
907	LMBR1	8.18097	6.98269e-16	2.31623e-15	0.775163
908	ELL2	8.17529	7.17797e-16	2.37986e-15	0.671877
909	MSN	8.17219	7.38443e-16	2.44634e-15	0.545235
910	ABHD5	8.17208	7.37342e-16	2.44309e-15	0.846103
911	GAB3	8.17204	7.52352e-16	2.49162e-15	1.15197
912	TEX2	8.16891	7.77503e-16	2.57409e-15	1.24603
913	CA8	8.16488	7.83824e-16	2.59419e-15	0.936628
914	CHST12	8.15858	8.36645e-16	2.76723e-15	1.07969
915	LCLAT1	8.15605	8.53047e-16	2.82103e-15	0.880234
916	NRDE2	8.15082	8.91448e-16	2.94613e-15	1.13149
917	PPP4R3B	8.14925	8.93808e-16	2.95346e-15	0.718889
918	CD52	8.14568	8.826e-16	2.91736e-15	0.642805
919	SEC16A	8.14219	9.48531e-16	3.13077e-15	0.909546
920	CHAF1A	8.13865	9.84341e-16	3.24586e-15	1.254
921	H1-4	8.13679	9.80289e-16	3.23353e-15	0.735479
922	NFE2L2	8.13114	1.02031e-15	3.36231e-15	0.557663
923	HK3	8.13086	1.04094e-15	3.42865e-15	1.61183
924	GALNT7	8.13067	1.03652e-15	3.41518e-15	0.859504
925	GPR132	8.11988	1.13909e-15	3.74478e-15	1.55323
926	SLC44A1	8.1108	1.18292e-15	3.887e-15	0.610646
927	DGAT1	8.1094	1.23147e-15	4.04204e-15	1.19349
928	MSRB1	8.10776	1.22002e-15	4.00574e-15	0.877652
929	PLS1	8.10054	1.33783e-15	4.38137e-15	1.90895
930	RGS18	8.10022	1.30052e-15	4.26327e-15	0.961184
931	PDS5A	8.095	1.36168e-15	4.45808e-15	0.605351
932	PCLAF	8.09176	1.3941e-15	4.56131e-15	0.833119
933	FANCD2	8.09106	1.43156e-15	4.68092e-15	1.42978
934	RFX2	8.09091	1.42463e-15	4.65898e-15	1.06854
935	ENOX2	8.09029	1.43316e-15	4.6854e-15	1.16237
936	DNM2	8.06949	1.66595e-15	5.43956e-15	0.757904
937	DHRS9	8.06112	1.80783e-15	5.89723e-15	1.75086
938	SGPP1	8.05422	1.90374e-15	6.2042e-15	1.36602
939	PCNA	8.02676	2.33328e-15	7.58731e-15	0.966412
940	NCAPD2	8.01765	2.51546e-15	8.17198e-15	1.08995
941	ALDH3B1	8.0134	2.60866e-15	8.47075e-15	1.7405
942	SVIL	8.00784	2.63423e-15	8.5511e-15	0.518568
943	AZIN1	7.99367	2.99602e-15	9.71024e-15	0.73905
944	MSRA	7.99208	3.05393e-15	9.89484e-15	0.992227
945	SPOPL	7.97998	3.34339e-15	1.08208e-14	0.863326
946	STRBP	7.97978	3.34248e-15	1.08196e-14	0.846797
947	ARMC8	7.97906	3.36689e-15	1.08951e-14	0.811216
948	WDR62	7.97654	3.50031e-15	1.13162e-14	2.00648
949	DEF6	7.9649	3.78088e-15	1.22138e-14	1.34288
950	SFT2D1	7.96088	3.84474e-15	1.24162e-14	0.680335
951	SFMBT1	7.94231	4.52443e-15	1.45883e-14	1.67548
952	NBN	7.92958	4.94107e-15	1.59168e-14	0.890125
953	IL18R1	7.92859	4.89884e-15	1.57857e-14	0.855706
954	EIF4E	7.91253	5.61523e-15	1.80462e-14	0.77278
955	VAV1	7.87562	7.46655e-15	2.39141e-14	1.20482
956	AFAP1	7.87305	7.56623e-15	2.42258e-14	0.857559
957	PKP2	7.87041	7.72606e-15	2.4726e-14	1.01142
958	ARHGAP4	7.86529	8.04209e-15	2.57175e-14	1.01433
959	PHIP	7.86227	8.1451e-15	2.60429e-14	0.592242
960	GBF1	7.85311	8.78934e-15	2.80766e-14	0.699046
961	RTTN	7.85119	9.00819e-15	2.87535e-14	1.09017
962	CFAP119	7.84354	9.59876e-15	3.06007e-14	1.81622
963	CNOT6	7.82734	1.07496e-14	3.42114e-14	0.851566
964	MGAT4A	7.82543	1.09445e-14	3.48102e-14	1.32111
965	FBXO34	7.81709	1.15216e-14	3.66232e-14	0.680724
966	MSL2	7.81047	1.22204e-14	3.88084e-14	0.992705
967	CRACR2A	7.79442	1.39557e-14	4.42309e-14	1.89163
968	RBM26	7.78883	1.42761e-14	4.52255e-14	0.629633
969	FOSL1	7.78731	1.4584e-14	4.61798e-14	1.35365
970	AGPAT3	7.78032	1.52901e-14	4.83785e-14	0.843595
971	SAE1	7.77781	1.55844e-14	4.92945e-14	0.782175
972	CDK5RAP2	7.77584	1.57943e-14	4.99431e-14	0.818308
973	TOR1AIP1	7.77521	1.58872e-14	5.02291e-14	0.930833
974	CCT6B	7.7659	1.72724e-14	5.45585e-14	1.73823
975	SDF2L1	7.75676	1.82523e-14	5.76009e-14	0.812666
976	MIA2	7.75505	1.85134e-14	5.8407e-14	0.863303
977	TFDP2	7.7521	1.87927e-14	5.9261e-14	0.6447
978	ACACA	7.75101	1.90489e-14	6.00596e-14	0.724121
979	FBXO42	7.74984	1.9154e-14	6.03767e-14	0.776729
980	ENSG00000250349	7.73837	2.11122e-14	6.64431e-14	1.30434
981	GABPB1	7.73543	2.13566e-14	6.71918e-14	0.708974
982	PLEKHA2	7.72676	2.26435e-14	7.11756e-14	0.810366
983	ABCB10	7.72059	2.40711e-14	7.55824e-14	1.10867
984	LRRK1	7.7166	2.46751e-14	7.7432e-14	1.17963
985	SLC66A2	7.71569	2.49188e-14	7.8173e-14	0.93931
986	IL17RA	7.71484	2.48576e-14	7.79928e-14	0.852114
987	FGR	7.70801	2.65192e-14	8.31175e-14	1.64142
988	FGD3	7.69417	2.90953e-14	9.10397e-14	1.15649
989	MYH9	7.69304	2.88959e-14	9.04296e-14	0.472066
990	BMPR1A	7.67525	3.34318e-14	1.04466e-13	0.671299
991	REXO5	7.67162	3.49445e-14	1.09094e-13	1.7425
992	FERMT3	7.66518	3.59119e-14	1.12029e-13	0.84902
993	PNPLA6	7.66463	3.61529e-14	1.12747e-13	0.917201
994	PTPRE	7.66358	3.60655e-14	1.12492e-13	0.62418
995	LIG3	7.66028	3.78487e-14	1.17893e-13	1.22624
996	UIMC1	7.6329	4.59398e-14	1.42794e-13	0.745199
997	NDUFV2	7.62972	4.64191e-14	1.44262e-13	0.482718
998	DHRS7B	7.62603	4.84827e-14	1.50562e-13	0.909027
999	MROH1	7.62412	4.93062e-14	1.5305e-13	1.09454
1000	SEC24A	7.62371	4.9306e-14	1.5305e-13	0.846519
1001	PCMT1	7.61522	5.23195e-14	1.62233e-13	0.657127
1002	MMS22L	7.60843	5.52041e-14	1.70998e-13	0.939282
1003	MTMR6	7.60536	5.64196e-14	1.74684e-13	0.862343
1004	POLE	7.60487	5.70584e-14	1.76635e-13	1.28461
1005	UBR4	7.59684	5.97267e-14	1.84785e-13	0.638317
1006	VSTM1	7.58798	6.38296e-14	1.97213e-13	1.34112
1007	KIF24	7.58321	6.74e-14	2.08026e-13	1.90918
1008	CCDC91	7.57702	6.93094e-14	2.13791e-13	0.687213
1009	LRP8	7.57032	7.38499e-14	2.27593e-13	1.54786
1010	CDKN2A	7.56955	7.42773e-14	2.28842e-13	1.80074
1011	INO80D	7.56905	7.36566e-14	2.27065e-13	0.802595
1012	TMEM131L	7.56836	7.38485e-14	2.27593e-13	0.77255
1013	ST3GAL2	7.56615	7.51264e-14	2.31388e-13	0.748558
1014	VPS53	7.55523	8.12962e-14	2.50055e-13	0.719639
1015	DAB1	7.52308	1.04275e-13	3.19639e-13	1.45335
1016	ZDHHC13	7.52103	1.0569e-13	3.23834e-13	1.28065
1017	SMURF1	7.50758	1.15274e-13	3.52727e-13	0.707209
1018	TTF2	7.4973	1.25307e-13	3.82973e-13	1.08952
1019	PARPBP	7.49232	1.30133e-13	3.97487e-13	1.21897
1020	DDX39A	7.48229	1.39248e-13	4.24699e-13	0.881433
1021	KBTBD11	7.48137	1.41367e-13	4.31034e-13	1.63887
1022	GATA1	7.48017	1.40753e-13	4.29227e-13	1.10069
1023	USP34	7.47299	1.47491e-13	4.4964e-13	0.503565

## Sheet: neutrophil
	genes	scores	pvals	pvals_adj	logfoldchanges
0	SRGN	161.539	0	0	4.21621
1	CD24	114.887	0	0	3.99123
2	CAMK1D	102.709	0	0	3.82864
3	S100A4	100.303	0	0	3.75522
4	CD69	99.5196	0	0	4.07983
5	ACTB	97.0184	0	0	2.08467
6	SAMSN1	93.6879	0	0	3.70834
7	S100A6	88.0279	0	0	3.11673
8	CLC	87.0275	0	0	5.03008
9	PLPP1	86.2687	0	0	4.29857
10	S100A8	82.9976	0	0	5.06
11	S100P	82.012	0	0	4.20153
12	S100A9	81.9807	0	0	4.87774
13	CCL4	79.4494	0	0	4.70481
14	CSF2RB	78.2673	0	0	4.10453
15	NAMPT	75.9681	0	0	3.05805
16	TYROBP	74.4147	0	0	3.19377
17	BCL2A1	73.0329	0	0	4.51168
18	IL3RA	72.0679	0	0	3.40044
19	PLAUR	70.684	0	0	3.84333
20	NCF1	69.7262	0	0	4.47902
21	TMSB4X	68.874	0	0	1.74699
22	ANKRD44	68.5247	0	0	2.98806
23	FTL	68.4363	0	0	1.80945
24	MXD1	67.7605	0	0	3.38218
25	CHST11	67.5389	0	0	2.63209
26	COTL1	67.519	0	0	2.67
27	SLCO3A1	66.9618	0	0	3.36592
28	BTG2	66.9158	0	0	2.73563
29	BIRC3	63.2509	0	0	4.3503
30	CD52	62.5635	0	0	3.07744
31	SH3BGRL3	60.8702	0	0	2.06126
32	CCL3	60.721	0	0	3.86079
33	LCP1	60.0707	0	0	2.48047
34	LST1	59.2901	0	0	2.83385
35	PTPRC	58.4386	0	0	2.7086
36	LCP2	57.5984	0	0	3.07681
37	NFKBIA	54.2198	0	0	2.59124
38	PIK3CB	54.2041	0	0	2.56224
39	STK17B	53.8552	0	0	2.32415
40	RHOH	53.7514	0	0	3.01594
41	MCTP1	53.5727	0	0	2.58676
42	CTSC	53.5071	0	0	1.9741
43	STXBP5	53.1162	0	0	2.17901
44	IKZF1	52.0069	0	0	2.7355
45	GMFG	51.8788	0	0	2.21384
46	LGALS1	50.5954	0	0	1.95381
47	MAP3K8	50.3724	0	0	2.50538
48	RAC2	50.3596	0	0	2.39305
49	FRY	50.0828	0	0	2.55268
50	NCF2	49.7708	0	0	2.87518
51	CORO1A	49.6129	0	0	2.36836
52	CLU	49.1876	0	0	2.97992
53	ARHGAP15	49.0357	0	0	2.2672
54	CCL4L2	48.8458	0	0	3.93484
55	IL1RAP	48.6635	0	0	2.36864
56	SAT1	47.7276	0	0	2.01141
57	RAB11FIP1	46.7034	0	0	2.16698
58	RAB27A	46.3	0	0	2.50758
59	EGR3	46.1458	0	0	2.7235
60	PGD	45.9179	0	0	2.0629
61	PYGL	45.6766	0	0	2.6831
62	YES1	45.563	0	0	2.05699
63	NFKBID	45.3168	0	0	2.82556
64	ADGRE1	45.2636	0	0	4.19272
65	NR4A3	45.1245	0	0	2.64968
66	CYTIP	44.9864	0	0	2.96494
67	CXCL8	44.6605	0	0	2.98142
68	LTC4S	44.4536	0	0	2.784
69	PIM1	44.4013	0	0	2.1844
70	SNTB1	44.1616	0	0	2.49372
71	ABCC4	43.8103	0	0	2.24222
72	DOCK8	43.3825	0	0	1.99997
73	CYLD	43.1758	0	0	2.67427
74	GLUL	43.1025	0	0	2.01488
75	CFD	42.9977	0	0	2.7105
76	JAML	42.7515	0	0	2.80654
77	NFKBIZ	42.6908	0	0	2.13925
78	LYN	41.7221	0	0	1.88209
79	RUNX1	41.6767	0	0	1.8388
80	TMEM154	41.5913	0	0	2.85039
81	LTB	41.3531	0	0	2.775
82	OAZ1	41.1858	0	0	1.3926
83	RASSF5	41.115	0	0	2.84613
84	NCF4	40.6775	0	0	2.28582
85	SLC29A1	40.344	3.06175e-305	3.95689e-304	2.76447
86	AREG	40.0695	4.97243e-301	6.30769e-300	3.85914
87	SOS1	39.994	8.62264e-303	1.1033e-301	1.88375
88	MCTP2	39.9206	5.70924e-303	7.31427e-302	2.10432
89	CYRIB	39.8363	1.54639e-301	1.9689e-300	1.74785
90	INPP5A	39.4448	5.97594e-295	7.4121e-294	2.10147
91	PTPRJ	39.3905	2.63098e-294	3.24572e-293	2.26112
92	ALOX5AP	39.1994	1.00768e-292	1.235e-291	2.4204
93	PTPN1	38.9259	1.09885e-288	1.33015e-287	1.90776
94	PTAFR	38.8467	6.81151e-287	8.17342e-286	2.46625
95	CELF2	38.7897	3.35307e-289	4.06365e-288	1.72921
96	ITGAM	38.7708	8.47554e-285	1.00822e-283	3.12268
97	RIN3	38.759	1.13609e-286	1.36166e-285	1.96494
98	ANXA11	38.7014	1.87288e-285	2.23177e-284	1.92794
99	PRKCB	38.3689	2.48036e-283	2.93532e-282	1.83914
100	ADAM8	38.3675	2.19634e-279	2.54951e-278	3.27904
101	MMP25	37.76	1.65723e-271	1.85687e-270	3.68655
102	SOCS2	37.6434	7.68227e-271	8.57514e-270	2.7171
103	CCL3L1	37.5793	9.0577e-270	1.0056e-268	3.3823
104	HIF1A	37.4841	6.3628e-271	7.11001e-270	1.56921
105	CCL2	37.4281	4.04463e-268	4.46163e-267	2.94468
106	STK4	37.1827	1.34125e-267	1.47559e-266	1.63916
107	FGD4	37.0726	1.08761e-265	1.1858e-264	1.94336
108	ARHGAP26	37.0557	5.12437e-266	5.59883e-265	1.77745
109	FAM107B	36.7262	1.62548e-262	1.74095e-261	1.65054
110	B4GALT5	36.1876	8.32065e-254	8.56082e-253	1.94671
111	LAPTM5	36.1633	1.70628e-254	1.76432e-253	1.80544
112	EMP3	36.1045	1.71127e-254	1.7686e-253	1.33176
113	RIPOR2	36.0704	5.22478e-252	5.34097e-251	2.50346
114	STAC	35.5844	2.21086e-245	2.18639e-244	2.9839
115	TEC	35.4496	1.89037e-244	1.85434e-243	2.30524
116	ADGRE3	35.2887	2.59233e-241	2.51542e-240	3.55873
117	CST7	35.1165	8.51514e-242	8.282e-241	2.10904
118	RNF144A	34.8918	6.56686e-238	6.25731e-237	2.02323
119	PIM2	34.8612	1.41924e-236	1.33997e-235	2.80272
120	MCL1	34.8309	3.23118e-238	3.08742e-237	1.47243
121	SIAH2	34.6306	4.46544e-234	4.17401e-233	2.35477
122	S100A11	34.6293	3.98745e-237	3.77682e-236	1.19529
123	PDE3B	34.5112	9.07525e-234	8.46381e-233	1.87921
124	MYO1F	34.4545	9.80133e-233	9.08351e-232	2.00237
125	SPNS3	34.4205	3.17764e-232	2.93307e-231	2.38007
126	VASP	34.3227	2.28528e-231	2.10187e-230	1.63981
127	DOCK2	34.3184	4.76905e-232	4.39805e-231	1.70482
128	GADD45B	34.2867	2.18208e-230	1.99894e-229	2.19136
129	CR1	34.2062	2.85974e-229	2.60124e-228	2.79636
130	SIRPA	33.933	1.16809e-225	1.04501e-224	2.58225
131	STK10	33.8727	4.38782e-226	3.93227e-225	1.70886
132	VSIR	33.8578	3.17721e-225	2.83137e-224	2.15981
133	FYB1	33.8342	1.24177e-225	1.10995e-224	1.92756
134	VSTM1	33.7222	2.71984e-222	2.38871e-221	4.49377
135	IER3	33.6941	2.89101e-224	2.56414e-223	1.89328
136	LPGAT1	33.4959	2.21319e-221	1.93798e-220	1.77302
137	HCK	33.4797	3.2332e-221	2.82754e-220	1.99957
138	SYK	33.3772	8.17814e-221	7.1279e-220	1.72778
139	ALDH1A2	33.0319	3.40472e-215	2.88583e-214	2.71252
140	ARHGDIB	32.6976	1.53801e-213	1.29194e-212	1.38881
141	TBXAS1	32.5179	3.22122e-210	2.65612e-209	1.81621
142	ICAM1	32.4015	7.21021e-208	5.87028e-207	2.47639
143	IL10RA	32.3887	9.45564e-208	7.69538e-207	2.53336
144	ALOX5	32.3752	6.61657e-208	5.39121e-207	2.3369
145	CAB39	32.2881	1.59748e-207	1.29601e-206	1.57527
146	RASSF2	32.2195	2.19136e-206	1.76326e-205	1.88698
147	GK	32.0873	1.5589e-204	1.24561e-203	2.33409
148	CYBA	31.9312	3.51807e-204	2.80562e-203	1.2337
149	CD53	31.8676	1.9966e-202	1.57402e-201	1.9421
150	CDA	31.8406	2.73648e-201	2.14583e-200	2.86025
151	OSBPL3	31.8143	3.9062e-202	3.07241e-201	1.81361
152	PILRA	31.7514	8.69808e-201	6.79742e-200	2.17477
153	RILPL2	31.6537	2.99814e-200	2.33592e-199	1.70518
154	TGFBR2	31.594	3.87377e-200	3.01246e-199	1.3811
155	C5AR1	31.4838	3.27146e-197	2.49058e-196	2.87519
156	MBP	31.439	8.09997e-198	6.18023e-197	1.72803
157	TALDO1	31.3234	7.44341e-197	5.64588e-196	1.33748
158	RFLNB	31.297	1.7279e-196	1.30726e-195	1.57293
159	MSRB1	31.1843	4.11586e-194	3.08339e-193	2.31675
160	BHLHE40	31.1822	1.65661e-194	1.2442e-193	1.9276
161	PTPN22	31.1734	1.12274e-194	8.44778e-194	1.90678
162	ABHD5	31.1449	5.05279e-194	3.78391e-193	2.09444
163	P2RY14	31.083	3.17689e-193	2.36537e-192	2.18113
164	ATP2A3	31.0738	5.57517e-193	4.14502e-192	2.21882
165	IL18R1	31.0167	1.16685e-192	8.64729e-192	2.09063
166	LPCAT2	30.7888	8.09553e-191	5.95451e-190	1.51848
167	DENND3	30.7538	1.35127e-189	9.84083e-189	2.03043
168	PLCG2	30.7134	1.34734e-190	9.89949e-190	1.25693
169	TNFAIP8	30.6019	5.72529e-189	4.15486e-188	1.38746
170	FTH1	30.5281	8.35035e-190	6.092e-189	0.890745
171	CEBPB	30.4277	2.16671e-186	1.54843e-185	1.5982
172	CD300LF	30.3264	2.16679e-184	1.52734e-183	2.66993
173	ADGRE5	30.2756	3.31174e-185	2.34722e-184	1.63749
174	ADGRE2	30.2576	7.70262e-184	5.40913e-183	2.38154
175	SLC2A3	30.2318	6.78103e-185	4.79293e-184	1.35827
176	CAP1	30.2136	3.47499e-184	2.44779e-183	1.27146
177	MSI2	30.0543	1.57517e-182	1.09535e-181	1.35394
178	ITGB2	29.7928	3.95853e-179	2.7053e-178	1.92389
179	ATP8B4	29.7906	2.21375e-180	1.52298e-179	1.50258
180	RAB8B	29.7887	3.24727e-179	2.2229e-178	1.55177
181	CCND3	29.7266	1.40218e-178	9.56046e-178	1.65585
182	ITPRIP	29.6822	1.44191e-177	9.77324e-177	2.16403
183	PDE4D	29.5068	1.2553e-177	8.51121e-177	1.17925
184	SPI1	29.4712	6.9791e-176	4.69038e-175	1.67862
185	BCL2	29.3793	8.46209e-175	5.64476e-174	1.70924
186	TRERF1	29.3574	6.75874e-175	4.5129e-174	1.48738
187	CCPG1	29.3396	2.78e-174	1.84847e-173	1.63482
188	IKZF2	29.33	1.36247e-174	9.07979e-174	1.8508
189	PADI4	29.2934	2.28086e-173	1.50784e-172	2.80443
190	TAGAP	29.1745	5.4066e-172	3.5492e-171	2.37789
191	SDCBP	29.1426	1.66549e-172	1.09611e-171	1.25899
192	RHBDD2	29.1181	1.91349e-171	1.24897e-170	2.13299
193	AGTPBP1	29.1006	3.87349e-172	2.54439e-171	1.37119
194	PNPLA6	28.9562	1.15178e-169	7.45662e-169	2.21241
195	GPR160	28.8797	6.84918e-169	4.40924e-168	2.30483
196	CMTM7	28.7846	5.0837e-168	3.2524e-167	1.78711
197	ARPC5	28.6907	8.58202e-168	5.47864e-167	1.13763
198	CKLF	28.6605	1.16565e-166	7.41608e-166	1.85391
199	APOBR	28.653	2.61532e-166	1.66085e-165	2.55279
200	PLXNC1	28.5515	4.25109e-165	2.6823e-164	2.98145
201	PSTPIP2	28.4849	2.20195e-165	1.39149e-164	1.60803
202	TXNIP	28.322	4.36511e-164	2.73751e-163	1.21611
203	SEMA7A	28.2044	1.38369e-161	8.54518e-161	2.65947
204	MBOAT1	28.159	1.60661e-161	9.91296e-161	2.08938
205	SLC44A1	28.1521	8.43977e-162	5.22148e-161	1.43518
206	BANK1	28.114	8.55206e-161	5.26569e-160	2.47907
207	RAPGEF2	28.0612	3.24594e-161	2.00039e-160	1.22779
208	GLIPR2	28.0265	3.63206e-160	2.22505e-159	1.74632
209	TRPM6	27.9606	8.86669e-159	5.38076e-158	3.65635
210	ANKRD12	27.8918	3.36625e-159	2.04823e-158	1.14227
211	DBI	27.7841	2.16575e-158	1.31197e-157	1.13441
212	GALC	27.6015	7.02201e-156	4.18865e-155	1.66567
213	SYNE1	27.5898	5.54311e-156	3.31222e-155	1.41873
214	TMEM164	27.5734	2.37623e-155	1.41131e-154	1.87402
215	CYTH1	27.5136	7.01549e-155	4.15593e-154	1.65902
216	GPI	27.4532	8.3968e-155	4.97136e-154	1.28812
217	HVCN1	27.4408	7.69037e-154	4.52585e-153	2.1574
218	SLCO4C1	27.4039	1.53694e-153	9.02957e-153	2.24638
219	LRRFIP1	27.3833	4.32544e-154	2.54919e-153	1.11972
220	ADGRG3	27.3077	2.20559e-152	1.28919e-151	2.52617
221	HLA-C	27.2829	1.15306e-152	6.75312e-152	1.42143
222	RALGAPA2	27.2062	4.62212e-152	2.6948e-151	1.35965
223	CD55	27.1845	9.22531e-152	5.37098e-151	1.5344
224	TRIM24	27.1628	1.88897e-151	1.09759e-150	1.3288
225	ACTG1	27.1106	1.16163e-151	6.75536e-151	0.750624
226	NEDD9	27.0877	7.11478e-151	4.11783e-150	1.36515
227	B2M	26.9396	8.75777e-150	5.02926e-149	0.894015
228	NIBAN1	26.9064	1.05727e-148	6.02789e-148	1.66082
229	JARID2	26.8373	2.74297e-148	1.55956e-147	1.21531
230	RHOG	26.7876	1.21017e-147	6.85041e-147	1.38587
231	FCGR2B	26.7632	3.57626e-147	2.01613e-146	2.24003
232	ACTR3	26.5581	1.68389e-145	9.40818e-145	1.07466
233	EPX	26.5403	6.57788e-146	3.68415e-145	1.7688
234	TMEM273	26.4322	1.50228e-143	8.29247e-143	2.30894
235	GRB2	26.3921	9.28213e-144	5.13465e-143	1.22033
236	CAPZB	26.3835	1.13755e-143	6.28594e-143	1.05531
237	GAPT	26.3488	1.11045e-142	6.08726e-142	2.32703
238	CFLAR	26.3444	2.88239e-143	1.58766e-142	1.3062
239	C1orf162	26.3126	1.27539e-142	6.98772e-142	1.9894
240	CDC42SE2	26.2993	6.50775e-143	3.57311e-142	1.21013
241	MAP2K3	26.1847	4.27707e-141	2.32668e-140	2.12591
242	PRKX	26.1438	6.9016e-141	3.74946e-140	1.87229
243	ANAPC1	26.0071	1.07044e-139	5.77285e-139	1.59772
244	CNR2	26.0015	3.81166e-139	2.0492e-138	2.79589
245	GLO1	25.9895	1.75946e-139	9.48135e-139	1.32727
246	HRH4	25.9852	3.76483e-139	2.02455e-138	2.48403
247	TAFA2	25.9145	9.43617e-139	5.06378e-138	1.78113
248	IER5	25.9114	1.79784e-138	9.61038e-138	1.97889
249	SEMA4D	25.9035	1.796e-138	9.60303e-138	1.88848
250	SNX20	25.7413	1.41657e-136	7.48888e-136	2.70057
251	KCNE1	25.729	1.80773e-136	9.53968e-136	2.81965
252	DACH1	25.7174	1.81503e-137	9.63487e-137	1.36822
253	LGALS12	25.5718	6.64309e-135	3.4693e-134	2.95218
254	EVI2B	25.4071	1.25883e-133	6.51642e-133	1.97045
255	MPP1	25.2755	1.89406e-132	9.7412e-132	1.70691
256	IL17RA	25.2509	3.89165e-132	1.9985e-131	1.73512
257	CSF2RA	25.2332	4.68733e-132	2.40531e-131	1.79391
258	TAOK3	25.1916	4.24841e-132	2.18117e-131	1.15281
259	MYL6	25.1656	6.29664e-132	3.22793e-131	0.78775
260	JAZF1	25.1469	2.72973e-131	1.39591e-130	1.44803
261	NFIL3	25.1229	7.29806e-131	3.72188e-130	1.71994
262	CISH	25.1155	9.55453e-131	4.87024e-130	1.92597
263	CALM1	25.1115	1.49095e-131	7.63757e-131	0.858299
264	SIPA1L1	24.9746	8.04655e-130	4.07741e-129	1.25966
265	GPR65	24.9435	3.43182e-129	1.72923e-128	1.92281
266	PYCARD	24.9428	1.93516e-129	9.77e-129	1.35164
267	RNF24	24.8056	2.1821e-128	1.09497e-127	1.20019
268	BACH1	24.7535	1.14907e-127	5.72566e-127	1.10705
269	EFHD2	24.731	2.9192e-127	1.4511e-126	1.39894
270	NR4A2	24.6861	8.20795e-127	4.07025e-126	1.66689
271	ELOB	24.6395	1.81669e-126	8.99152e-126	0.965366
272	EML4	24.5982	3.67007e-126	1.81385e-125	1.08073
273	SELPLG	24.5149	4.58119e-125	2.24854e-124	1.78858
274	NABP1	24.4022	3.58116e-124	1.74484e-123	1.52886
275	SSH2	24.2287	8.94194e-123	4.32309e-122	1.09544
276	QSOX1	24.1994	4.41792e-122	2.12594e-121	1.70285
277	MYO1G	24.1071	3.30708e-121	1.58107e-120	1.88308
278	HK3	24.0572	1.9217e-120	9.15767e-120	3.29678
279	CD37	24.052	7.91106e-121	3.77518e-120	1.76335
280	IFITM2	23.975	1.97598e-120	9.41419e-120	0.94535
281	OSM	23.9648	7.72225e-120	3.66642e-119	2.43327
282	BIN2	23.9351	9.58083e-120	4.54363e-119	1.66042
283	CMTM2	23.8986	6.21205e-119	2.93053e-118	3.69759
284	TGFA	23.876	7.08976e-119	3.34153e-118	2.79508
285	CYFIP2	23.8474	6.93713e-119	3.27034e-118	1.68619
286	TGFBR1	23.8064	1.22016e-118	5.74032e-118	1.22975
287	ITGAX	23.7614	1.02574e-117	4.79727e-117	3.06555
288	FGD3	23.7225	1.74836e-117	8.16019e-117	2.37263
289	EGR2	23.7213	1.41565e-117	6.61179e-117	2.01429
290	IL1R1	23.7069	1.99422e-117	9.30562e-117	1.87438
291	FNBP1	23.6757	1.67853e-117	7.83607e-117	1.06212
292	PFN1	23.6166	3.73775e-117	1.74296e-116	0.783898
293	PAPSS1	23.614	6.43657e-117	2.99807e-116	1.15488
294	LSP1	23.5649	2.09379e-116	9.71533e-116	1.44083
295	POR	23.5154	9.32911e-116	4.31325e-115	1.55197
296	LRMDA	23.3771	3.31556e-115	1.52541e-114	1.03023
297	PLEKHA2	23.3686	1.99988e-114	9.15607e-114	1.62665
298	FCGR2A	23.3313	4.04959e-114	1.84706e-113	1.7633
299	ABHD2	23.2764	1.00724e-113	4.584e-113	1.45322
300	PICALM	23.2364	1.67885e-113	7.63044e-113	0.997316
301	DHRS7	23.0664	1.10459e-111	4.9603e-111	1.46396
302	NFATC3	23.0516	9.3788e-112	4.21627e-111	1.17355
303	ARHGAP30	23.0467	1.85305e-111	8.30873e-111	1.83418
304	SUSD1	22.8584	6.37873e-110	2.82452e-109	1.39733
305	GNA15	22.7907	3.03392e-109	1.33768e-108	1.72647
306	ESYT1	22.7038	1.94464e-108	8.51953e-108	1.56622
307	MBNL1	22.6263	2.20432e-108	9.65511e-108	0.864491
308	ELF1	22.5761	1.00397e-107	4.3706e-107	0.917728
309	FOXN2	22.5109	7.5552e-107	3.26901e-106	1.27972
310	FRMD4B	22.5104	6.02589e-107	2.61059e-106	1.2872
311	CD44	22.4914	6.24302e-107	2.70409e-106	1.23586
312	SORL1	22.4208	8.44347e-106	3.629e-105	2.21139
313	JUNB	22.3906	5.26437e-106	2.26687e-105	0.965125
314	ANPEP	22.3043	1.04354e-104	4.44347e-104	2.52673
315	FBXL5	22.2701	8.90457e-105	3.794e-104	1.1326
316	RNF19B	22.2498	2.76907e-104	1.1757e-103	2.18811
317	ENTPD1	22.1909	3.22856e-104	1.37051e-103	1.31097
318	DIAPH1	22.1608	7.22535e-104	3.05394e-103	1.10702
319	STARD4	22.1475	1.40646e-103	5.9301e-103	1.41836
320	HCLS1	22.1331	2.14769e-103	9.04247e-103	1.61724
321	C3AR1	22.0741	7.59518e-103	3.18806e-102	1.9047
322	KIF21B	22.0554	1.28509e-102	5.37991e-102	2.06619
323	OSCAR	22.0183	3.19369e-102	1.33403e-101	2.54419
324	DENND4A	22.0122	1.05372e-102	4.41489e-102	1.02605
325	SLC39A11	22.0089	1.11861e-102	4.68393e-102	1.16089
326	HK2	22.0032	3.35681e-102	1.40104e-101	1.8051
327	EGR1	21.9837	2.06253e-102	8.62408e-102	0.988865
328	SLC9A3R1	21.9496	7.38136e-102	3.07641e-101	1.37952
329	RAB37	21.9489	8.56582e-102	3.56863e-101	1.67134
330	IL1A	21.8207	2.13478e-100	8.79436e-100	3.9062
331	GLI2	21.8086	1.53754e-100	6.3454e-100	1.68453
332	SUSD6	21.7903	1.68969e-100	6.96775e-100	1.32798
333	MED13L	21.7411	2.73623e-100	1.12608e-99	0.814847
334	TFF3	21.7368	1.28767e-99	5.27515e-99	5.57299
335	PTGDR2	21.5265	5.31732e-98	2.15396e-97	2.67643
336	GPSM3	21.4643	9.66847e-98	3.9104e-97	1.23965
337	UBASH3B	21.4487	1.63779e-97	6.61237e-97	1.66272
338	CTSA	21.4149	3.15091e-97	1.26941e-96	1.41779
339	MYL12A	21.3098	1.37285e-96	5.51358e-96	0.811025
340	TBL1X	21.3018	2.02458e-96	8.1184e-96	1.02497
341	PTPN6	21.2685	5.23562e-96	2.09414e-95	1.42312
342	ADARB1	21.2272	1.25531e-95	5.00063e-95	1.51985
343	FCER1G	21.2248	6.24615e-96	2.49544e-95	1.19705
344	GGT5	21.0597	3.40664e-94	1.34102e-93	1.63402
345	APBB1IP	21.029	3.63003e-94	1.42868e-93	1.25574
346	KSR1	20.9417	2.35542e-93	9.20712e-93	1.16729
347	CCDC170	20.9327	4.18925e-93	1.63321e-92	1.95937
348	PYROXD2	20.8838	1.28314e-92	4.97796e-92	2.26271
349	PLEK	20.8785	7.06393e-93	2.74511e-92	1.34457
350	G6PD	20.7554	1.09163e-91	4.21202e-91	1.48129
351	DAZAP2	20.7247	1.60282e-91	6.17635e-91	1.09968
352	NPL	20.6475	7.87953e-91	3.02503e-90	1.66726
353	EHD1	20.6015	2.25527e-90	8.6261e-90	1.64177
354	SOCS1	20.5373	5.69616e-90	2.17066e-89	1.35805
355	MYO9B	20.5014	1.10062e-89	4.18182e-89	1.06187
356	LRG1	20.4786	2.95502e-89	1.11967e-88	2.49173
357	ARL4C	20.3956	1.09506e-88	4.1333e-88	1.79559
358	PTP4A2	20.3059	3.88435e-88	1.45921e-87	0.848782
359	RBPJ	20.2932	3.84e-88	1.44281e-87	0.895044
360	PRR13	20.1352	1.06753e-86	3.97846e-86	1.0306
361	NFKB1	20.1016	1.90038e-86	7.07468e-86	1.06789
362	USP15	20.0919	1.91197e-86	7.11526e-86	0.880753
363	CAPG	20.0746	3.49226e-86	1.29681e-85	1.30461
364	ARHGEF6	19.9341	4.15212e-85	1.5311e-84	1.17302
365	MPZL3	19.9108	9.90885e-85	3.64284e-84	2.01368
366	OXSR1	19.836	3.06535e-84	1.12293e-83	1.18967
367	APOL4	19.8351	3.66862e-84	1.34321e-83	1.89214
368	CYBB	19.7788	8.23298e-84	3.00744e-83	1.56331
369	NDUFV2	19.7565	1.01414e-83	3.70262e-83	0.809248
370	UNC13D	19.7269	2.83725e-83	1.03259e-82	1.94304
371	TXK	19.721	2.92698e-83	1.06506e-82	1.79421
372	PHLDA1	19.6832	4.3049e-83	1.56451e-82	1.09393
373	CAMK1	19.6758	6.68239e-83	2.42429e-82	1.63799
374	CPEB4	19.6277	1.25217e-82	4.53077e-82	1.24605
375	FOXO3	19.5991	1.90907e-82	6.898e-82	1.0143
376	SULF2	19.5489	5.1818e-82	1.86644e-81	1.24902
377	LIN7A	19.5216	7.37966e-82	2.65531e-81	1.33509
378	HLX	19.5109	1.26504e-81	4.5423e-81	1.54851
379	CD84	19.4368	3.5012e-81	1.2541e-80	1.2722
380	TPT1	19.3923	4.085e-81	1.46169e-80	0.447201
381	SP4	19.3906	1.14807e-80	4.09312e-80	1.59748
382	BTBD9	19.3752	1.21914e-80	4.3435e-80	1.0595
383	YPEL3	19.3303	2.76433e-80	9.81304e-80	1.19851
384	TPM3	19.2868	4.5408e-80	1.60916e-79	0.700599
385	RNASET2	19.1098	1.31307e-78	4.61833e-78	1.05012
386	MAPK14	19.0893	1.92191e-78	6.75287e-78	1.00837
387	PIK3CD	19.0844	2.73827e-78	9.60163e-78	1.57582
388	TESC	19.0628	3.05419e-78	1.07003e-77	1.13803
389	SERPINB1	18.9708	1.34068e-77	4.68114e-77	1.05001
390	ARRB2	18.8332	2.12965e-76	7.37357e-76	1.34296
391	TRAF3	18.7537	8.45614e-76	2.91412e-75	1.19268
392	DUSP1	18.7323	9.84439e-76	3.38856e-75	0.950289
393	TUBA4A	18.7252	1.33827e-75	4.59884e-75	1.44806
394	MNDA	18.6035	1.03637e-74	3.54017e-74	1.62569
395	SIGLEC10	18.543	4.45082e-74	1.51236e-73	2.30164
396	ALOX15	18.4822	1.1649e-73	3.94202e-73	2.33461
397	MOB1A	18.383	4.82108e-73	1.62241e-72	0.911221
398	NIN	18.3494	9.11151e-73	3.05975e-72	1.06766
399	ARHGAP25	18.2881	2.45205e-72	8.20226e-72	1.25332
400	NDFIP2	18.2128	8.31758e-72	2.77016e-71	1.12335
401	PNRC1	18.1493	2.38199e-71	7.90004e-71	0.742747
402	KLHL6	18.1083	6.6322e-71	2.19362e-70	1.63713
403	ARID3B	18.0988	6.81174e-71	2.25265e-70	1.24748
404	CSTA	18.0435	1.29952e-70	4.28446e-70	1.27625
405	MTMR3	18.0185	2.4063e-70	7.9221e-70	0.984401
406	WBP2	17.9204	1.44554e-69	4.72662e-69	1.24428
407	UHRF1BP1L	17.8495	4.57532e-69	1.49202e-68	1.15887
408	RAB44	17.8417	6.25571e-69	2.03453e-68	2.05996
409	RGS19	17.8394	5.42313e-69	1.76682e-68	1.19542
410	UPP1	17.8377	5.82115e-69	1.8947e-68	1.32264
411	ICAM3	17.8346	5.64881e-69	1.83976e-68	1.23908
412	PHTF2	17.8026	9.29697e-69	3.01936e-68	0.947844
413	BTK	17.781	1.32488e-68	4.29872e-68	1.29997
414	FOSL2	17.7798	1.47912e-68	4.79766e-68	1.16905
415	C5AR2	17.7542	3.05909e-68	9.89448e-68	2.66003
416	TTC7B	17.7522	2.19645e-68	7.11321e-68	1.02531
417	SH3KBP1	17.658	8.88353e-68	2.86078e-67	0.844948
418	PRKCA	17.5531	4.62058e-67	1.47829e-66	0.819538
419	ROPN1L	17.5408	1.00906e-66	3.22383e-66	2.433
420	ACSL1	17.4855	1.93055e-66	6.15742e-66	1.46266
421	SLC12A6	17.468	2.547e-66	8.11478e-66	1.20014
422	DOK2	17.4425	4.73555e-66	1.50643e-65	1.92338
423	PIK3R6	17.3808	1.16571e-65	3.69062e-65	1.61922
424	CKAP4	17.3686	1.16487e-65	3.68853e-65	0.835123
425	TMEM71	17.3342	2.78593e-65	8.78649e-65	1.94842
426	MYH9	17.254	7.0899e-65	2.22756e-64	0.687472
427	RXRA	17.2274	1.40949e-64	4.41701e-64	1.31241
428	INPP5B	17.2229	1.51636e-64	4.74975e-64	1.22228
429	PIK3R1	17.2148	1.45771e-64	4.56674e-64	0.851187
430	SLC16A3	17.1733	2.98786e-64	9.34483e-64	0.946625
431	PRDM1	17.119	8.77661e-64	2.73296e-63	1.73653
432	NINJ1	17.1106	9.0365e-64	2.81304e-63	1.19092
433	NTNG2	17.0613	2.67209e-63	8.27445e-63	3.0208
434	TKT	17.0515	1.85173e-63	5.74531e-63	0.713469
435	SLC37A1	17.0362	3.10249e-63	9.59862e-63	1.49286
436	PILRB	17.0281	3.53257e-63	1.09194e-62	1.27469
437	CNST	16.9637	8.04626e-63	2.4812e-62	0.993176
438	GNAQ	16.946	1.00242e-62	3.08792e-62	0.67539
439	IVNS1ABP	16.8914	2.85566e-62	8.76663e-62	0.972209
440	USP20	16.8832	3.91604e-62	1.20076e-61	1.63671
441	NFE2	16.7651	2.39691e-61	7.30504e-61	1.45335
442	FOSL1	16.7298	4.6431e-61	1.41133e-60	1.84914
443	PTPN7	16.7031	5.74333e-61	1.74395e-60	1.17557
444	CD48	16.6613	1.01555e-60	3.07964e-60	1.1761
445	LDLR	16.6401	1.5287e-60	4.6269e-60	0.880031
446	PTH2R	16.6209	2.09332e-60	6.3247e-60	1.5241
447	RGS18	16.6132	2.3476e-60	7.08987e-60	1.27408
448	HLA-B	16.521	1.01314e-59	3.04282e-59	0.878293
449	EVI2A	16.4798	2.23022e-59	6.67579e-59	1.54512
450	CCDC69	16.4724	2.49494e-59	7.46384e-59	1.456
451	ACTR2	16.4539	2.65767e-59	7.94836e-59	0.624648
452	SGMS1	16.4347	3.70005e-59	1.10594e-58	0.866228
453	HIP1	16.4211	4.65709e-59	1.39059e-58	0.823466
454	CMTM6	16.4006	6.82756e-59	2.0328e-58	0.828118
455	OLIG1	16.3721	1.335e-58	3.9639e-58	2.35862
456	CHP1	16.3515	1.5356e-58	4.55822e-58	1.06545
457	RASA2	16.329	2.00413e-58	5.93959e-58	0.850382
458	TMEM176B	16.3266	2.4627e-58	7.29129e-58	1.73146
459	ELL2	16.3116	2.47786e-58	7.33512e-58	0.864214
460	ATP11B	16.306	2.81486e-58	8.32678e-58	0.830162
461	TGFBR3	16.2993	3.09828e-58	9.15993e-58	0.916142
462	IL18RAP	16.2978	4.53119e-58	1.3379e-57	3.12383
463	METRNL	16.2909	3.96342e-58	1.17126e-57	1.13846
464	AVP	16.2661	6.70266e-58	1.97482e-57	2.13551
465	KCNAB2	16.2502	7.38829e-58	2.1759e-57	1.29632
466	JMJD6	16.223	1.23799e-57	3.63767e-57	1.46592
467	PIK3R5	16.2215	1.04725e-57	3.07984e-57	1.16468
468	EBP	16.1891	1.81953e-57	5.33655e-57	1.00308
469	CCR6	16.1715	2.9727e-57	8.70758e-57	2.29356
470	CDK17	16.1462	3.21819e-57	9.4213e-57	0.823495
471	SYNGR2	16.1088	6.44851e-57	1.8846e-56	1.14123
472	HCST	16.0887	7.31293e-57	2.13542e-56	0.923891
473	LFNG	16.0691	1.38724e-56	4.04339e-56	2.00347
474	IL1RL1	16.033	2.06643e-56	6.01453e-56	1.50874
475	CFL1	16.0108	2.50274e-56	7.27931e-56	0.548567
476	PSEN1	16.0055	2.96148e-56	8.60753e-56	0.843372
477	FMNL1	15.9888	4.25476e-56	1.23473e-55	1.33161
478	PSTPIP1	15.8938	2.05572e-55	5.92571e-55	2.27892
479	GSR	15.8513	3.27795e-55	9.43169e-55	1.09769
480	STAP1	15.8217	5.27862e-55	1.51545e-54	1.43666
481	GRAMD1B	15.8152	5.91659e-55	1.69766e-54	1.36952
482	IL5RA	15.8047	6.69371e-55	1.91957e-54	1.53974
483	CD82	15.7532	1.46959e-54	4.19862e-54	1.21289
484	ADIPOR2	15.7352	1.66736e-54	4.76103e-54	0.778539
485	SERPINB2	15.7335	1.92361e-54	5.48969e-54	1.56349
486	PLD3	15.7045	2.73307e-54	7.7933e-54	0.666523
487	CA8	15.6757	4.45708e-54	1.26865e-53	1.19464
488	MAFF	15.6464	7.68118e-54	2.18303e-53	1.42203
489	CORO2A	15.6155	1.17348e-53	3.32822e-53	1.49733
490	IL16	15.6065	1.46625e-53	4.15572e-53	1.81739
491	PRKCD	15.5567	2.88982e-53	8.17251e-53	1.35602
492	PIK3CG	15.5486	3.26092e-53	9.21693e-53	1.37096
493	C12orf75	15.5352	3.45133e-53	9.75379e-53	1.04235
494	HSD17B4	15.5148	4.78078e-53	1.34906e-52	0.826119
495	TRIB1	15.5099	5.65784e-53	1.59547e-52	1.3425
496	CEBPE	15.5046	5.72662e-53	1.61464e-52	1.42511
497	HCAR3	15.4794	1.06192e-52	2.98798e-52	3.24924
498	AOC1	15.4683	1.22421e-52	3.44372e-52	2.89855
499	GNG2	15.4646	9.88824e-53	2.78422e-52	0.85917
500	ACAP1	15.4553	1.26965e-52	3.57055e-52	1.28593
501	PRG3	15.3614	3.72168e-52	1.04137e-51	1.09942
502	IER2	15.346	5.0986e-52	1.42492e-51	0.630575
503	GPR35	15.2859	1.71774e-51	4.77667e-51	2.09208
504	PLSCR1	15.2256	3.37719e-51	9.37357e-51	0.880211
505	EREG	15.2217	4.18653e-51	1.16106e-50	2.34144
506	PPP1R15A	15.1882	5.73774e-51	1.58869e-50	0.761616
507	STX11	15.1881	6.25352e-51	1.73104e-50	1.41517
508	STK17A	15.1176	1.73812e-50	4.78753e-50	1.05533
509	TSC22D2	15.0427	4.91594e-50	1.34974e-49	0.799853
510	CSF3R	15.0211	6.5024e-50	1.78485e-49	1.14824
511	DPEP2	15.0166	8.52859e-50	2.33978e-49	2.29212
512	ABTB2	14.9855	1.18728e-49	3.25294e-49	1.46364
513	ACOT11	14.9757	1.39448e-49	3.81656e-49	1.35152
514	DGKD	14.9584	1.66458e-49	4.55218e-49	0.930218
515	ARHGAP9	14.922	3.12518e-49	8.52281e-49	1.49874
516	TET2	14.9202	2.66473e-49	7.26997e-49	0.701392
517	RAP1GAP2	14.9125	3.40539e-49	9.27963e-49	1.32673
518	CYB5R4	14.8375	9.72642e-49	2.64032e-48	1.04637
519	NOD2	14.7932	2.15325e-48	5.82373e-48	2.69311
520	TNFAIP3	14.7919	1.65731e-48	4.49006e-48	0.952614
521	SYNJ1	14.7705	2.52579e-48	6.82594e-48	1.16283
522	GATA1	14.7418	3.81142e-48	1.02775e-47	1.40356
523	TYMP	14.7182	5.25937e-48	1.41652e-47	1.11453
524	BIRC2	14.7036	6.51734e-48	1.75305e-47	0.979628
525	FAM117A	14.6858	8.37799e-48	2.25089e-47	1.27941
526	GPRC5C	14.6819	8.48195e-48	2.27852e-47	1.0236
527	PTK2B	14.644	1.43881e-47	3.85758e-47	1.02759
528	MTRNR2L12	14.5961	2.52592e-47	6.76255e-47	0.614759
529	CCDC88B	14.5723	4.40369e-47	1.17608e-46	1.52493
530	INPP4A	14.5518	5.5248e-47	1.47378e-46	1.00037
531	C19orf38	14.5162	9.34264e-47	2.48836e-46	1.38929
532	OXER1	14.4668	2.1203e-46	5.63277e-46	3.0648
533	PRNP	14.4553	2.07454e-46	5.51261e-46	0.990208
534	STAT4	14.446	2.38116e-46	6.32413e-46	1.39825
535	COX17	14.4175	3.36714e-46	8.93474e-46	0.752236
536	ARPC4	14.4022	4.29921e-46	1.1389e-45	0.765075
537	MCOLN1	14.3934	5.40698e-46	1.43162e-45	1.6615
538	SFMBT2	14.3919	4.82603e-46	1.27829e-45	0.913872
539	GPR132	14.366	7.93923e-46	2.09751e-45	1.78638
540	CD58	14.3586	7.89201e-46	2.08531e-45	0.960397
541	TEX30	14.3563	8.45288e-46	2.23265e-45	1.13933
542	ADD3	14.3562	7.70127e-46	2.03543e-45	0.628803
543	DAPK2	14.3502	9.4721e-46	2.49993e-45	1.48286
544	MAML3	14.325	1.11396e-45	2.93664e-45	0.617119
545	CNBP	14.3154	1.40446e-45	3.70059e-45	0.630251
546	ANKRD13A	14.2928	1.99914e-45	5.26412e-45	1.01051
547	STK38L	14.2845	2.15522e-45	5.67222e-45	0.848759
548	B3GNT5	14.2739	2.53085e-45	6.65488e-45	1.04741
549	PLAAT5	14.2607	3.53353e-45	9.27491e-45	2.57332
550	PRR5L	14.2577	3.42775e-45	8.99952e-45	1.37159
551	ARSB	14.2191	5.02817e-45	1.31796e-44	0.808739
552	TIPARP	14.2186	5.46402e-45	1.43093e-44	0.90273
553	FRRS1	14.2046	6.88726e-45	1.80206e-44	1.31056
554	CD244	14.186	9.7127e-45	2.53747e-44	2.21329
555	HSD3B7	14.1732	1.19385e-44	3.1162e-44	2.67934
556	CNN2	14.1383	1.63188e-44	4.25581e-44	0.752345
557	VPS8	14.1057	2.51214e-44	6.53573e-44	0.788287
558	GALNT6	14.0909	3.34989e-44	8.70213e-44	1.49313
559	TNIK	14.0414	5.55187e-44	1.43987e-43	0.700725
560	MAPKAPK3	14.0373	6.43078e-44	1.66635e-43	0.896603
561	RELB	14.0089	9.60109e-44	2.48348e-43	0.945655
562	OLR1	14.0023	1.17152e-43	3.02805e-43	2.33133
563	LRRK1	13.9527	2.14468e-43	5.52954e-43	1.40328
564	SLC9A8	13.9356	2.63889e-43	6.79526e-43	1.13411
565	AFTPH	13.8901	4.70563e-43	1.20795e-42	0.864076
566	SGK1	13.8606	6.8142e-43	1.74598e-42	0.971372
567	FFAR2	13.8259	1.30031e-42	3.32142e-42	3.07091
568	CD200R1	13.8258	1.19108e-42	3.04431e-42	1.66378
569	PSD4	13.8237	1.26086e-42	3.22106e-42	1.72791
570	FNDC3B	13.7668	2.14187e-42	5.45483e-42	0.515591
571	PTBP3	13.7069	5.15322e-42	1.30853e-41	0.609722
572	ANKRD13D	13.6633	9.85558e-42	2.4949e-41	0.963096
573	CD300A	13.6598	1.02419e-41	2.59175e-41	1.09606
574	SMCHD1	13.6238	1.57822e-41	3.98786e-41	0.604154
575	CPD	13.6226	1.66081e-41	4.19501e-41	0.932531
576	S1PR4	13.6114	2.21892e-41	5.5979e-41	2.93379
577	PLP2	13.5951	2.27639e-41	5.74218e-41	0.781785
578	FLOT1	13.5883	2.59246e-41	6.53387e-41	0.755845
579	IL4R	13.5557	4.09978e-41	1.03164e-40	1.06127
580	MBOAT7	13.522	6.1978e-41	1.5573e-40	0.818221
581	C11orf21	13.5184	7.04144e-41	1.76669e-40	1.66564
582	ASAP1	13.5121	6.73517e-41	1.69047e-40	0.570021
583	GRK2	13.5065	7.61803e-41	1.9102e-40	0.906555
584	WWP2	13.4879	9.68618e-41	2.42466e-40	0.856065
585	CDC42SE1	13.426	2.20138e-40	5.48989e-40	0.850849
586	FFAR3	13.3408	7.64031e-40	1.89415e-39	3.59186
587	CD83	13.3175	8.74188e-40	2.16595e-39	0.952524
588	NDRG1	13.2674	1.74666e-39	4.31624e-39	1.14544
589	MAST3	13.2613	1.95891e-39	4.83611e-39	1.51698
590	OLIG2	13.2461	2.58243e-39	6.37011e-39	3.46763
591	SLC6A6	13.2054	3.88782e-39	9.57755e-39	1.13163
592	PAFAH2	13.1539	7.92075e-39	1.94499e-38	1.78567
593	PRKCZ	13.1389	9.38249e-39	2.30174e-38	1.57588
594	DENND11	13.0777	1.96336e-38	4.804e-38	1.0384
595	DNAAF4	13.0574	2.65837e-38	6.49455e-38	1.47777
596	MANBA	13.0568	2.46661e-38	6.02894e-38	0.756173
597	P2RX1	13.0076	4.57791e-38	1.11603e-37	0.914431
598	ZNF597	12.9936	5.99549e-38	1.45955e-37	1.64883
599	NFE2L2	12.9897	5.75016e-38	1.40016e-37	0.573042
600	TLE4	12.9397	1.06101e-37	2.57232e-37	0.614849
601	TMC8	12.9337	1.23093e-37	2.98077e-37	1.1762
602	TCP11L2	12.8873	2.17571e-37	5.25751e-37	1.11651
603	ENSG00000285920	12.8799	2.29893e-37	5.55332e-37	0.71388
604	SLC10A7	12.8425	3.6837e-37	8.88488e-37	0.803626
605	TNFSF14	12.8239	5.18398e-37	1.24758e-36	2.50277
606	TM6SF1	12.816	5.47538e-37	1.3174e-36	1.49541
607	STAT5B	12.7897	7.20847e-37	1.73237e-36	0.783062
608	SLC19A3	12.7833	8.717e-37	2.09271e-36	2.74341
609	ARHGEF18	12.7336	1.43779e-36	3.44413e-36	0.866406
610	RASAL3	12.6413	4.81932e-36	1.14897e-35	1.6109
611	GRB10	12.6201	5.50069e-36	1.31035e-35	0.675268
612	SKAP2	12.5253	1.85508e-35	4.39273e-35	0.753132
613	ARPC3	12.4949	2.63496e-35	6.23086e-35	0.457305
614	TRGC1	12.4931	2.73749e-35	6.47035e-35	0.998096
615	ITGB7	12.4238	6.96806e-35	1.63965e-34	2.00717
616	FGR	12.423	6.81344e-35	1.60345e-34	1.67469
617	GAPDH	12.4077	7.37773e-35	1.73546e-34	0.373737
618	ALDH3B1	12.3688	1.33357e-34	3.12768e-34	1.7916
619	ARG1	12.3477	1.65461e-34	3.87577e-34	1.56425
620	ENSG00000285708	12.3196	2.48059e-34	5.80266e-34	2.3939
621	PARVG	12.2978	2.99811e-34	7.0069e-34	1.01337
622	IQSEC1	12.264	4.44088e-34	1.03671e-33	0.867599
623	RGL4	12.2318	6.6571e-34	1.55004e-33	1.37331
624	FBP1	12.2244	7.48562e-34	1.74256e-33	1.878
625	CCL23	12.1948	1.10955e-33	2.57854e-33	2.63224
626	DENND5A	12.1783	1.21493e-33	2.82153e-33	0.617893
627	HRH2	12.1663	1.45552e-33	3.37799e-33	1.15705
628	UBE2F	12.1055	2.96346e-33	6.85452e-33	0.930751
629	KLHL2	12.0865	3.65378e-33	8.44271e-33	0.888003
630	PTPRE	12.0734	4.08821e-33	9.43811e-33	0.633929
631	PLCL2	12.0714	4.31789e-33	9.96498e-33	0.792414
632	RTN3	12.0536	5.26864e-33	1.2147e-32	0.56039
633	BPI	12.0381	5.92644e-33	1.36498e-32	0.836078
634	ROGDI	12.0256	7.66075e-33	1.76167e-32	1.04952
635	CASS4	11.9997	1.04887e-32	2.40689e-32	1.35323
636	ARAP2	11.9774	1.34633e-32	3.08607e-32	1.26233
637	FAM126B	11.9625	1.57652e-32	3.61089e-32	0.828398
638	NCKAP1L	11.9549	1.70699e-32	3.90757e-32	0.855393
639	SKI	11.9351	2.18432e-32	4.99028e-32	0.749628
640	ST20	11.9329	2.32333e-32	5.30552e-32	1.2723
641	RAB3D	11.9178	2.725e-32	6.21794e-32	1.18471
642	MYB	11.8752	4.30069e-32	9.79064e-32	0.969395
643	ADGRG5	11.8687	4.78395e-32	1.08848e-31	1.19184
644	IL1B	11.8514	5.86791e-32	1.33335e-31	1.54912
645	FERMT3	11.8498	5.74309e-32	1.30556e-31	0.840915
646	DGAT2	11.8144	9.35661e-32	2.11954e-31	2.09463
647	USP4	11.8077	9.49504e-32	2.15066e-31	0.732471
648	EEPD1	11.7754	1.38758e-31	3.1381e-31	0.942129
649	ATP5F1E	11.7474	1.86126e-31	4.20612e-31	0.383038
650	GNAI2	11.7353	2.12742e-31	4.80234e-31	0.464709
651	P2RY10	11.7254	2.6727e-31	6.02599e-31	3.04752
652	RAB11FIP4	11.6796	4.39064e-31	9.87451e-31	1.89727
653	TSPO	11.6764	4.17664e-31	9.39835e-31	0.53621
654	ACSM3	11.6728	4.03275e-31	9.07655e-31	0.652623
655	PGK1	11.6619	4.92724e-31	1.10741e-30	0.480418
656	SLC45A4	11.6508	5.67227e-31	1.27402e-30	0.826839
657	KDM4C	11.6334	6.9137e-31	1.55151e-30	0.61652
658	TRAF3IP3	11.5983	1.079e-30	2.41534e-30	1.21038
659	ATG7	11.5939	1.07448e-30	2.4055e-30	0.585981
660	SIGLEC8	11.5681	1.61584e-30	3.61118e-30	3.53084
661	ALAS1	11.5602	1.56314e-30	3.4938e-30	0.684548
662	DOCK11	11.5227	2.4502e-30	5.47054e-30	0.72466
663	PLK3	11.5029	3.17948e-30	7.0896e-30	1.16422
664	RPS6KA1	11.462	4.9724e-30	1.10671e-29	0.974176
665	REL	11.4541	5.29435e-30	1.17799e-29	0.641129
666	HSH2D	11.4457	5.92334e-30	1.31737e-29	1.02994
667	SLC26A4	11.4443	6.56304e-30	1.4587e-29	3.86202
668	OPN3	11.4206	7.91228e-30	1.75669e-29	1.0199
669	MAP1LC3B	11.4148	8.2207e-30	1.82457e-29	0.559103
670	NET1	11.3998	9.85813e-30	2.18565e-29	0.80394
671	NADK	11.3921	1.09792e-29	2.43237e-29	1.03189
672	ITGAL	11.3882	1.12927e-29	2.50128e-29	1.04695
673	GCA	11.3569	1.57053e-29	3.47047e-29	0.762037
674	SFT2D1	11.2937	3.19398e-29	7.03302e-29	0.606937
675	OSTF1	11.2569	4.78328e-29	1.05091e-28	0.634914
676	ARL6IP5	11.2545	4.8987e-29	1.07581e-28	0.518593
677	BSDC1	11.2181	7.45319e-29	1.63471e-28	0.795272
678	SORD	11.1965	9.60782e-29	2.10393e-28	0.953478
679	SEMA4A	11.1919	1.00819e-28	2.20728e-28	1.1692
680	TCIRG1	11.1743	1.21153e-28	2.64796e-28	0.827083
681	MOB3A	11.1476	1.60116e-28	3.49437e-28	0.709193
682	CCL5	11.1277	2.05294e-28	4.47703e-28	1.83501
683	R3HDM4	11.1032	2.66758e-28	5.81006e-28	1.02909
684	ANKRD33B	11.0626	4.04438e-28	8.79763e-28	0.822347
685	ASB2	10.9795	1.06226e-27	2.29811e-27	2.22263
686	BIN3	10.9671	1.14686e-27	2.48061e-27	0.75305
687	TAGLN2	10.9011	2.28346e-27	4.92203e-27	0.47424
688	PKM	10.8944	2.44122e-27	5.25988e-27	0.434488
689	IRAK3	10.8761	3.04006e-27	6.54399e-27	0.772912
690	FAS	10.7959	7.43799e-27	1.59427e-26	1.63211
691	LYL1	10.7907	7.43676e-27	1.59418e-26	0.700126
692	SOCS3	10.7484	1.19725e-26	2.56194e-26	0.835086
693	NPTN	10.7285	1.45868e-26	3.11878e-26	0.578099
694	CTNS	10.709	1.84348e-26	3.93705e-26	1.12643
695	MYD88	10.6722	2.72448e-26	5.80835e-26	1.15595
696	C16orf54	10.6174	4.85859e-26	1.0325e-25	1.50819
697	TAPT1	10.6111	5.06261e-26	1.07552e-25	0.810066
698	EPB41	10.5652	7.94756e-26	1.68478e-25	0.555548
699	WSB2	10.5546	9.17128e-26	1.94199e-25	0.800838
700	STXBP2	10.5539	9.14048e-26	1.93567e-25	0.808595
701	TPI1	10.5493	9.46595e-26	2.00398e-25	0.404523
702	TMBIM1	10.5312	1.16811e-25	2.46989e-25	0.867374
703	B3GNT8	10.5175	1.39338e-25	2.94501e-25	1.92078
704	SYTL1	10.5031	1.57245e-25	3.32279e-25	1.05544
705	GMIP	10.4534	2.64791e-25	5.57769e-25	1.17789
706	MTF1	10.4159	3.8232e-25	8.04353e-25	0.866728
707	HELB	10.415	3.88768e-25	8.17751e-25	0.958655
708	ABTB1	10.4048	4.39436e-25	9.23764e-25	1.43277
709	PLCB2	10.3945	4.83088e-25	1.01491e-24	1.01839
710	ADAP1	10.3413	8.5025e-25	1.78119e-24	1.78321
711	TRGC2	10.3223	9.87337e-25	2.06712e-24	0.890851
712	SMAP2	10.322	9.92661e-25	2.07784e-24	0.589515
713	PLEKHG3	10.3185	1.04618e-24	2.18943e-24	0.919782
714	RARA	10.3064	1.17887e-24	2.46486e-24	0.801216
715	PIK3AP1	10.2816	1.49177e-24	3.11658e-24	0.7847
716	CCR1	10.2654	1.80185e-24	3.75981e-24	1.25319
717	TMEM176A	10.2436	2.26657e-24	4.72331e-24	1.41285
718	LYST	10.2054	3.16252e-24	6.58043e-24	0.568724
719	CD86	10.1739	4.32375e-24	8.97856e-24	0.792046
720	DEF6	10.1726	4.60718e-24	9.56616e-24	1.09066
721	TP53INP1	10.1659	4.88337e-24	1.01355e-23	0.921045
722	TBC1D2	10.1489	5.92837e-24	1.22872e-23	1.68403
723	SLAMF6	10.0803	1.18608e-23	2.44722e-23	2.28116
724	PARP4	10.0606	1.38649e-23	2.85901e-23	0.631738
725	C4orf3	10.0572	1.42757e-23	2.94313e-23	0.43274
726	ERO1A	10.0556	1.44973e-23	2.98791e-23	0.585383
727	GALNT10	9.9835	2.98349e-23	6.11908e-23	0.730004
728	TIMP2	9.97596	3.19471e-23	6.55032e-23	0.569234
729	CYTH4	9.95252	4.09964e-23	8.39825e-23	1.07692
730	CEBPD	9.93106	4.88218e-23	9.99239e-23	0.493997
731	WIPF1	9.89425	7.10771e-23	1.45143e-22	0.503098
732	IL2RA	9.89124	7.53795e-23	1.53883e-22	1.60982
733	SMPD3	9.88476	8.26063e-23	1.68536e-22	2.91011
734	MCF2L2	9.88419	7.97703e-23	1.62798e-22	0.951474
735	CYSLTR1	9.88355	8.07427e-23	1.6475e-22	1.01558
736	HSD17B11	9.86776	9.28032e-23	1.89247e-22	0.629044
737	TNFRSF1B	9.79566	1.87122e-22	3.80305e-22	0.602804
738	LRRC25	9.79475	1.94646e-22	3.9552e-22	1.59592
739	PRG2	9.7934	1.83744e-22	3.73551e-22	0.710838
740	XYLT1	9.77409	2.28945e-22	4.64575e-22	0.619178
741	TUT7	9.76165	2.60914e-22	5.29186e-22	0.586669
742	VPS9D1	9.70665	4.50389e-22	9.11063e-22	1.03681
743	P2RY8	9.67241	6.11817e-22	1.23482e-21	0.828638
744	NLRC3	9.6415	8.46704e-22	1.70605e-21	1.39001
745	APOL3	9.59404	1.35663e-21	2.72581e-21	2.56544
746	LIMK2	9.58436	1.42454e-21	2.86197e-21	0.713588
747	EIF4E3	9.58333	1.48736e-21	2.98587e-21	1.79508
748	UCP2	9.54892	2.00077e-21	4.01145e-21	0.766889
749	USP32	9.50989	2.87105e-21	5.74349e-21	0.464978
750	TNFSF10	9.47804	3.81458e-21	7.61183e-21	0.66758
751	BCL2L11	9.44429	5.3607e-21	1.06785e-20	0.714859
752	CD101	9.43374	6.07165e-21	1.20865e-20	1.64384
753	CLEC12A	9.40655	7.56947e-21	1.50478e-20	0.872959
754	KIF13A	9.39446	8.52241e-21	1.69243e-20	0.539526
755	KBTBD8	9.37978	9.96655e-21	1.97769e-20	1.24867
756	CD300LB	9.37434	1.07623e-20	2.13478e-20	3.36691
757	WAS	9.36744	1.10249e-20	2.18643e-20	0.738514
758	WDR1	9.36515	1.12262e-20	2.22593e-20	0.518895
759	SERPINA1	9.33264	1.56804e-20	3.10405e-20	2.60172
760	EEF2K	9.31796	1.74353e-20	3.44779e-20	0.672258
761	PPP2R5A	9.30908	1.88623e-20	3.72677e-20	0.594841
762	MR1	9.29516	2.20106e-20	4.34382e-20	1.69986
763	LIPN	9.29394	2.264e-20	4.46633e-20	3.62405
764	CCR3	9.27866	2.54337e-20	5.01505e-20	1.63077
765	IKZF3	9.25382	3.2269e-20	6.35435e-20	2.06294
766	IRAG2	9.25077	3.23481e-20	6.36933e-20	0.765699
767	FES	9.22918	3.98546e-20	7.83538e-20	0.852923
768	CMPK2	9.22436	4.21637e-20	8.28619e-20	1.49488
769	G0S2	9.22174	4.28497e-20	8.42021e-20	1.35715
770	ADORA3	9.18746	5.97932e-20	1.1724e-19	2.40127
771	TNFAIP2	9.18551	5.92107e-20	1.1612e-19	0.854873
772	SVIP	9.15194	7.93192e-20	1.55114e-19	0.62777
773	SYNE3	9.14159	8.91866e-20	1.74311e-19	1.23875
774	DOK3	9.12644	1.0201e-19	1.99166e-19	1.07838
775	GCHFR	9.12625	1.01051e-19	1.97312e-19	0.658286
776	HSPA6	9.10406	1.27194e-19	2.47984e-19	2.33108
777	TBC1D10C	9.08723	1.45817e-19	2.84158e-19	1.13968
778	ELF4	9.08565	1.4696e-19	2.86359e-19	0.871673
779	SLC35F3	9.07775	1.55193e-19	3.02373e-19	0.829412
780	ZFP36	9.07671	1.56309e-19	3.0449e-19	0.450579
781	XPO6	9.04598	2.09105e-19	4.0676e-19	0.562115
782	GTPBP1	9.04025	2.21149e-19	4.30026e-19	0.802148
783	RELT	9.02277	2.59837e-19	5.0478e-19	0.942712
784	SLC28A3	8.9949	3.31151e-19	6.42412e-19	0.963288
785	ZBTB7C	8.96683	4.31405e-19	8.3572e-19	1.42116
786	GIPR	8.96315	4.42545e-19	8.5714e-19	0.9612
787	HSPA1A	8.9622	4.46865e-19	8.65426e-19	0.902089
788	HACD4	8.95458	4.76231e-19	9.21953e-19	0.855706
789	RELL1	8.9448	5.15053e-19	9.96456e-19	0.570468
790	ORAI1	8.9336	5.72197e-19	1.10628e-18	0.597006
791	THEMIS2	8.92643	6.14586e-19	1.18757e-18	1.05113
792	SIGLEC6	8.91499	6.68445e-19	1.29043e-18	0.908148
793	TMEM120A	8.89679	7.98266e-19	1.53927e-18	0.86544
794	SLAMF1	8.89095	8.32871e-19	1.60546e-18	1.18635
795	PIP5K1B	8.87416	9.67569e-19	1.86371e-18	0.908027
796	S100Z	8.86307	1.06226e-18	2.04518e-18	0.751032
797	MFNG	8.82525	1.50028e-18	2.88147e-18	0.891605
798	SFXN1	8.81228	1.6682e-18	3.2019e-18	0.504867
799	TOM1	8.79434	1.95776e-18	3.75313e-18	0.711396
800	RASGRP4	8.79063	2.03854e-18	3.90691e-18	1.04384
801	KAT2B	8.77584	2.29415e-18	4.39352e-18	0.668424
802	DUSP5	8.71928	3.76552e-18	7.19265e-18	0.730432
803	ENPEP	8.70493	4.30948e-18	8.22103e-18	1.19474
804	CHST13	8.68349	5.23592e-18	9.97915e-18	1.68789
805	PIGX	8.66812	5.88019e-18	1.11967e-17	0.590999
806	PPP1R18	8.64749	7.0125e-18	1.33368e-17	0.560913
807	ZBTB7A	8.63495	7.80892e-18	1.48337e-17	0.543874
808	ZBTB18	8.59713	1.09606e-17	2.07727e-17	1.22956
809	ZNFX1	8.59106	1.14132e-17	2.16206e-17	0.675007
810	PPP1R16B	8.58762	1.16226e-17	2.20133e-17	0.587545
811	ATXN7	8.58151	1.23589e-17	2.33949e-17	0.51948
812	SRPK1	8.57188	1.33624e-17	2.52807e-17	0.462939
813	NECAP1	8.55563	1.55357e-17	2.93708e-17	0.891996
814	ACSL4	8.5551	1.5359e-17	2.90394e-17	0.485637
815	C16orf74	8.53411	1.85229e-17	3.4983e-17	0.707747
816	SQOR	8.52168	2.07896e-17	3.92389e-17	1.12993
817	DENND1B	8.50683	2.31799e-17	4.37264e-17	0.531464
818	SPN	8.50379	2.38099e-17	4.49025e-17	0.578919
819	TSTD1	8.49051	2.68819e-17	5.0645e-17	0.736192
820	FBXO6	8.49032	2.73838e-17	5.15858e-17	1.60481
821	PELI1	8.47665	2.99385e-17	5.6347e-17	0.422417
822	RAPGEF1	8.46661	3.26046e-17	6.13144e-17	0.464803
823	MGAT5	8.46264	3.38e-17	6.35336e-17	0.448163
824	PAK2	8.43482	4.28025e-17	8.0353e-17	0.344881
825	ETS2	8.43083	4.43497e-17	8.3197e-17	0.479012
826	LIMD2	8.43062	4.4431e-17	8.33419e-17	0.471614
827	ZC3H12A	8.4303	4.53564e-17	8.50624e-17	1.51555
828	SLC4A8	8.38027	6.83486e-17	1.27811e-16	0.947917
829	FPR1	8.36728	7.70188e-17	1.43828e-16	1.72863
830	LPIN2	8.35481	8.40033e-17	1.56801e-16	0.454676
831	ATP6V1B2	8.35425	8.45078e-17	1.57728e-16	0.590034
832	FUZ	8.34046	9.56749e-17	1.78393e-16	0.982906
833	UBE2QL1	8.33694	1.00196e-16	1.86756e-16	2.99402
834	MECP2	8.32467	1.08175e-16	2.015e-16	0.522866
835	SHKBP1	8.27851	1.59268e-16	2.96111e-16	0.667004
836	NRIP3	8.25583	1.92401e-16	3.57198e-16	1.00572
837	ARPC1B	8.23817	2.20956e-16	4.09879e-16	0.466521
838	ELMO1	8.23772	2.1787e-16	4.04263e-16	0.393011
839	RNF149	8.22015	2.55626e-16	4.73725e-16	0.446708
840	FAM102A	8.21191	2.76717e-16	5.12534e-16	0.877711
841	IPCEF1	8.17354	3.79101e-16	7.01037e-16	0.985909
842	CDKN2D	8.16906	3.89859e-16	7.20736e-16	0.654166
843	BCL3	8.16763	3.98765e-16	7.37003e-16	0.956689
844	ARRDC1	8.14722	4.69494e-16	8.66484e-16	0.809196
845	FBXL13	8.14427	4.80864e-16	8.8723e-16	0.929003
846	PTGER2	8.12226	5.78439e-16	1.06612e-15	1.40572
847	ADPRH	8.11011	6.4058e-16	1.1796e-15	1.60718
848	AKNA	8.10924	6.37824e-16	1.17473e-15	0.630649
849	BICDL2	8.1035	6.81055e-16	1.25357e-15	2.92435
850	PDE4A	8.07553	8.37396e-16	1.53928e-15	0.739705
851	CAPZA1	8.07472	8.39622e-16	1.54323e-15	0.361482
852	CD4	8.07254	8.58487e-16	1.57763e-15	0.729685
853	MAX	8.06696	8.89823e-16	1.63492e-15	0.417712
854	CLEC17A	8.05532	1.00543e-15	1.84536e-15	2.84709
855	ALDOC	8.03435	1.17427e-15	2.15256e-15	0.902276
856	SMIM35	8.03226	1.19892e-15	2.19679e-15	1.63409
857	LIPC	8.01714	1.3511e-15	2.47342e-15	1.55198
858	AREL1	8.00691	1.45625e-15	2.66473e-15	0.659441
859	PLD1	8.0032	1.4838e-15	2.71466e-15	0.414421
860	HILPDA	7.97556	1.87551e-15	3.42676e-15	0.71307
861	BID	7.97143	1.92326e-15	3.51368e-15	0.488917
862	SCN4B	7.96692	2.04309e-15	3.73129e-15	2.56438
863	UBE2F-SCLY	7.92787	2.74821e-15	5.01196e-15	0.978528
864	PDK1	7.90367	3.31116e-15	6.03222e-15	0.60169
865	SLC7A8	7.90075	3.39482e-15	6.18354e-15	0.922595
866	VDR	7.86933	4.39338e-15	7.98616e-15	1.48644
867	IL2RG	7.86446	4.53855e-15	8.24788e-15	0.989055
868	JPH2	7.85717	4.80834e-15	8.73278e-15	1.05185
869	ISG20	7.85339	4.9558e-15	8.99901e-15	0.978227
870	PATJ	7.84892	5.09531e-15	9.2499e-15	0.78078
871	C18orf25	7.84307	5.33699e-15	9.68609e-15	0.539927
872	MXI1	7.82988	5.91898e-15	1.07376e-14	0.524241
873	SEMA6B	7.82656	6.11313e-15	1.10869e-14	0.872961
874	RNF166	7.81297	6.8045e-15	1.23289e-14	0.822273
875	IRS2	7.79371	7.80599e-15	1.41298e-14	0.528401
876	BCL6	7.78873	8.19195e-15	1.4818e-14	0.731894
877	UTF1	7.77391	9.27054e-15	1.67456e-14	1.52485
878	NLRC5	7.75323	1.09297e-14	1.97167e-14	1.55918
879	EYA3	7.74193	1.17646e-14	2.12172e-14	0.47342
880	CDK15	7.73699	1.2217e-14	2.20273e-14	0.82778
881	EXOC6	7.71664	1.42631e-14	2.56917e-14	0.431546
882	MTRNR2L1	7.70993	1.51257e-14	2.72361e-14	0.712926
883	GPR42	7.68926	1.8083e-14	3.25185e-14	3.78179
884	CSK	7.6767	1.95524e-14	3.51395e-14	0.578605
885	ENSG00000289690	7.67008	2.07471e-14	3.72477e-14	1.50734
886	ARHGAP18	7.67004	2.03266e-14	3.65086e-14	0.401558
887	ENSG00000258989	7.66807	2.11487e-14	3.79621e-14	1.91189
888	B4GALT1	7.65856	2.24081e-14	4.02122e-14	0.4435
889	VPS13B	7.65276	2.33844e-14	4.19386e-14	0.327701
890	CRIP1	7.65007	2.41156e-14	4.32425e-14	1.09763
891	SLC45A3	7.62494	2.91823e-14	5.22688e-14	1.03457
892	SIRPB1	7.62471	2.93829e-14	5.26145e-14	1.64447
893	CAMP	7.61473	3.1937e-14	5.71581e-14	2.53632
894	ELOVL5	7.60296	3.42774e-14	6.13095e-14	0.376461
895	CYP1B1	7.55893	4.83679e-14	8.63103e-14	1.12367
896	C15orf39	7.5574	4.88247e-14	8.71104e-14	0.639425
897	CSRNP1	7.54716	5.27062e-14	9.393e-14	0.625529
898	SYAP1	7.50628	7.15506e-14	1.27294e-13	0.409417
899	SOS2	7.44985	1.09412e-13	1.9395e-13	0.371397
900	SLC35A2	7.43488	1.23359e-13	2.18373e-13	0.949882
901	CBX4	7.43452	1.22992e-13	2.17742e-13	0.577219
902	ARNTL	7.39984	1.60059e-13	2.82757e-13	0.968515
903	CCNG2	7.36512	2.06207e-13	3.63691e-13	0.547888
904	ENSG00000264545	7.36347	2.09661e-13	3.69752e-13	1.0636
905	ARAP1	7.35061	2.29695e-13	4.04839e-13	0.613258
906	TRPV2	7.34096	2.47475e-13	4.35954e-13	0.845984
907	CD300C	7.29667	3.45342e-13	6.06596e-13	1.71572
908	LRCH4	7.28983	3.60301e-13	6.32549e-13	0.682546
909	ADAMTSL4	7.28175	3.81797e-13	6.69776e-13	0.744639
910	GAB3	7.28054	3.84944e-13	6.75181e-13	0.653596
911	ABCA7	7.2664	4.28067e-13	7.49926e-13	0.859091
912	CMIP	7.266	4.25939e-13	7.46325e-13	0.360113
913	GPAT3	7.25455	4.64543e-13	8.13413e-13	0.770157
914	GPX3	7.21847	6.08623e-13	1.06452e-12	1.24511
915	FHL3	7.20779	6.53899e-13	1.14294e-12	0.460964
916	SNAP23	7.19148	7.35967e-13	1.2854e-12	0.436407
917	SPPL2A	7.16447	8.94692e-13	1.56078e-12	0.418587
918	DUSP6	7.16235	9.04626e-13	1.57797e-12	0.409905
919	DUSP16	7.14289	1.04749e-12	1.82548e-12	0.587502
920	CAT	7.13407	1.11329e-12	1.93884e-12	0.524334
921	SP140	7.13294	1.134e-12	1.97458e-12	1.74473
922	DHX34	7.12349	1.20556e-12	2.09723e-12	0.727473
923	GNPTAB	7.12049	1.22516e-12	2.13078e-12	0.395744
924	PMP22	7.1179	1.25012e-12	2.17383e-12	0.463734
925	NR4A1	7.11414	1.2826e-12	2.22956e-12	0.423115
926	TPP1	7.09593	1.46537e-12	2.54514e-12	0.500198
927	RCSD1	7.07563	1.68885e-12	2.92983e-12	0.40347
928	BMP6	7.06756	1.79512e-12	3.11183e-12	1.00637
929	SIGLEC14	7.06715	1.80504e-12	3.12876e-12	0.891377
930	CD80	7.04668	2.0922e-12	3.62257e-12	1.14306
931	ATP6V0A1	7.04642	2.08099e-12	3.60346e-12	0.399687
932	HYAL3	7.02706	2.4022e-12	4.15479e-12	0.986002
933	UBE2H	7.00404	2.81116e-12	4.856e-12	0.328849
934	REPS2	6.99039	3.11179e-12	5.37261e-12	0.894025
935	SQSTM1	6.94472	4.25827e-12	7.33366e-12	0.29961
936	ZDHHC18	6.93369	4.64508e-12	7.99448e-12	0.884987
937	SLC7A5	6.91797	5.16281e-12	8.87739e-12	0.584662
938	GALNT3	6.90711	5.57389e-12	9.58104e-12	0.849416
939	AQP3	6.8929	6.18417e-12	1.06256e-11	1.38227
940	SLC43A2	6.8884	6.3471e-12	1.09038e-11	0.745875
941	MDN1	6.88441	6.52823e-12	1.12112e-11	0.452494
942	IRF2BP2	6.86872	7.25634e-12	1.24544e-11	0.340494
943	AGTRAP	6.84401	8.64911e-12	1.4814e-11	0.574468
944	HLA-E	6.83883	8.90335e-12	1.52419e-11	0.332723
945	RANBP9	6.83834	8.96854e-12	1.53509e-11	0.377407
946	GCNT1	6.82603	9.75757e-12	1.66849e-11	0.557946
947	STAM	6.79451	1.21305e-11	2.07014e-11	0.422447
948	BTBD11	6.79026	1.2525e-11	2.13674e-11	0.850675
949	DUS2	6.78865	1.2673e-11	2.16163e-11	0.779911
950	KMT2E	6.7792	1.34669e-11	2.29591e-11	0.278654
951	NCOA3	6.7675	1.45857e-11	2.48439e-11	0.366872
952	FLI1	6.76717	1.45523e-11	2.47891e-11	0.332603
953	TMEM156	6.75773	1.56332e-11	2.66084e-11	0.737317
954	NCOA4	6.74831	1.66146e-11	2.82579e-11	0.346192
955	ARPC2	6.71237	2.1246e-11	3.60784e-11	0.230933
956	KDM4B	6.71159	2.13833e-11	3.63056e-11	0.387675
957	NLRP12	6.67049	2.85005e-11	4.82941e-11	2.09418
958	ARHGAP4	6.65485	3.14275e-11	5.3197e-11	0.552882
959	TRIM25	6.65378	3.16603e-11	5.35824e-11	0.551023
960	CLK1	6.63142	3.67536e-11	6.21564e-11	0.481682
961	CSF1	6.62663	3.81158e-11	6.44443e-11	0.865486
962	PIP5K1C	6.62291	3.9009e-11	6.59328e-11	0.604067
963	SLA2	6.61012	4.26681e-11	7.2082e-11	1.23208
964	DNAJC5	6.59704	4.62508e-11	7.80962e-11	0.457476
965	EDEM1	6.58671	4.96268e-11	8.37351e-11	0.496027
966	PEX11G	6.56101	5.91135e-11	9.96279e-11	1.07766
967	ARL5B	6.54822	6.4078e-11	1.07907e-10	0.422854
968	RNF168	6.5421	6.66829e-11	1.12229e-10	0.411176
969	TASL	6.53006	7.23224e-11	1.21651e-10	0.730791
970	GABARAPL1	6.50746	8.39448e-11	1.41029e-10	0.478623
971	CFAP119	6.47292	1.0567e-10	1.77268e-10	0.989866
972	ATP6V0B	6.46667	1.0969e-10	1.83967e-10	0.304891
973	TULP2	6.45343	1.19828e-10	2.00708e-10	0.742308
974	STON1-GTF2A1L	6.45125	1.2192e-10	2.0413e-10	1.19759
975	SAG	6.44933	1.23969e-10	2.0751e-10	2.29964
976	AKR1C1	6.41727	1.52189e-10	2.54416e-10	1.24885
977	EIF1	6.4093	1.59129e-10	2.65911e-10	0.195647
978	PRSS33	6.40573	1.65291e-10	2.76007e-10	6.02634
979	DDIT4	6.38383	1.87968e-10	3.13518e-10	0.409329
980	SNX9	6.36092	2.18217e-10	3.63531e-10	0.316058
981	TAPBP	6.35727	2.23722e-10	3.72581e-10	0.412775
982	EPG5	6.3427	2.45693e-10	4.08875e-10	0.476799
983	HPCAL1	6.33873	2.51743e-10	4.18909e-10	0.459954
984	EMB	6.33318	2.60728e-10	4.33755e-10	0.541828
985	GRK6	6.32168	2.81511e-10	4.67953e-10	0.548373
986	TMC6	6.30983	3.03478e-10	5.04063e-10	0.467159
987	LYRM1	6.30945	3.04218e-10	5.05251e-10	0.516732
988	TRMO	6.29635	3.31419e-10	5.49807e-10	0.722375
989	DYRK1A	6.27638	3.7518e-10	6.21755e-10	0.289507
990	OTUD5	6.26796	3.96845e-10	6.57396e-10	0.477262
991	ZER1	6.26705	3.99313e-10	6.6143e-10	0.533919
992	PNPLA1	6.2533	4.37492e-10	7.24147e-10	1.60008
993	UPB1	6.21118	5.70287e-10	9.41688e-10	1.12534
994	C9orf78	6.21053	5.71122e-10	9.42991e-10	0.389194
995	DENND1C	6.19901	6.15699e-10	1.01529e-09	0.964084
996	UBAP1	6.19286	6.37704e-10	1.05099e-09	0.360171
997	DHRS9	6.18904	6.54141e-10	1.07765e-09	0.83545
998	NAA80	6.17546	7.13684e-10	1.17396e-09	0.85897
999	EXOC3	6.16386	7.66122e-10	1.25932e-09	0.490985
1000	CACUL1	6.15832	7.92779e-10	1.30293e-09	0.348762
1001	ABCG1	6.12841	9.56671e-10	1.57028e-09	0.781198
1002	PLA2G6	6.12675	9.67705e-10	1.58764e-09	0.765504
1003	MTRNR2L8	6.12037	1.00382e-09	1.64637e-09	0.540354
1004	SPAG1	6.10562	1.1025e-09	1.80649e-09	0.694222
1005	DCUN1D3	6.10112	1.13484e-09	1.85888e-09	0.796925
1006	FBXW7	6.09762	1.156e-09	1.89295e-09	0.291927
1007	GLOD5	6.07633	1.32245e-09	2.16225e-09	0.92351
1008	MEI1	6.07271	1.35673e-09	2.21725e-09	1.46408
1009	CHPT1	6.07265	1.34973e-09	2.20633e-09	0.363394
1010	ADI1	6.05155	1.54045e-09	2.5149e-09	0.42866
1011	STON1	6.04419	1.61285e-09	2.63108e-09	0.699446
1012	CCL20	6.00273	2.08902e-09	3.40026e-09	2.57902
1013	CD164L2	6.00186	2.10603e-09	3.42713e-09	3.85728
1014	CCK	5.99351	2.21682e-09	3.60543e-09	4.68647
1015	BTNL8	5.98344	2.34773e-09	3.81564e-09	1.83306
1016	ATP6V0D1	5.97002	2.53627e-09	4.11817e-09	0.372176
1017	CDC14B	5.96786	2.56808e-09	4.16883e-09	0.400474
1018	ENSG00000273734	5.95494	2.78597e-09	4.51864e-09	0.938316
1019	PLXNA4	5.95207	2.83055e-09	4.59058e-09	0.709485
1020	LRIG1	5.94049	3.03145e-09	4.91254e-09	0.520518
1021	ABI1	5.92241	3.3817e-09	5.4754e-09	0.314384
1022	FAM124A	5.91968	3.45222e-09	5.58826e-09	1.35971
1023	TSPOAP1	5.90695	3.72178e-09	6.01895e-09	0.781484

## Sheet: mono. prog.
	genes	scores	pvals	pvals_adj	logfoldchanges
0	MPO	76.1442	3.13408e-282	3.82747e-280	7.84775
1	PRTN3	61.534	2.1097e-240	1.66191e-238	6.81912
2	AZU1	56.3974	3.42734e-222	2.28922e-220	6.15097
3	SRGN	56.3935	2.18569e-235	1.62854e-233	3.69559
4	LYST	52.5197	8.76881e-211	5.30732e-209	3.878
5	LYZ	50.26	6.70946e-201	3.76295e-199	5.58151
6	TKT	48.2294	1.02352e-199	5.64824e-198	2.40115
7	GPI	45.017	3.9618e-186	2.02395e-184	2.50274
8	ENO1	43.8837	8.5003e-184	4.20714e-182	1.88317
9	SERPINB1	40.0586	4.05763e-161	1.71609e-159	3.46238
10	LRMDA	38.7164	1.59307e-157	6.51078e-156	2.67244
11	LCP1	38.3547	2.64803e-159	1.09305e-157	2.12548
12	PRAM1	37.9623	8.67117e-151	3.31415e-149	4.88736
13	RPLP1	36.7126	7.9657e-156	3.21102e-154	1.07621
14	ARHGDIB	36.095	1.68696e-147	6.20626e-146	1.98216
15	CSF3R	35.4021	3.57626e-140	1.23843e-138	3.77049
16	MS4A3	34.262	2.10471e-134	6.80863e-133	5.11385
17	RPL39	33.4624	3.42692e-136	1.12804e-134	1.31459
18	RPS21	33.0236	7.66872e-133	2.43875e-131	1.57541
19	NKG7	32.158	2.3863e-125	7.0158e-124	3.48763
20	RPLP2	31.7104	1.04713e-127	3.13213e-126	1.19802
21	RPS19	31.3448	1.28806e-126	3.81958e-125	1.16057
22	RPL7	31.2725	4.97099e-125	1.4491e-123	1.34229
23	RPS20	30.1071	2.28197e-119	6.28805e-118	1.26267
24	RPLP0	30.0206	1.81712e-119	5.01383e-118	1.2939
25	SPI1	29.6846	6.49459e-115	1.70537e-113	2.25228
26	P4HB	29.3248	5.48237e-113	1.41086e-111	1.93782
27	PGD	29.2996	1.19936e-113	3.12941e-112	1.95201
28	S100P	29.0099	7.55568e-112	1.91105e-110	2.52568
29	RPL37	28.9072	2.03889e-112	5.21445e-111	1.31157
30	PABPC1	28.8237	6.87212e-112	1.74029e-110	1.33693
31	BPI	28.8007	2.72123e-109	6.63871e-108	3.96565
32	RFLNB	28.7523	3.98839e-110	9.82296e-109	2.27
33	RPL35	28.6712	7.68726e-112	1.94195e-110	1.21773
34	PKM	28.5431	6.53452e-111	1.62882e-109	1.36846
35	ENSG00000271793	28.4462	1.0399e-108	2.51908e-107	1.8719
36	TSPO	28.3742	4.83799e-108	1.16377e-106	2.1704
37	RPS28	28.3228	4.5505e-110	1.11807e-108	1.17193
38	RPS14	28.2612	2.86052e-110	7.062e-109	1.07604
39	ATP8B4	28.2046	3.58486e-107	8.54364e-106	2.68866
40	ANXA1	27.9222	6.97309e-107	1.65804e-105	1.90714
41	TRGC1	27.8476	5.59744e-105	1.29658e-103	3.10497
42	HMGA1	27.7652	2.05203e-105	4.79637e-104	2.03401
43	CORO1A	27.7093	8.89122e-106	2.08767e-104	1.94784
44	RETN	27.698	9.14284e-104	2.09201e-102	4.7574
45	RPS6	27.4574	1.00689e-105	2.36149e-104	1.22452
46	AIF1	27.3462	4.62883e-104	1.06149e-102	1.94759
47	GBE1	27.2505	3.124e-102	7.0389e-101	2.66562
48	VAMP8	27.2485	6.12982e-103	1.38873e-101	2.00461
49	GAPDH	26.7973	6.33857e-103	1.43445e-101	0.953242
50	RPL21	26.6297	5.23169e-102	1.17494e-100	1.07888
51	SPN	26.5993	4.78501e-99	1.04506e-97	2.64736
52	PLAC8	26.4379	8.40678e-98	1.81304e-96	3.59498
53	UBA52	26.2697	2.68797e-100	5.9207e-99	0.909416
54	RPL37A	26.2485	5.55084e-99	1.21103e-97	1.31757
55	MCTP1	26.1484	7.41396e-98	1.60059e-96	2.11325
56	DOCK8	25.8909	7.32692e-97	1.56868e-95	1.80173
57	PGK1	25.7996	2.75769e-96	5.88582e-95	1.46697
58	ADGRE5	25.7658	2.6353e-95	5.56703e-94	2.33792
59	MYO1F	25.6513	9.134e-95	1.91582e-93	2.20705
60	RUNX1	25.5829	2.28407e-95	4.83497e-94	1.75566
61	RPS8	25.4082	3.57552e-95	7.5378e-94	1.14355
62	TRGC2	25.135	1.43575e-91	2.9485e-90	3.22083
63	SNTB1	24.7964	1.05842e-90	2.16285e-89	2.18555
64	LIN7A	24.7653	5.04985e-90	1.0228e-88	2.68486
65	DOCK2	24.683	2.38531e-90	4.85507e-89	1.84286
66	RPL9	24.3253	1.18144e-89	2.38588e-88	1.03924
67	SH3KBP1	24.32	1.46888e-88	2.92629e-87	1.66909
68	SYK	24.2628	4.30058e-88	8.5182e-87	1.96685
69	LRRFIP1	24.0412	1.47231e-87	2.89124e-86	1.36609
70	ACSM3	23.9891	2.28653e-86	4.42285e-85	2.55458
71	CFD	23.9799	3.53481e-86	6.8055e-85	2.70073
72	TESC	23.8039	1.70669e-85	3.26757e-84	2.12521
73	RPSA	23.7488	1.43565e-86	2.79005e-85	1.12916
74	TMEM170B	23.7162	1.31162e-84	2.48354e-83	2.99026
75	RPS11	23.5832	1.67715e-85	3.21398e-84	1.10344
76	ELMO1	23.4948	1.50771e-84	2.85221e-83	1.66806
77	RPS26	23.4712	3.79284e-85	7.23478e-84	0.990129
78	RPS15	23.4597	1.72197e-85	3.29377e-84	0.906054
79	RPL23A	23.4536	4.29952e-85	8.18615e-84	1.07133
80	SLC39A11	23.4132	1.89215e-83	3.53093e-82	2.26169
81	RPS29	23.4124	3.16507e-84	5.96021e-83	1.2234
82	RPS3	23.3635	1.67442e-84	3.1618e-83	1.09388
83	RPS9	23.2751	7.27148e-85	1.38319e-83	0.919239
84	CSTA	23.2447	2.80784e-82	5.16498e-81	3.10743
85	DMXL2	23.1972	3.56143e-82	6.54535e-81	2.4397
86	RPL13A	23.0087	1.7702e-82	3.26498e-81	1.10125
87	MNDA	22.887	2.18741e-80	3.93258e-79	3.66995
88	RPL4	22.7587	6.07857e-81	1.09952e-79	1.23731
89	RPL18A	22.6996	2.18394e-81	3.98888e-80	1.04864
90	RAB11FIP1	22.6679	2.14677e-80	3.86288e-79	1.69564
91	LRPAP1	22.6675	5.48029e-80	9.81837e-79	1.65036
92	AGTPBP1	22.4494	4.07871e-79	7.2258e-78	1.59173
93	EEF1A1	22.4133	5.31879e-80	9.53732e-79	0.785544
94	RPL12	22.3983	1.11277e-79	1.98671e-78	1.00378
95	RAB27A	22.3573	1.5633e-78	2.75298e-77	1.89612
96	S100A9	22.3389	7.03653e-78	1.22658e-76	3.55121
97	IRF2BP2	22.2628	5.51737e-78	9.64208e-77	1.61665
98	RPS3A	22.2401	5.48466e-79	9.6999e-78	0.976564
99	MBNL1	22.1812	3.69227e-78	6.46899e-77	1.33956
100	IRS2	21.7962	3.38238e-75	5.73144e-74	2.56806
101	FAM107B	21.7785	5.17609e-76	8.87286e-75	1.50532
102	SLC22A15	21.6502	2.57214e-74	4.31247e-73	2.93698
103	PTBP3	21.6358	5.37598e-75	9.09466e-74	1.43327
104	GMFG	21.5798	3.29934e-75	5.59992e-74	1.37372
105	RPS24	21.5428	4.04926e-75	6.85584e-74	0.962504
106	RPL13	21.4896	3.36585e-75	5.70811e-74	0.875662
107	DOCK5	21.3572	3.94356e-73	6.52172e-72	2.16031
108	ACTN1	21.2707	6.54531e-73	1.07555e-71	1.72987
109	RPL41	21.2006	2.03046e-73	3.37141e-72	0.840086
110	RPS12	21.1988	1.49748e-73	2.48845e-72	0.977771
111	ASAP1	21.1466	1.14248e-72	1.87288e-71	1.29776
112	RPL36	21.1414	8.19966e-73	1.34632e-71	1.06692
113	RPL27A	21.1411	6.30434e-73	1.03678e-71	1.01587
114	MAPK14	21.1158	5.17874e-72	8.40944e-71	1.91837
115	DENND1A	21.098	6.6337e-72	1.07467e-70	1.89343
116	EIF3L	21.0554	6.38422e-72	1.03507e-70	1.4102
117	HIPK3	21.0215	1.77843e-71	2.86759e-70	1.91184
118	RPS2	21.006	2.151e-72	3.52338e-71	1.05365
119	RPS16	20.9998	2.33477e-72	3.82136e-71	1.06105
120	DIAPH2	20.9616	1.21019e-71	1.95439e-70	1.42961
121	OAZ1	20.9139	3.12622e-72	5.09653e-71	1.00137
122	IRAK3	20.7508	4.3242e-70	6.86517e-69	2.30123
123	TAOK3	20.6779	2.3197e-70	3.69131e-69	1.40655
124	PTK2B	20.6303	1.51602e-69	2.38849e-68	2.23208
125	RPL27	20.4969	1.04564e-69	1.65119e-68	0.982462
126	GCA	20.4961	8.98929e-69	1.40128e-67	2.37736
127	PDE4D	20.4541	5.18114e-69	8.0949e-68	1.60832
128	RPL32	20.366	2.41696e-69	3.79056e-68	0.901339
129	CLEC11A	20.3479	4.86451e-68	7.53178e-67	2.10128
130	CD44	20.3224	3.22621e-68	5.00268e-67	1.93032
131	RGL4	20.1197	9.3897e-67	1.43021e-65	3.55475
132	EEF1B2	20.0083	4.45526e-67	6.82644e-66	1.1475
133	RPL35A	19.974	5.13448e-67	7.85549e-66	0.984676
134	RPS17	19.9354	2.77086e-66	4.19265e-65	1.47442
135	RPL31	19.8706	2.21168e-66	3.35146e-65	1.05192
136	RPL23	19.7915	2.924e-66	4.42113e-65	0.98427
137	TET2	19.7546	1.68875e-65	2.52748e-64	1.48275
138	CELF2	19.6825	1.8378e-65	2.74858e-64	1.38198
139	APBB1IP	19.5708	1.4499e-64	2.14667e-63	1.79348
140	RPL8	19.5609	1.33538e-65	2.00151e-64	0.738058
141	MIS18BP1	19.4738	6.74741e-64	9.89764e-63	1.7683
142	RPL10A	19.4286	1.49992e-64	2.21754e-63	0.986062
143	FNDC3B	19.3516	1.02157e-63	1.48899e-62	1.20304
144	CHST11	19.1992	3.52236e-63	5.10519e-62	1.30521
145	PXK	19.1625	2.45365e-62	3.52897e-61	1.8944
146	PYGL	19.1206	2.4673e-62	3.54615e-61	1.79034
147	RPL3	19.1136	5.23449e-63	7.56545e-62	0.87504
148	RTN3	19.1061	2.61821e-62	3.76041e-61	1.36101
149	HCST	19.1024	3.93893e-62	5.63378e-61	1.887
150	CLEC12A	19.083	9.63341e-62	1.36555e-60	3.11008
151	RILPL2	19.0794	2.6911e-62	3.86242e-61	1.49361
152	ANXA3	19.01	2.17143e-61	3.06331e-60	2.81211
153	RPL22	19.0017	4.10516e-62	5.86341e-61	0.968176
154	RPS13	18.9885	3.99495e-62	5.70996e-61	0.961908
155	ZFP36L2	18.8598	5.65092e-61	7.92318e-60	1.60597
156	RPL34	18.7015	1.27033e-60	1.77391e-59	0.911714
157	GRK2	18.6557	6.87389e-60	9.45801e-59	1.91034
158	ADIPOR2	18.6391	5.05152e-60	6.96914e-59	1.43919
159	NT5C2	18.6266	6.36083e-60	8.75791e-59	1.41806
160	SRPK1	18.5914	1.53089e-59	2.09245e-58	1.79924
161	GPR160	18.5768	2.10709e-59	2.87431e-58	2.4034
162	HCK	18.4861	3.11406e-59	4.23114e-58	1.69829
163	RPL38	18.4758	2.55376e-59	3.47671e-58	1.04049
164	DENND10	18.4736	6.55717e-59	8.85111e-58	1.99569
165	ANP32B	18.4699	2.29777e-59	3.13235e-58	1.0451
166	RPL29	18.3285	7.4137e-59	9.99421e-58	0.937137
167	PTMA	18.3242	8.26474e-59	1.11342e-57	0.878362
168	RPL15	18.3228	3.69324e-59	5.00491e-58	0.818912
169	TRERF1	18.3141	2.20244e-58	2.94597e-57	1.55516
170	RPL28	18.2985	5.87987e-59	7.94206e-58	0.722088
171	IL1RAP	18.2089	5.05157e-58	6.72208e-57	1.4691
172	RPS25	18.1963	3.64566e-58	4.85751e-57	0.87554
173	RPS15A	18.1788	3.17319e-58	4.23345e-57	0.8527
174	CITED2	18.1761	1.23094e-57	1.63064e-56	1.5453
175	PTPN22	18.018	7.08969e-57	9.29632e-56	1.8075
176	MYB	17.9745	1.81343e-56	2.36583e-55	2.42097
177	LAIR1	17.9501	2.5264e-56	3.28766e-55	2.49778
178	CYRIB	17.9447	8.97223e-57	1.17424e-55	1.22746
179	PRSS57	17.8831	5.02641e-56	6.50816e-55	2.41701
180	S100A8	17.8599	6.75611e-56	8.71496e-55	3.11314
181	MTDH	17.8082	4.63953e-56	6.01478e-55	1.02578
182	RNF24	17.7578	8.38253e-56	1.0786e-54	1.37525
183	ERLIN1	17.7492	2.57767e-55	3.29211e-54	2.53228
184	RPS27A	17.7431	5.44335e-56	7.04359e-55	0.831764
185	ITGB2	17.7292	1.86438e-55	2.38703e-54	1.82087
186	NCF2	17.6794	2.86648e-55	3.65645e-54	1.75628
187	RAC2	17.6512	2.05078e-55	2.6208e-54	1.31447
188	LYN	17.6498	2.66535e-55	3.40199e-54	1.34076
189	ICAM3	17.599	1.0294e-54	1.30342e-53	2.0489
190	P2RX1	17.5978	9.48226e-55	1.20138e-53	1.97349
191	EMB	17.597	1.40741e-54	1.7777e-53	2.75956
192	SERPINB10	17.5465	2.82578e-54	3.55834e-53	3.75441
193	RPL30	17.4789	8.9015e-55	1.12849e-53	0.804827
194	CST7	17.3585	1.3323e-53	1.66248e-52	2.11019
195	PLEK	17.3376	1.0736e-53	1.3421e-52	1.65038
196	RPS5	17.319	7.21218e-54	9.03229e-53	0.975342
197	ADK	17.301	1.8977e-53	2.35801e-52	1.35497
198	ARL8B	17.264	3.05679e-53	3.78459e-52	1.43884
199	ARHGAP15	17.1773	6.27621e-53	7.7288e-52	1.6191
200	TOMM7	17.14	6.97345e-53	8.57206e-52	0.948963
201	LBR	17.0828	2.46519e-52	3.00349e-51	1.48075
202	RPL11	17.0788	6.83767e-53	8.41017e-52	0.745257
203	CANX	17.0232	3.98987e-52	4.83541e-51	1.184
204	MGST1	16.9951	1.02935e-51	1.23158e-50	2.59193
205	S100Z	16.9672	1.26759e-51	1.51224e-50	2.46539
206	CEBPD	16.9318	9.46591e-52	1.13519e-50	1.3581
207	GLRX	16.9284	1.37533e-51	1.63983e-50	1.54279
208	NACA	16.9086	7.19692e-52	8.65097e-51	0.83784
209	CDC42SE2	16.9046	1.03499e-51	1.23761e-50	1.17451
210	RPS18	16.8857	8.22663e-52	9.88297e-51	0.868986
211	RPL18	16.8609	7.02406e-52	8.44811e-51	0.727901
212	IER2	16.8425	1.48492e-51	1.76947e-50	1.00984
213	GNAQ	16.8108	3.03629e-51	3.60564e-50	1.08376
214	P2RY8	16.7972	7.3997e-51	8.71809e-50	2.34007
215	RPL19	16.7771	2.39255e-51	2.84446e-50	0.761963
216	PRR13	16.755	6.59518e-51	7.78262e-50	1.25828
217	SIK3	16.7397	7.4006e-51	8.71809e-50	1.15614
218	RBPJ	16.698	7.7915e-51	9.17335e-50	1.05991
219	MFSD10	16.6891	2.03202e-50	2.37345e-49	1.5943
220	ACTR2	16.6273	1.7244e-50	2.01871e-49	0.884946
221	CNTRL	16.6001	5.20066e-50	6.04372e-49	1.63281
222	BAZ1A	16.529	1.14768e-49	1.32626e-48	1.54558
223	CTSC	16.4536	8.41824e-50	9.75542e-49	1.00153
224	PRKCB	16.4397	1.83816e-49	2.11588e-48	1.34042
225	PNP	16.408	5.77123e-49	6.55184e-48	2.30175
226	ATG7	16.3938	4.39885e-49	5.0159e-48	1.42567
227	RALGAPA2	16.3776	4.20067e-49	4.79522e-48	1.31714
228	ARHGEF18	16.3497	8.3619e-49	9.46169e-48	1.80575
229	LDHA	16.2792	9.38495e-49	1.06077e-47	0.978688
230	EGR1	16.2435	1.42618e-48	1.61022e-47	1.12229
231	CTSD	16.235	2.05286e-48	2.31398e-47	1.28679
232	RPL36A	16.1863	3.92787e-48	4.40105e-47	1.1978
233	RPS23	16.142	2.34784e-48	2.63928e-47	0.758957
234	ANKRD28	16.1325	7.55745e-48	8.42215e-47	1.46925
235	ANKRD13D	16.0856	1.551e-47	1.71918e-46	1.86023
236	MEGF9	16.0307	3.45202e-47	3.80793e-46	2.50582
237	MAPKAPK3	16.022	2.62439e-47	2.90272e-46	1.5959
238	PCNX1	15.8524	1.38629e-46	1.51545e-45	1.22774
239	DIAPH1	15.8092	2.15e-46	2.3404e-45	1.29342
240	PIM1	15.8088	2.05434e-46	2.23744e-45	1.39812
241	HMGB2	15.8067	2.7325e-46	2.96666e-45	1.54683
242	CDA	15.7685	5.16716e-46	5.56893e-45	2.41141
243	USP48	15.7673	3.6684e-46	3.96606e-45	1.24744
244	ELF2	15.7367	4.64472e-46	5.00849e-45	1.14802
245	AOAH	15.71	9.35873e-46	1.00445e-44	2.25771
246	STK17B	15.6899	5.61498e-46	6.04841e-45	1.19962
247	USP15	15.6626	8.21955e-46	8.83099e-45	1.04382
248	KCNAB2	15.6303	2.08128e-45	2.21993e-44	2.02732
249	NUFIP2	15.5845	2.80723e-45	2.98498e-44	1.26613
250	SLCO4C1	15.5486	5.47633e-45	5.79917e-44	2.3405
251	ABHD5	15.5364	5.61821e-45	5.94637e-44	1.95225
252	PIK3CB	15.5121	4.17694e-45	4.43e-44	1.28604
253	DENND4A	15.4734	6.6276e-45	7.00036e-44	1.17259
254	HNRNPA1	15.4617	6.2457e-45	6.60036e-44	0.860651
255	C16orf74	15.4002	2.585e-44	2.71373e-43	2.13487
256	FLNA	15.302	4.75079e-44	4.96464e-43	1.1221
257	DPYD	15.2952	8.63327e-44	8.97643e-43	2.57741
258	EIF3E	15.2836	5.45604e-44	5.69587e-43	0.943715
259	RGCC	15.2746	1.10552e-43	1.14716e-42	2.65152
260	RPL26	15.2253	7.12596e-44	7.42042e-43	0.783368
261	PTPRC	15.2109	1.05946e-43	1.09991e-42	1.28149
262	MYO1G	15.1783	2.37529e-43	2.45609e-42	1.89286
263	PFKFB4	15.1759	3.0835e-43	3.17726e-42	2.48561
264	TFRC	15.1754	2.24949e-43	2.32718e-42	1.55576
265	TFEC	15.1666	3.70846e-43	3.80981e-42	3.34449
266	NCKAP1L	15.074	7.20802e-43	7.38295e-42	1.77072
267	RPL7A	15.0726	2.85816e-43	2.94948e-42	0.715993
268	ACAP2	15.0699	5.36809e-43	5.50657e-42	1.00622
269	ALPK1	15.0534	1.08478e-42	1.10507e-41	2.35098
270	FXYD5	15.0439	6.49957e-43	6.66392e-42	1.04311
271	CLTCL1	15.0378	1.36991e-42	1.39416e-41	2.81077
272	RPL6	15.034	3.30549e-43	3.4026e-42	0.664709
273	LITAF	15.0161	1.04472e-42	1.06479e-41	1.24003
274	TENT5A	14.9788	1.75109e-42	1.78034e-41	1.43273
275	INPP5D	14.9697	1.94866e-42	1.98023e-41	1.53289
276	EEF2	14.8799	3.46895e-42	3.51476e-41	0.829908
277	PKN1	14.8708	5.74757e-42	5.80921e-41	1.40909
278	TNFAIP8	14.8497	5.79928e-42	5.85861e-41	1.2145
279	LAMP2	14.8418	6.90768e-42	6.97493e-41	1.22705
280	TRIM14	14.8376	1.10053e-41	1.10583e-40	2.72539
281	FOSB	14.8318	6.94629e-42	7.01049e-41	1.13938
282	FLI1	14.8195	7.23075e-42	7.29044e-41	1.16146
283	MACROH2A1	14.8164	7.79703e-42	7.85757e-41	1.0371
284	PGM1	14.8091	1.21389e-41	1.21856e-40	1.71203
285	IL17RA	14.7854	1.39397e-41	1.39728e-40	1.64512
286	PARVG	14.7696	1.85458e-41	1.8518e-40	1.93715
287	RASSF2	14.7614	1.49509e-41	1.49647e-40	1.35752
288	DENND5A	14.7227	2.26778e-41	2.2611e-40	1.16942
289	NUCB2	14.7211	2.80997e-41	2.79359e-40	1.40977
290	RPS10	14.6965	2.69235e-41	2.67795e-40	0.911019
291	RAB37	14.6879	3.99442e-41	3.95969e-40	1.76934
292	BNIP3	14.6788	4.80813e-41	4.76404e-40	1.55835
293	SUSD3	14.6769	5.52991e-41	5.47132e-40	2.35137
294	KBTBD11	14.6133	1.16955e-40	1.14945e-39	3.20553
295	BTG1	14.5804	1.0676e-40	1.05075e-39	1.11421
296	PCLAF	14.5659	1.55194e-40	1.52091e-39	1.75532
297	EIF3A	14.5476	1.40775e-40	1.38223e-39	0.969521
298	CNIH4	14.4505	4.70048e-40	4.57393e-39	1.34005
299	TALDO1	14.433	3.98435e-40	3.88074e-39	0.987879
300	INPP5A	14.4258	5.17195e-40	5.03034e-39	1.29871
301	LYL1	14.398	7.64956e-40	7.41565e-39	1.53413
302	RAB32	14.3976	7.08349e-40	6.87335e-39	1.18024
303	DGKG	14.329	2.09698e-39	2.02335e-38	2.79813
304	CDCA7L	14.2448	4.42559e-39	4.2543e-38	1.81074
305	IGFBP2	14.2054	5.50291e-39	5.27763e-38	1.38397
306	EIF3H	14.189	5.3066e-39	5.09172e-38	0.862347
307	RPS4X	14.1832	2.98911e-39	2.87744e-38	0.636031
308	MSRB1	14.1818	7.8094e-39	7.46887e-38	1.79502
309	FOS	14.1265	8.99635e-39	8.60008e-38	1.01341
310	FAM162A	14.1184	1.40985e-38	1.34463e-37	1.33984
311	FBXL5	14.1096	1.46639e-38	1.39791e-37	1.2691
312	HIPK1	14.097	1.74959e-38	1.66405e-37	1.402
313	GPD2	14.0956	1.94665e-38	1.84891e-37	1.65978
314	HDGF	14.0848	2.06705e-38	1.95966e-37	1.34628
315	MCL1	14.0186	2.92561e-38	2.76473e-37	0.963561
316	PIP4P2	14.0073	5.25445e-38	4.93837e-37	1.87832
317	TPT1	13.9723	2.43046e-38	2.29996e-37	0.44472
318	LTC4S	13.9109	1.00538e-37	9.39768e-37	1.44036
319	FCN1	13.8798	2.14163e-37	1.98925e-36	3.42846
320	LNPEP	13.8781	1.56061e-37	1.4535e-36	1.25299
321	GRB2	13.8762	1.26478e-37	1.17851e-36	0.982239
322	HSD17B12	13.8499	1.9678e-37	1.82861e-36	1.0585
323	STING1	13.8066	4.07361e-37	3.77358e-36	2.08037
324	ELF1	13.7942	2.63742e-37	2.44756e-36	0.874361
325	SLC2A5	13.783	6.10033e-37	5.63837e-36	5.00573
326	RCOR1	13.7114	8.23712e-37	7.58955e-36	1.0757
327	BIN2	13.7034	9.38052e-37	8.62766e-36	1.55041
328	TESMIN	13.6911	1.42991e-36	1.31105e-35	2.93755
329	EIF2S3	13.6462	1.61363e-36	1.47819e-35	1.03438
330	RNASET2	13.6419	1.65597e-36	1.51631e-35	1.24382
331	SNX10	13.6205	2.59989e-36	2.37325e-35	1.99139
332	IKZF1	13.6137	1.95028e-36	1.78342e-35	1.25203
333	CCDC88B	13.5904	3.5621e-36	3.23868e-35	2.25095
334	HMGN2	13.5608	3.75799e-36	3.41529e-35	1.02755
335	SLC36A4	13.5397	5.36755e-36	4.85242e-35	1.42555
336	DENND3	13.5118	6.22861e-36	5.621e-35	1.42988
337	PSAP	13.5044	5.79285e-36	5.23233e-35	0.899754
338	PCBP1	13.5024	5.6885e-36	5.14033e-35	0.83442
339	CYFIP2	13.4633	1.20171e-35	1.07835e-34	1.77036
340	MBD4	13.4571	1.23719e-35	1.10922e-34	1.52255
341	TNPO3	13.4465	1.38282e-35	1.23926e-34	1.4238
342	FCER1G	13.4462	1.07874e-35	9.68425e-35	1.2672
343	CD68	13.4453	1.40515e-35	1.25827e-34	1.8463
344	MANBA	13.3964	2.00595e-35	1.79224e-34	1.25239
345	ADAM17	13.3913	2.28384e-35	2.03877e-34	1.30019
346	ATP11B	13.3759	2.44837e-35	2.18469e-34	1.15705
347	PGAM1	13.3394	3.6796e-35	3.26779e-34	1.13563
348	PIK3AP1	13.3368	4.21282e-35	3.7365e-34	1.77395
349	LRRC75A	13.3307	4.67758e-35	4.13805e-34	1.62379
350	C1orf162	13.3216	4.54488e-35	4.02238e-34	1.67418
351	H1-0	13.318	5.18637e-35	4.58618e-34	1.59597
352	MCTP2	13.3025	4.24096e-35	3.75984e-34	1.1727
353	CD58	13.299	5.89783e-35	5.21308e-34	1.52248
354	NUP214	13.2825	6.94755e-35	6.1278e-34	1.37974
355	GYG1	13.259	9.936e-35	8.71152e-34	1.9751
356	PCM1	13.2419	8.69714e-35	7.64808e-34	0.927183
357	PAK2	13.2273	8.25647e-35	7.26675e-34	0.755878
358	TPM3	13.2094	9.68231e-35	8.49961e-34	0.713041
359	FHIT	13.1995	1.45045e-34	1.26847e-33	1.12635
360	CEBPA	13.1982	1.92351e-34	1.67791e-33	2.74232
361	VRK1	13.192	1.88176e-34	1.64288e-33	1.74388
362	SREBF2	13.1535	2.23614e-34	1.94897e-33	1.05985
363	CEBPE	13.1184	3.93784e-34	3.41627e-33	2.21575
364	PCBP2	13.1022	3.1847e-34	2.77221e-33	0.744477
365	SMCHD1	13.0786	4.3292e-34	3.75421e-33	0.920366
366	CAT	13.0736	5.76082e-34	4.98105e-33	1.64812
367	CFLAR	13.0674	4.81034e-34	4.16795e-33	1.0454
368	TBL1X	13.0616	5.41527e-34	4.68816e-33	1.05279
369	FAU	13.0287	5.47273e-34	4.73592e-33	0.588857
370	COL23A1	12.9933	1.4413e-33	1.23997e-32	2.44953
371	AZI2	12.9633	1.72212e-33	1.47972e-32	1.46969
372	SCGB3A1	12.9438	2.47068e-33	2.10974e-32	3.31973
373	HSD17B11	12.9408	2.02022e-33	1.72938e-32	1.38855
374	NCOA4	12.9364	1.95761e-33	1.67717e-32	1.13067
375	MCU	12.9317	2.36337e-33	2.01977e-32	1.52421
376	MYADM	12.8989	2.75682e-33	2.34728e-32	1.00902
377	PTGES3	12.896	2.6416e-33	2.25289e-32	0.814907
378	KCNE3	12.8784	4.25724e-33	3.61734e-32	2.12442
379	RACK1	12.8613	3.07896e-33	2.6194e-32	0.666859
380	APEX1	12.8453	5.24529e-33	4.44042e-32	1.1702
381	PHF19	12.84	5.99172e-33	5.06401e-32	1.67143
382	EXOC6	12.8388	5.19943e-33	4.40341e-32	1.22202
383	RPS7	12.7778	4.93466e-33	4.18089e-32	0.57162
384	MICU1	12.7767	9.30102e-33	7.8193e-32	1.04318
385	ACTR3	12.7744	7.56977e-33	6.37163e-32	0.759328
386	UGP2	12.7736	9.68838e-33	8.14163e-32	1.0814
387	MFSD1	12.7622	1.20797e-32	1.01224e-31	1.53267
388	MLC1	12.762	1.31754e-32	1.10271e-31	2.10613
389	TPP1	12.7583	1.2243e-32	1.0255e-31	1.44921
390	PRKCA	12.7554	1.03397e-32	8.68545e-32	1.02194
391	SYTL1	12.7212	1.88806e-32	1.57573e-31	1.98463
392	GGT5	12.7188	1.77315e-32	1.48042e-31	1.55915
393	RPS27	12.7176	1.44828e-32	1.21163e-31	0.688912
394	ADGRG3	12.6788	2.75633e-32	2.29479e-31	1.90748
395	C19orf38	12.6656	3.29289e-32	2.7393e-31	2.01586
396	STXBP5	12.6384	3.13775e-32	2.61129e-31	1.10957
397	ZNF292	12.6282	3.71359e-32	3.08802e-31	0.870161
398	ZC3HAV1	12.6167	4.923e-32	4.08877e-31	1.35897
399	PLPPR3	12.5877	7.72562e-32	6.37541e-31	2.78291
400	ATG16L2	12.5794	7.38844e-32	6.10204e-31	1.68068
401	LST1	12.5605	6.70902e-32	5.5498e-31	1.08867
402	PRKCD	12.5491	9.7102e-32	8.00035e-31	1.72507
403	RAP1GAP2	12.5229	1.29481e-31	1.06511e-30	1.88562
404	RPL14	12.4529	1.65645e-31	1.36042e-30	0.62352
405	PSTPIP1	12.4423	3.04383e-31	2.487e-30	2.76777
406	CYBB	12.4382	3.02562e-31	2.47408e-30	1.99785
407	PIK3CD	12.4381	2.75248e-31	2.25252e-30	1.62201
408	CDC42EP3	12.4362	3.03798e-31	2.4832e-30	1.75735
409	FGD4	12.4356	2.40389e-31	1.97037e-30	1.12224
410	H4C3	12.4314	2.87811e-31	2.35439e-30	1.23498
411	RREB1	12.3807	4.48137e-31	3.65577e-30	1.08582
412	HIP1	12.3671	5.10535e-31	4.15822e-30	1.09046
413	ROGDI	12.3641	6.01926e-31	4.89679e-30	1.82334
414	IMPDH2	12.3523	6.36518e-31	5.17005e-30	1.20559
415	PLCG2	12.3342	6.33238e-31	5.14822e-30	0.934143
416	KDM1B	12.3041	1.10284e-30	8.92258e-30	1.92794
417	HINT1	12.2957	8.26579e-31	6.69273e-30	0.673579
418	NOCT	12.2734	1.48206e-30	1.19766e-29	1.83246
419	FAR1	12.2473	1.67656e-30	1.35113e-29	1.13946
420	GNAI2	12.2437	1.27846e-30	1.03353e-29	0.673527
421	SLC35F3	12.2169	2.67288e-30	2.14152e-29	2.5457
422	HRH2	12.2121	2.5807e-30	2.06927e-29	1.91643
423	RC3H1	12.1987	2.49897e-30	2.00452e-29	0.935596
424	RASGRP2	12.1781	3.56354e-30	2.84408e-29	1.72896
425	CEP350	12.1662	3.32661e-30	2.65704e-29	0.943218
426	GALNT3	12.1624	4.33614e-30	3.44604e-29	2.42035
427	PYCARD	12.129	4.72164e-30	3.74807e-29	1.08461
428	JUNB	12.113	5.19698e-30	4.12065e-29	0.876534
429	PPARG	12.0942	7.95155e-30	6.2758e-29	1.88115
430	TYROBP	12.086	6.07546e-30	4.80795e-29	1.00215
431	KLF4	12.0655	1.11207e-29	8.75694e-29	2.25953
432	GFI1	12.0572	1.24004e-29	9.7498e-29	3.17507
433	ITGA4	12.0458	1.17816e-29	9.26675e-29	1.35277
434	SAT1	12.0455	9.18439e-30	7.24328e-29	0.908703
435	LAPTM5	12.0274	1.10851e-29	8.7323e-29	0.951471
436	LARP4B	12.0097	1.50773e-29	1.18185e-28	0.969236
437	SLPI	12.002	2.15023e-29	1.6791e-28	4.45454
438	RPL5	11.934	2.29296e-29	1.7892e-28	0.645488
439	RCSD1	11.9228	3.53592e-29	2.75284e-28	1.13208
440	CYBA	11.9188	2.89939e-29	2.25898e-28	0.695406
441	CORO2A	11.897	5.14927e-29	3.99083e-28	1.99042
442	AGTRAP	11.8931	5.18845e-29	4.01968e-28	1.60878
443	LNPK	11.884	5.40347e-29	4.1847e-28	1.28119
444	RRAGD	11.8793	5.85267e-29	4.53088e-28	1.63312
445	CD302	11.8779	6.35016e-29	4.91233e-28	2.12465
446	EIF3M	11.8461	7.05921e-29	5.45265e-28	0.857202
447	DNAJC5	11.8401	8.39593e-29	6.46581e-28	1.45082
448	DNAJC3	11.8396	8.11728e-29	6.25588e-28	1.10869
449	FAH	11.8336	9.28049e-29	7.13371e-28	1.67752
450	UIMC1	11.8332	8.62308e-29	6.63826e-28	1.18929
451	MZT2B	11.8297	7.19465e-29	5.5552e-28	0.669463
452	SLC28A3	11.8204	1.0822e-28	8.30937e-28	2.20401
453	FMNL1	11.7884	1.36427e-28	1.04402e-27	1.61852
454	PPA1	11.785	1.34898e-28	1.0327e-27	1.06913
455	TMEM123	11.7537	1.62702e-28	1.24324e-27	0.873907
456	DACH1	11.7398	2.06576e-28	1.57442e-27	1.36596
457	SLC16A3	11.7328	2.0293e-28	1.54777e-27	1.02891
458	VSIR	11.712	2.59396e-28	1.97334e-27	1.27989
459	ZBTB16	11.7099	2.88059e-28	2.18978e-27	1.62984
460	SORL1	11.6897	3.50931e-28	2.66282e-27	1.90093
461	NR6A1	11.6836	3.4962e-28	2.65385e-27	1.1719
462	ATP5MC2	11.6802	2.93695e-28	2.23098e-27	0.63005
463	IL6R	11.6417	5.81672e-28	4.38624e-27	2.12445
464	ALAS1	11.6406	5.25269e-28	3.96816e-27	1.30712
465	ATP5F1A	11.6399	4.69947e-28	3.55413e-27	0.772119
466	EVI2B	11.6363	5.43479e-28	4.10123e-27	1.51128
467	HDAC4	11.6314	5.61552e-28	4.23606e-27	1.18726
468	TEX2	11.6037	8.21493e-28	6.17211e-27	1.92369
469	ELL2	11.5998	7.37321e-28	5.54778e-27	1.11399
470	KIAA1958	11.5911	8.40866e-28	6.31537e-27	1.24442
471	B3GNTL1	11.5756	1.07488e-27	8.06119e-27	2.24125
472	PADI4	11.5584	1.28435e-27	9.61818e-27	2.55857
473	SAMHD1	11.5367	1.43213e-27	1.07171e-26	1.56167
474	ZYX	11.5317	1.45814e-27	1.08959e-26	1.2242
475	FBL	11.5299	1.44624e-27	1.08109e-26	1.03208
476	CAB39	11.5216	1.4414e-27	1.07787e-26	0.955175
477	NFAM1	11.4966	2.29101e-27	1.70332e-26	2.8601
478	CITED4	11.4956	2.26629e-27	1.68615e-26	2.43336
479	DOP1B	11.4937	2.2418e-27	1.66854e-26	1.90094
480	GYS1	11.4776	2.57549e-27	1.91069e-26	1.83358
481	LMBR1	11.4749	2.48688e-27	1.84695e-26	1.19764
482	PTPN12	11.472	2.26967e-27	1.68806e-26	0.838196
483	HADHA	11.4558	2.67067e-27	1.97988e-26	0.808156
484	CREG1	11.4492	2.95731e-27	2.19002e-26	1.12253
485	CILP2	11.4423	3.92148e-27	2.89572e-26	4.27875
486	SP100	11.4417	3.20132e-27	2.36902e-26	1.124
487	STK26	11.4369	3.62631e-27	2.68064e-26	1.48369
488	ACAP1	11.4304	3.83122e-27	2.83008e-26	1.61991
489	UQCRH	11.4285	2.98449e-27	2.20936e-26	0.596355
490	PLCXD1	11.3976	5.37656e-27	3.96168e-26	1.76919
491	RELL1	11.3853	5.57964e-27	4.10986e-26	1.27046
492	MTPN	11.3846	4.80642e-27	3.54412e-26	0.703839
493	LTA4H	11.3803	6.32027e-27	4.65207e-26	1.62449
494	ACSL1	11.3679	6.91037e-27	5.08098e-26	1.79001
495	ZNF652	11.3638	6.35229e-27	4.67397e-26	0.883933
496	CD33	11.362	7.58424e-27	5.56456e-26	2.1068
497	LMNB1	11.3603	7.34441e-27	5.39628e-26	1.46577
498	PTPRE	11.3421	7.52643e-27	5.52411e-26	0.987
499	CAPZA1	11.3346	7.82051e-27	5.73587e-26	0.770616
500	WAS	11.3315	9.14327e-27	6.6989e-26	1.4205
501	STX11	11.3301	1.00293e-26	7.34027e-26	1.98899
502	NUP98	11.3179	9.91149e-27	7.25659e-26	0.987295
503	ATP6V1A	11.301	1.2028e-26	8.78126e-26	1.15572
504	ATAD2	11.2982	1.32436e-26	9.65504e-26	1.59823
505	DARS1	11.2859	1.34733e-26	9.81907e-26	0.956742
506	SERP1	11.2776	1.31152e-26	9.56485e-26	0.709353
507	PSEN1	11.2617	1.62177e-26	1.18066e-25	0.977191
508	CEBPB	11.2522	1.6484e-26	1.1992e-25	0.927245
509	MATN2	11.2475	2.16261e-26	1.56886e-25	1.87445
510	PAM	11.2452	2.00259e-26	1.45379e-25	1.08016
511	PSTPIP2	11.215	2.33849e-26	1.69586e-25	1.01925
512	DOCK11	11.2037	2.8599e-26	2.06962e-25	1.18168
513	NDRG1	11.18	3.78726e-26	2.72924e-25	1.64116
514	SDCCAG8	11.1749	3.72072e-26	2.68316e-25	0.976651
515	NFE2	11.1683	4.06987e-26	2.9288e-25	1.54581
516	CD55	11.16	4.10903e-26	2.95595e-25	1.10567
517	RPL17	11.1524	4.72032e-26	3.38979e-25	1.06766
518	RPL24	11.152	3.6508e-26	2.63366e-25	0.554302
519	TOP2B	11.1397	5.1031e-26	3.65832e-25	0.958118
520	MIF	11.105	6.68296e-26	4.77926e-25	0.835997
521	FERMT3	11.1029	7.20808e-26	5.14766e-25	1.32285
522	HSH2D	11.0913	8.45483e-26	6.03386e-25	1.69544
523	MCRIP2	11.0786	9.64871e-26	6.88113e-25	1.58882
524	PROK2	11.0694	1.11435e-25	7.93068e-25	2.77656
525	EAF2	11.0612	1.13777e-25	8.09457e-25	1.84436
526	AP5B1	11.0593	1.1848e-25	8.42048e-25	2.1337
527	AFF2	11.0527	1.28331e-25	9.11436e-25	2.15411
528	TCIRG1	11.0508	1.17038e-25	8.32374e-25	1.30935
529	ARFGEF1	11.0265	1.44967e-25	1.02923e-24	0.996891
530	FES	11.0254	1.52873e-25	1.08424e-24	1.61871
531	ARID3A	10.9967	1.82757e-25	1.2953e-24	0.927315
532	ENOSF1	10.9872	2.0695e-25	1.46526e-24	1.12253
533	MED13L	10.9623	2.21821e-25	1.56786e-24	0.643858
534	GRK6	10.9508	3.03651e-25	2.14185e-24	1.62764
535	XBP1	10.9392	3.12521e-25	2.20291e-24	0.966465
536	MGAT4A	10.9123	4.39464e-25	3.08612e-24	2.0071
537	C1RL	10.9108	4.32019e-25	3.03487e-24	1.53534
538	ORAI3	10.9104	4.19137e-25	2.94537e-24	1.2602
539	PHIP	10.9008	4.18397e-25	2.94118e-24	0.84058
540	THEMIS2	10.9004	4.86451e-25	3.41144e-24	2.07521
541	MPC2	10.8937	4.8152e-25	3.378e-24	1.04585
542	ADPGK	10.8777	5.62656e-25	3.93916e-24	1.27189
543	RRP12	10.8699	6.36567e-25	4.44757e-24	1.60963
544	CDV3	10.8392	7.03257e-25	4.90355e-24	0.696628
545	DAZAP2	10.8333	7.61132e-25	5.30531e-24	0.906334
546	RNASEH2C	10.8253	8.77659e-25	6.09899e-24	0.956868
547	NUP50	10.8148	9.81447e-25	6.81106e-24	1.24456
548	COX4I1	10.8083	8.31673e-25	5.78722e-24	0.524232
549	SLA	10.8047	1.15631e-24	8.00571e-24	2.0759
550	FAM241A	10.8047	1.11836e-24	7.74556e-24	1.47962
551	TLE4	10.7981	1.04041e-24	7.21295e-24	0.845499
552	MAP3K5	10.7867	1.24447e-24	8.61321e-24	1.28709
553	VAV1	10.7825	1.35869e-24	9.39431e-24	1.71751
554	CNBP	10.7635	1.43697e-24	9.92891e-24	0.780227
555	SLC44A1	10.7584	1.45704e-24	1.00642e-23	0.887474
556	COX17	10.7512	1.60551e-24	1.10786e-23	0.916347
557	LRG1	10.7485	1.85788e-24	1.27986e-23	2.07433
558	IPMK	10.7479	1.78373e-24	1.2292e-23	1.25778
559	APLP2	10.7363	1.75542e-24	1.21009e-23	0.763241
560	MIA2	10.7292	2.10579e-24	1.44775e-23	1.23775
561	ARRB2	10.7136	2.38721e-24	1.6385e-23	1.29415
562	CYTL1	10.7055	2.78326e-24	1.90716e-23	1.91431
563	CTSG	10.6966	3.18569e-24	2.17858e-23	4.3548
564	EIF4B	10.6909	2.75464e-24	1.8888e-23	0.763978
565	H2AC20	10.6848	3.05556e-24	2.09167e-23	1.09616
566	ARHGAP4	10.6809	3.28438e-24	2.24533e-23	1.47732
567	CXorf38	10.6803	3.35653e-24	2.29237e-23	1.50141
568	TLR2	10.6788	3.557e-24	2.42687e-23	2.37205
569	IQCB1	10.6779	3.35084e-24	2.28924e-23	1.20638
570	MARCHF7	10.6628	3.61724e-24	2.46634e-23	0.836446
571	DUSP1	10.66	3.65561e-24	2.49168e-23	0.957002
572	CSF2RA	10.6434	4.32973e-24	2.94339e-23	1.28407
573	RNASEH2B	10.6415	4.58961e-24	3.118e-23	1.20009
574	PRPF40A	10.6395	4.14521e-24	2.81888e-23	0.704869
575	TMEM71	10.5983	7.0805e-24	4.78189e-23	2.05708
576	PIAS1	10.5878	6.80496e-24	4.60032e-23	0.796234
577	GDI2	10.5862	6.86849e-24	4.64174e-23	0.744784
578	B3GNT5	10.5734	8.07106e-24	5.43841e-23	1.26838
579	CSGALNACT2	10.5696	8.51367e-24	5.73104e-23	1.14623
580	DGKZ	10.5613	9.31123e-24	6.25772e-23	1.29023
581	ARG1	10.5526	1.10174e-23	7.38756e-23	2.79659
582	IFNGR2	10.5467	1.04099e-23	6.98925e-23	1.09782
583	TMEM258	10.5342	1.07634e-23	7.2219e-23	0.705217
584	TRIQK	10.5184	1.36427e-23	9.12416e-23	1.22107
585	PIGB	10.5082	1.54306e-23	1.03099e-22	1.78578
586	DCP2	10.4958	1.60178e-23	1.06988e-22	0.975121
587	GCHFR	10.4945	1.62498e-23	1.08432e-22	1.22101
588	PHKB	10.4856	1.67315e-23	1.1161e-22	0.868891
589	ZNF804A	10.4825	1.89683e-23	1.26327e-22	1.53171
590	RSL1D1	10.4722	1.9854e-23	1.32055e-22	0.926781
591	RPS6KA1	10.4373	2.79022e-23	1.84812e-22	1.50647
592	LSM6	10.4363	2.73541e-23	1.81298e-22	1.03044
593	ADSS2	10.4271	2.98024e-23	1.97271e-22	1.13132
594	SYNGR1	10.4087	3.58348e-23	2.36746e-22	1.27046
595	PSMA1	10.395	3.68417e-23	2.4332e-22	0.779892
596	UBAP1	10.3821	4.24789e-23	2.80282e-22	0.992225
597	CGAS	10.3805	4.65626e-23	3.06736e-22	1.66199
598	TCF7L2	10.3701	4.83827e-23	3.18625e-22	0.984136
599	SUZ12	10.3665	4.98158e-23	3.27958e-22	0.968011
600	SPIDR	10.3606	5.06168e-23	3.33019e-22	0.817529
601	MIER1	10.3486	5.70705e-23	3.75121e-22	0.889902
602	FDFT1	10.3411	6.13338e-23	4.03014e-22	0.907398
603	KIAA0930	10.3374	6.69483e-23	4.39347e-22	1.59197
604	GPSM3	10.33	6.52805e-23	4.28674e-22	0.975659
605	CBL	10.3286	6.79754e-23	4.45946e-22	0.9313
606	PARP8	10.3115	8.02326e-23	5.25523e-22	1.04715
607	ZNF438	10.3091	8.63129e-23	5.65169e-22	1.54679
608	UQCRB	10.3053	7.75661e-23	5.08218e-22	0.605155
609	EMILIN2	10.2914	9.98904e-23	6.53658e-22	1.48189
610	FBXO34	10.2738	1.08161e-22	7.06659e-22	0.928511
611	OSBPL1A	10.2719	1.14816e-22	7.49424e-22	1.11205
612	CSDE1	10.2547	1.19741e-22	7.81326e-22	0.629629
613	TNRC18	10.2506	1.33249e-22	8.68368e-22	0.972868
614	ZBTB44	10.2444	1.43593e-22	9.35487e-22	1.10806
615	SUCO	10.2338	1.58522e-22	1.03177e-21	1.04112
616	PPP1CC	10.2327	1.5775e-22	1.02707e-21	0.918108
617	ENTPD7	10.2307	1.70993e-22	1.11189e-21	1.63614
618	AGPAT2	10.2279	1.67611e-22	1.09024e-21	1.18958
619	MFSD14B	10.2225	1.79911e-22	1.1684e-21	1.25649
620	KDM4C	10.2137	1.79305e-22	1.16483e-21	0.905632
621	RSRC1	10.2046	1.98854e-22	1.29061e-21	0.905318
622	NOP53	10.2025	2.00901e-22	1.30349e-21	0.789465
623	FCAR	10.1925	2.45904e-22	1.58998e-21	2.90907
624	ANXA6	10.1856	2.37529e-22	1.53679e-21	1.01338
625	HHEX	10.1808	2.65331e-22	1.71452e-21	1.83422
626	SQOR	10.1665	3.01846e-22	1.94803e-21	2.25563
627	HAL	10.1533	3.54186e-22	2.27798e-21	4.34709
628	FAM126B	10.1532	3.12498e-22	2.01615e-21	1.16523
629	WDFY2	10.1525	3.20409e-22	2.06589e-21	1.08882
630	SERTAD2	10.1495	3.29496e-22	2.12249e-21	1.22837
631	AZIN1	10.1385	3.49128e-22	2.24685e-21	0.964918
632	RPL36AL	10.1312	3.24049e-22	2.08871e-21	0.508119
633	PTPN7	10.0994	4.92638e-22	3.15861e-21	1.22445
634	TRAF3IP3	10.0806	6.08584e-22	3.88391e-21	1.73329
635	M6PR	10.0663	6.31014e-22	4.02581e-21	0.813892
636	SKAP2	10.0503	7.47986e-22	4.76177e-21	1.0479
637	C1QTNF4	10.0476	8.53097e-22	5.4209e-21	2.5291
638	FXR1	10.0473	7.39784e-22	4.71101e-21	0.725297
639	RNASE2	10.0458	7.7083e-22	4.90267e-21	1.40138
640	CCDC88A	10.032	8.60163e-22	5.46412e-21	0.826399
641	EVI2A	10.0311	9.14935e-22	5.8049e-21	1.58239
642	COX7C	10.0309	7.64498e-22	4.86539e-21	0.5033
643	SERPINB2	10.0243	1.00386e-21	6.35735e-21	2.00999
644	CCNL1	10.0164	9.65998e-22	6.12135e-21	0.826773
645	TAGAP	9.99606	1.19023e-21	7.52146e-21	1.3483
646	SH3BP1	9.98458	1.3913e-21	8.7787e-21	1.69503
647	SHOC2	9.97393	1.41729e-21	8.93721e-21	0.899095
648	TRIB1	9.97268	1.49226e-21	9.4042e-21	1.46845
649	MTF1	9.95077	1.81673e-21	1.14281e-20	1.48625
650	FTL	9.91829	1.82545e-21	1.14794e-20	0.470667
651	STIM1	9.90399	2.55291e-21	1.59859e-20	0.932902
652	SRSF3	9.90368	2.38448e-21	1.49448e-20	0.608055
653	CASP8	9.90276	2.71632e-21	1.69988e-20	1.44165
654	GPCPD1	9.88865	2.89058e-21	1.80784e-20	0.831087
655	SEPTIN6	9.87779	3.13298e-21	1.95766e-20	0.844402
656	COX8A	9.87007	3.11533e-21	1.94722e-20	0.57147
657	METTL9	9.86919	3.38208e-21	2.11076e-20	0.78692
658	LSP1	9.84559	4.21953e-21	2.62864e-20	1.10656
659	SELPLG	9.83766	4.41246e-21	2.74717e-20	1.13719
660	MPP7	9.82505	5.54129e-21	3.43857e-20	2.8573
661	RNF138	9.81739	5.43704e-21	3.3759e-20	1.12695
662	PLAGL2	9.81398	5.82213e-21	3.60741e-20	1.56458
663	DDX3Y	9.78359	7.02722e-21	4.34626e-20	0.902571
664	LRPPRC	9.77851	7.43591e-21	4.5949e-20	0.889182
665	TUBA4A	9.77668	7.71828e-21	4.76796e-20	1.39569
666	ANP32E	9.75711	8.91629e-21	5.49815e-20	0.952757
667	SSR1	9.74339	9.95591e-21	6.1319e-20	0.907105
668	SNRPF	9.73371	1.04911e-20	6.4538e-20	0.746239
669	SLCO3A1	9.73065	1.01781e-20	6.26501e-20	0.88623
670	TXN	9.72774	1.04086e-20	6.405e-20	0.565773
671	MAPK1	9.71182	1.28674e-20	7.88511e-20	0.857579
672	SLC22A31	9.71078	1.45074e-20	8.87688e-20	3.95801
673	COP1	9.70173	1.35614e-20	8.30544e-20	0.722229
674	TPI1	9.6986	1.26113e-20	7.73505e-20	0.511399
675	DCAF6	9.67205	1.81174e-20	1.1053e-19	0.972651
676	TOP1MT	9.65363	2.22884e-20	1.35696e-19	1.77709
677	NQO2	9.64751	2.26711e-20	1.37945e-19	1.1988
678	RAB7A	9.64643	2.12277e-20	1.29353e-19	0.665514
679	CD300LF	9.62984	2.59149e-20	1.57404e-19	1.45068
680	PLSCR1	9.62705	2.55721e-20	1.55367e-19	0.939144
681	MSRA	9.62221	2.81446e-20	1.70595e-19	1.32163
682	RP2	9.61902	2.84462e-20	1.72322e-19	1.22402
683	HSPD1	9.61254	2.83234e-20	1.71629e-19	0.687575
684	RTN4	9.59828	3.19177e-20	1.93125e-19	0.647798
685	SNX27	9.58934	3.64116e-20	2.20123e-19	1.17185
686	CAMKK2	9.56614	4.5332e-20	2.7333e-19	1.54728
687	UBAC2	9.54417	5.11454e-20	3.08111e-19	0.847206
688	CNN2	9.52077	6.1073e-20	3.66633e-19	0.820752
689	RSL24D1	9.51396	6.59034e-20	3.94827e-19	0.799963
690	SRSF5	9.50069	6.94344e-20	4.1574e-19	0.588514
691	NSUN5	9.49504	8.18473e-20	4.88787e-19	1.64793
692	RNASE3	9.48986	8.69267e-20	5.1882e-19	2.58764
693	RPL10	9.4867	7.09271e-20	4.24431e-19	0.452533
694	RAF1	9.47843	8.79763e-20	5.24781e-19	0.895925
695	MTMR3	9.45984	1.01255e-19	6.03119e-19	0.886622
696	CA2	9.45614	1.14099e-19	6.78644e-19	2.05378
697	USP25	9.45463	1.06911e-19	6.36442e-19	0.887167
698	ABCC1	9.43087	1.29129e-19	7.66492e-19	0.95371
699	UHRF2	9.42577	1.39161e-19	8.24854e-19	1.0853
700	DEFA4	9.42337	1.54366e-19	9.13141e-19	6.02795
701	APMAP	9.4168	1.51559e-19	8.97054e-19	1.23601
702	RALY	9.40473	1.53297e-19	9.07083e-19	0.62834
703	COX7A2L	9.38391	1.87198e-19	1.10546e-18	0.709832
704	TENT2	9.38278	1.8772e-19	1.10823e-18	0.758397
705	STXBP2	9.36873	2.18589e-19	1.28936e-18	1.21643
706	ARHGAP9	9.36832	2.22201e-19	1.30954e-18	1.48791
707	KAT6B	9.36489	2.22938e-19	1.31313e-18	0.860437
708	SLC22A4	9.36466	2.42886e-19	1.42818e-18	2.89621
709	LMO2	9.35392	2.44362e-19	1.43645e-18	1.09251
710	OXA1L	9.34726	2.63202e-19	1.54588e-18	1.0531
711	ADAMTSL4	9.34158	2.81521e-19	1.65159e-18	1.64948
712	MZT2A	9.3375	2.66326e-19	1.56379e-18	0.662641
713	CYBRD1	9.33074	3.04739e-19	1.78578e-18	1.26667
714	TLR4	9.329	3.13576e-19	1.83704e-18	1.74489
715	PLIN2	9.3232	3.19122e-19	1.869e-18	0.993007
716	CEACAM8	9.31198	3.78554e-19	2.2083e-18	5.02676
717	SPNS3	9.30815	3.53295e-19	2.06387e-18	1.22026
718	STK4	9.30303	3.34538e-19	1.95651e-18	0.651198
719	DUSP2	9.29926	4.00351e-19	2.33282e-18	1.8329
720	SIGLEC5	9.29338	4.32822e-19	2.51847e-18	3.19329
721	EIF3D	9.29184	4.00624e-19	2.33375e-18	0.76595
722	ACADM	9.27815	4.54488e-19	2.64379e-18	0.974076
723	TFDP1	9.25813	5.36169e-19	3.1128e-18	1.10095
724	MAP4K2	9.25218	5.7418e-19	3.32973e-18	1.27541
725	PPIP5K2	9.24885	5.71331e-19	3.31414e-18	0.914512
726	KPNB1	9.2409	5.83065e-19	3.38031e-18	0.639002
727	MBP	9.23819	5.94554e-19	3.44594e-18	0.861065
728	RHOG	9.22952	6.36915e-19	3.68835e-18	0.781663
729	CCDC170	9.2295	6.89671e-19	3.98603e-18	1.58536
730	TIMP2	9.22693	6.70268e-19	3.87932e-18	0.885796
731	DEK	9.22563	6.75964e-19	3.909e-18	0.727581
732	EIF2A	9.21647	7.50315e-19	4.33168e-18	0.924624
733	BASP1	9.20191	8.03554e-19	4.62868e-18	0.71418
734	CEP128	9.19187	9.3265e-19	5.36034e-18	1.33488
735	CDT1	9.18888	9.84899e-19	5.65591e-18	1.88892
736	TBC1D10C	9.18716	9.78282e-19	5.61947e-18	1.86943
737	RAD23A	9.16832	1.0879e-18	6.24043e-18	0.837354
738	PTPN6	9.16396	1.10932e-18	6.3598e-18	1.00477
739	MTMR6	9.15132	1.27718e-18	7.30187e-18	1.16216
740	PNISR	9.14366	1.26581e-18	7.23886e-18	0.601485
741	PPP6R1	9.14142	1.36866e-18	7.81368e-18	1.16144
742	GRK3	9.13664	1.39795e-18	7.97464e-18	0.986861
743	SLC5A10	9.13036	1.60954e-18	9.16646e-18	4.27417
744	COTL1	9.12504	1.41996e-18	8.09796e-18	0.669114
745	CD24	9.1217	1.54225e-18	8.78565e-18	0.963363
746	TSPOAP1	9.11945	1.70382e-18	9.6954e-18	2.10988
747	SFT2D1	9.10097	1.81922e-18	1.03463e-17	0.797939
748	CHKA	9.09554	1.94571e-18	1.10505e-17	0.885486
749	ETFA	9.09097	1.97465e-18	1.12087e-17	0.739338
750	SND1	9.08843	1.97547e-18	1.12103e-17	0.641944
751	CEACAM4	9.08715	2.26481e-18	1.28205e-17	4.26399
752	PLD1	9.08601	2.04873e-18	1.16164e-17	0.831886
753	SLC25A40	9.08381	2.20703e-18	1.24968e-17	1.46412
754	OXR1	9.08151	2.19456e-18	1.24296e-17	0.918854
755	CSNK2A2	9.07253	2.363e-18	1.3369e-17	0.949627
756	METAP2	9.02872	3.28052e-18	1.84839e-17	0.763978
757	PCBD2	9.02271	3.55902e-18	2.00203e-17	1.23425
[truncated: 266 more rows]

## Sheet: monocyte
	genes	scores	pvals	pvals_adj	logfoldchanges
[truncated: 1,024 more rows]

[truncated: 10 more sheets: mon. mac., MEP, MK, eo baso, mast, endothelial rest, pre HE, mesenchymal, epithelial, PS]
