# Supplementary material for: Generation of complex bone marrow organoids from human induced pluripotent stem cells
Source: Nat Methods. 2024 Feb 19;21(5):868–81. doi: 10.1038/s41592-024-02172-2 (PMC11093744; doi:10.1038/s41592-024-02172-2)
Supplement: Supplementary file 11 — Source data for Supplementary Figures. [file 41592_2024_2172_MOESM11_ESM.xlsx]

## Sheet: Supp. Fig. 4 e)
	Supp. Fig. 4 e)
	branching index (junctions/mm^2)
	232
	217
	108

## Sheet: Supp. Fig. 5 f)
	Supp. Fig. 5 f)
	Frequency of live in percent
		3 months
	CD45+	0.73	1.59	1.71	1.18
	CD271+	0.44	7.11	0.4	3.35
	CD31+	0.081	0.1	0.37	0.38
		3 months
	HSPCs	0.00124	0.018	0.00219	0.00854
	MSPCs	0.0011	0.00107	0	0.00427

## Sheet: Supp. Fig. 7 e)-h)
	Supp. Fig. 7 e)-h)
	e) BMOs iPSC #2						f) BMOs iPSC#3
		frequency of CD45+						frequency of CD45+
	ProNeu1	4.83	4.7	3.85	3.56		ProNeu1	21.6	1.07	4.41
	ProNeu2	13.8	20	8.89	7.54		ProNeu2	13.9	4.73	14.6
	PreNeu	11.7	10.6	11.5	10.7		PreNeu	3.75	1.77	3.76
	immatureNeu	9.04	4.97	6.11	4.31		immatureNeu	7.86	34.5	17.9
	matureNeu	8.15	11.9	11	9.9		matureNeu	0.62	0.33	0.94
	g) BMOs iPSC#4						h) BMOs iPSC#5
		frequency of CD45+						frequency of CD45+
	ProNeu1	6.93	1.93	2.8			ProNeu1	1.03	8.44	7.26
	ProNeu2	26.2	14.5	5.5			ProNeu2	4.38	32.4	26.7
	PreNeu	5.25	6.34	3.27			PreNeu	13.5	8.6	12
	immatureNeu	11.6	14.7	16.8			immatureNeu	18.4	13.8	6.32
	matureNeu	3.69	4.45	8.21			matureNeu	0.91	4.39	6.47

## Sheet: Supp. Fig. 8 c)
	Supp. Fig. 8 c)
		BMO 1	BMO 2	BMO 3	BMO 4	BMO 5
	cg_mesenhymal_frac	0.222508	0.191745	0.535425	0.461931	0.480536
	cg_endothelial_frac	0.122344	0.080837	0.185873	0.144549	0.0998067
	cg_hematopoietic_frac	0.655148	0.727418	0.278703	0.393521	0.419658

## Sheet: Supp. Fig. 9 b), d)
	Supp. Fig. 9 b), d)
	b) iPSC#1 BMO-derived HSPCs						d) iPSC#2 BMO-derived HSPCs
	number of colonies per 1000 HSPCs (mean of triplicates)						number of colonies per 1000 HSPCs (mean of triplicates)
	BFU-E	1	2.33333	1	1		BFU-E	0	0	0
	CFU-GEMM	2.66667	2.33333	1	1		CFU-GEMM	1	0	1
	CFU-GM	27.3333	31.3333	26.3333	23.6667		CFU-GM	36	26.25	26.6667

## Sheet: Supp. Fig. 10 d), e)
	Supp. Fig. 10 d), e)
	d) Frequency of live
		control							VPS45 KI
	CD45+	1	1	1	1	1	1	1	1.00978	0.833819	1.14679	0.855728	0.833333	1.20325	1.81188
	CD271+	1	1	1	1	1	1	1	1.17751	1.15844	0.927619	1.40777	1.18232	0.949799	0.767098
	CD31+	1	1	1	1	1	1	1	0.986333	1.18072	0.985294	1.14194	0.86413	1.04112	1.7426
	e) Frequency of CD45+
		control					VPS45 KI
	ProNeu1	1	1	1	1	1	0.702341	0.590164	0.662069	0.0966387	0.331445
	ProNeu2	1	1	1	1	1	0.902256	0.800265	1.31833	0.734211	1.19111
	PreNeu	1	1	1	1	1	0.837945	1.01269	1.42857	0.933333	0.764286
	immatureNeu	1	1	1	1	1	1.15429	1.01672	0.735537	1.41498	1.96333
	matureNeu	1	1	1	1	1	1.84483	1.41481	1.13028	1.07792	3.58885
