# Supplementary material for: Generation of complex bone marrow organoids from human induced pluripotent stem cells
Source: Nat Methods. 2024 Feb 19;21(5):868–81. doi: 10.1038/s41592-024-02172-2 (PMC11093744; doi:10.1038/s41592-024-02172-2)
Supplement: Supplementary file 12 — Statistical source data. [file 41592_2024_2172_MOESM12_ESM.xlsx]

## Sheet: Fig. 1e)
	Figure 1 e)
	Cell type requencies in percent (iPSC#1)
	CD45+	CD271+	CD31+		HSPCs	MSPCs
	19.5	51.2	6.95		2.84	1.24
	51.1	33.8	4.39		0.90	0.40
	44.2	34.7	6.27		0.27	0.57
	47.4	38.3	6.45		2.51	1.40
	34.3	48.6	5.81		0.62	1.20
