# Supplementary material for: Generation of complex bone marrow organoids from human induced pluripotent stem cells
Source: Nat Methods. 2024 Feb 19;21(5):868–81. doi: 10.1038/s41592-024-02172-2 (PMC11093744; doi:10.1038/s41592-024-02172-2)
Supplement: Supplementary file 13 — Statistical source data. [file 41592_2024_2172_MOESM13_ESM.xlsx]

## Sheet: Fig. 3 c)
	Figure 3 c)
		Frequency of CD45+ in percent
	ProNeu1	7.07	5.98	1.22	1.45	2.38	1.9
	ProNeu2	4.36	13.3	7.56	6	11.4	9.98
	PreNeu	22.9	25.3	8.67	7.84	18	19.2
	immatureNeu	19	17.5	29.9	24.2	8.41	13.7
	matureNeu	2.28	5.8	2.7	2.84	15.4	8.37

## Sheet: Fig. 3 j)
	Figure 3 j)
	ELISA
	IL-6
	unstim.		0	0	0	0	0
	LPS	4h	200	323.333	113.804	385.176	238.466
		24h	1270.42	1279.17	936.157	1052.23	524.261
	Listeria	4h			9.09804	123.216	85.057
		24h			232.235	414.98	544.147
	IL-8
	unstim.		0	0	91.5833	0	0
	LPS	4h	72.3077	153.846	268.25	658.25	928.846
		24h	2840	2838.46	1799.92	1718.25	2851.92
	Listeria	4h			85.75	510.75	519.23
		24h			1256.58	1546.58	3238.46
	G-CSF
	unstim.		0	0	4	0	9.0769
	LPS	4h	6.25	36.25	57.3333	17.3333	16.769
		24h			97.3333	24	82.923
	Listeria	4h			24	17.3333	9.846
		24h			57.3333	90.6667	17.538

## Sheet: Fig. 3 k)
	Figure 3 k)
	PreNeu frequencies of CD45+
	unstim.	LPS	Listeria
	1	2.45378
	1	1.06404
	1	2.63551	1.7479
	1	1.11189	0.931034
	1	6.02885	7.92308
