# Supplementary material for: Generation of complex bone marrow organoids from human induced pluripotent stem cells
Source: Nat Methods. 2024 Feb 19;21(5):868–81. doi: 10.1038/s41592-024-02172-2 (PMC11093744; doi:10.1038/s41592-024-02172-2)
Supplement: Supplementary file 14 — Statistical source data. [file 41592_2024_2172_MOESM14_ESM.xlsx]

## Sheet: Fig. 5 f)
	Figure 5 f)
	ATOs
		Frequency of CD45+ in percent
	CD5+CD7+	84.1	91.4	92
	CD4+CD8+	85.7	81.7	55.6
	CD3+TCRab+	29	40	12.9

## Sheet: Fig. 5 h)
	Figure 5 h)
	Mouse blood
	week	frequency of hCD45+ cells of live cells in percent
	5	0	0	0	0	0	0	0	0	0
	8	0.11	0	0	0	0.51	0	0	0.29	0.05
	10	0	0	0	0	0	0	0	0	0
	12	0	0	0	0

## Sheet: Fig. 5 j)
	Figure 5 j)
	Mouse bone marrow
	week	frequency of hCD45+ cells of live cells in percent
	10					0	0	0.94	0	0
	12	0	0	0	2.27

## Sheet: Fig. 5 l)
	Figure 5 l)
	Frequency of hCD45+ in bone marrow in percent
		BMO		CB
	B-cells	20.4	13.2	15.6	30.8	21.5	25.9
	myeloid	0.35	0.83	0.84	2.44	0.75	1.25
	T-cells	0.07	0.01	0.02	0.01	0.22	0.02
