# Supplementary material for: Generation of complex bone marrow organoids from human induced pluripotent stem cells
Source: Nat Methods. 2024 Feb 19;21(5):868–81. doi: 10.1038/s41592-024-02172-2 (PMC11093744; doi:10.1038/s41592-024-02172-2)
Supplement: Supplementary file 15 — Statistical source data. [file 41592_2024_2172_MOESM15_ESM.xlsx]

## Sheet: Fig. 6 e)
	Figure 6 e)
	Raw values for heatmap
		CD31	CD34	CD90	CD73	CD271	CD105	CD45	CD11b
	1	887	899	799	689.5	632	720	461	587.5
	2	841	834	732	657	297	672	453	553
	3	771	698	550	340	315	613	441	486
	4	506	683	268	256	237	553	671	486
	5	551	228	280	259	237	509	703	679

## Sheet: Fig. 6 o)
	Figure 6 o)
	MFI of SMA expression
	control	VPS45 KI
	10809	15817.7
	12650.7	24659.8
	14508.1	25671.3
	10979.5	20467.8
	14671.4	31562.7
	12103.4	27065
	15748.1	19336.2
	14122.1	29607.4
	12653.7	19634.5
	13859.2	17364.1
	12001.4	18620.2
	7939.59	26698.9
	9927.88	18397.3
	9594.19	19214.3
	8612.62	25378.6
	12056.7	22737.2
	13066.4	13341
	9440.85	21470.3
	10815.3	18404.1
	7397.74	16980.5

## Sheet: Fig. 6 p)
	Figure 6 p)
	Annexin V MFI on matureNeu subset
	control	VPS45 KI
	1	1.19929
	1	1.07732
	1	1.16017
