# Supplementary material for: Generation of complex bone marrow organoids from human induced pluripotent stem cells
Source: Nat Methods. 2024 Feb 19;21(5):868–81. doi: 10.1038/s41592-024-02172-2 (PMC11093744; doi:10.1038/s41592-024-02172-2)
Supplement: Supplementary file 16 — Statistical source data. [file 41592_2024_2172_MOESM16_ESM.xlsx]

## Sheet: Ext. Fig. 1 b)
	Ext. Data Fig. 1 b)
	Frequency of live in percent
		day 10			day 17					day 21					day 24			day 45			day 60
	CD45+	0.42	1.92	1.87	19.5	51.1	44.2	47.4	34.3	29.9	25.9	69.1	70.7	51	47.7	10.1	25.8	10.2	19.5	51.1	17.1	32.3	21.3
	CD271+	11.5	46.4	39.6	51.2	33.8	34.7	38.3	48.6	43	52.9	13	20.6	36.2	31	54.1	49.7	44.5	35.7	22.3	37.6	44.5	56.1
	CD31+	47.6	31	36.4	6.95	4.39	6.27	6.45	5.81	7.57	6.44	6.43	3.1	3.68	4.31	4.39	3.1	2.03	2.85	7.61	1.25	2.03	0.71

## Sheet: Ext. Fig. 1 c)
	Ext. Data Fig. 1 c)
	Frequency of live in percent
		day 10			day 17					day 21					day 24			day 45			day 60
	HSPCs	0.41	1.84	1.6	2.84	0.9	0.27	2.51	0.62	1.06	1.11	3.98	0.62	1.15	0.93	0.23	2.4	0.98	1.89	0.12	0.9	1	0.5
	MSPCs	0.034	0.16	0.21	1.24	0.4	0.57	1.4	1.2	1.05	1.15	0.38	1.03	0.53	0.5	0.41	2.9	2.91	0.85	0.34	2.4	2.9	0.9

## Sheet: Ext. Fig. 1 e)
	Ext. Data Fig. 1 e)
	Mean diameter in µm
	iPSC#1	iPSC#2	iPSC#3	iPSC#4	iPSC#5
	BMOs	BMOs	BMOs	BMOs	BMOs
	1415.32	1163.44	1016.12	819.444	1006.13
	1175.47	884.388	851.474	1241.9	820.906
	1233.36	893.06	1107.78	983.232	919.913
	1636.81	1152.07	868.667	1049.86	881.638
	1295.19	1070.08	842.044	1241.42	663.371
	1839.83	982.038	1249.02	1285.12	962.52
	1540.08	980.408	710.648	1313.24	928.824
	1305.02	936.079	1307.35	1216.52	948.219
	1387.22	1028.83	949.521	1316.94	1009.73
	1108.56	1292.37	817.458	1084.14	852.554
	1764.62	1220.06	760.682	1260.97	1276.14
	1142.38	984.515	890.823	1344.72	967.739
	1205.37	1155.99	715.532	1146.71	1155.73
	1028.31	1217.11	763.87	993.189	721.745
	1305.95	825.072	685.742	1058.54	1286.44
	919.384	1060.01	524.495	1372.81	746.242
	1086.99	1159.4	891.733	807.893	1210.6
	1314.63	1157.12	1155.88	1072.77
	1050.26	971.363	806.502	1049.51
	1282.74	1103.76	682.256	821.523
	1416.24	1385.27
	1195.95	1550.58
	1285.3	924.664
	1312.12	1293.05

## Sheet: Ext. Fig. 1 f)
	Ext. Data Fig. 1 f)
	Frequency of live in percent
		iPSC#2 BMOs				iPSC#3 BMOs					iPSC#4 BMOs					iPSC#5 BMOs
	CD45+	35.9	19.3	15.4	23.1	17.6	20.4	40.1	13.3	26.7	35.9	38.6	21.1	10.1	10.3	78.4	63.1	49.5	45.2
	CD271+	38.4	55.4	49.9	52.9	49.9	47	27.7	36.4	40.7	36.1	26.4	51.1	56.2	38.7	12	22.7	32.6	36
	CD31+	17.4	7.97	11.4	13.1	6.98	5.84	5.61	6.74	6.96	2.13	3.08	1.65	3.94	8.58	3.01	3.22	5.72	10.3
	HSPCs	5.23	1.52	1.08	0.92	1.53	1.3	1.52	0.68	1.75	1.14	0.56	1.5	1.22	1.09	2.6	1.88	3.64	3.11
	MSPCs	1.26	2.54	1.18	0.46	2.07	0.32	0.34	0.29	0.69	0.87	0.8	0.34	0.45	0.14	0.51	0.19	2.21	2.19
