# Supplementary material for: Generation of complex bone marrow organoids from human induced pluripotent stem cells
Source: Nat Methods. 2024 Feb 19;21(5):868–81. doi: 10.1038/s41592-024-02172-2 (PMC11093744; doi:10.1038/s41592-024-02172-2)
Supplement: Supplementary file 17 — Statistical source data. [file 41592_2024_2172_MOESM17_ESM.xlsx]

## Sheet: Ext. Fig. 2 c)
	Ext. Data Fig. 2 c)
	Surface volume in µm^3
		BMO iPSC#1	BMO iPSC#2	BMO iPSC#3	BMO iPSC#4	BMO iPSC#5
	CD45+	839.132	770.549	1145.74	1162.43	2113.97
	CD271+	2335.85	1133.63	1370.79	4496.2	2069.59
	CD31+	1573.37	1403.93	2654.56	2697.72	3328.29

## Sheet: Ext. Fig. 2 e)
	Ext. Data Figure 2 e)
	Measurement of XYZ Distance to image border of CD45+ surface objects (in µm)
	BMO	BMO	BMO	BMO	BMO
	iPSC#1	iPSC#2	iPSC#3	iPSC#4	iPSC#5
	27.6	68.0586	29.6	130	155
	89.5	117.814	141	93.8	122
	67.5	114.768	55.5	51.3	69.4
	26.3	47.8633	14.1	56.5	78.7
	51.5	98.9219	81.7	55.6	154
	60.5	84.1191	158	121	130
	64.8	98.1816	33	56.6	98.7
	58.1	64.1992	54.5	118	141
	81.2	106.826	37.5	14.8	143
	40.8	92.1367	116	78.1	107
	61	60.0254	11.7	45.8	173
	42.1	106.549	102	41.8	128
	51.5	144.412	56.4	66.7	99.4
	67.2	70.3145	34.5	22.9	141
	39.3	54.8555	83	33.7	159
	47.1	83.5723	95.3	23.7	97.4
	33.5	92.4727	91.4	149	108
	57.5	49.8145	108	21.6	104
	64.5	112.73	41.9	0	99.5
	43.5	93.7266	93.6	109	112
	76.9	77.9023	65.3	115	116
	55.6	38.4668	138	36.4	114
	119	100.092	118	60.1	187
	60.6	131.158	75.5	15.3	184
	95.7	86.4531	134	130	112
	70.5	156.436	78.7	50.4	79
	70.9	152.018	81.9	19	105
	66	146.791	87.4	29.5	61.9
	79.9	89.2812	145	69.9	48.7
	47	96.3418	127	17.4	131
	74.8	97.8789	133	47.1	54
	39.9	102.779	84.9	48.8	138
	34.1	119.053	0	113	58.9
	73.3	150.4	1.13	127	196
	23.9	150.576	64.2	131	134
	90.6	137.828	46.4	33.2	142
	77.2	62.2168	163	68.9	154
	58.8	91.3979	73.6	24	128
	82.8	84.5859	18.1	102	176
	46.6	120.75	80.2	46.3	57.1
	29.7	140.078	122	98.4	113
	55.6	45.6738	98	18.3	106
	79.8	100.602	52.5	59.9	93.1
	47.6	118.426	43	88	160
	56.9	32.7969	55.9	16.5	153
	103	102.449	78.5	68.5	179
	53.1	102.819	48	32.5	125
	37.3	57.7969	53.5	67.8	119
	36	74.2773	141	84.9	55.2
	18.4	125.549	166	84.8	74.1
	56.6	138.855	144	68.5	66.8
	113	93.998	58.4	89.4	41.4
	65.1	99.3652	80.8	72.7	84.8
	99.8	154.17	98.9	83.4	143
	37.2	122.035	51.7	19.8	111
	65.8	112.42	0	84.6	233
	60.4	100.105	112	75.1	112
	101	85.543	62.1	15.4	192
	48.9	63.4922	43.4	111	104
	22.3	144.154	114	53.2	174
	110	79.2148	102	121	212
	54.4	146.467	79.5	17.3	142
	103	146.223	10.5	100	58
	35.4	176.777	67.2	60.4	179
	48.7	143.148	0	0	211
	73.1	103.459	112	26.9	126
	52.3	111.535	0	64.4	76.9
	96.3	93.5625	144	7.57	224
	57.5	168.764	165	136	47.5
	49.8	75.4102	85.9	83.4	197
	85.5	127.252	47.4	101	119
	23.7	107.924	81.7	65.3	100
	48.9	79.5312	0	110	84.9
	65.3	89.8374	118	156	142
	49.9	149.625	0	168	75.6
	83.5	154.031	0	122	176
	111	82.748	59.8	175	144
	55	40.1113	22.5	100	211
	67.4	135.383	129	11.3	92
	44.1	117.021	69.5	90	91.2
	104	80.0938	153	109	37.9
	30.9	86.5996	170	86	105
	113	117.623	145	155	207
	88.6	135.566	143	102	154
	121	99.334	40.8	18.4	145
	96.8	156.073	91.7	58	56.2
	9.28	157.75	25.1	71.3	64
	52.4	69.084	164	19.7	64.8
	130	172.781	68.8	10.6	141
	68.7	82.6855	73.5	96.8	194
	75.7	140.137	43.4	172	158
	79.1	121.072	34.7	66.9	73.1
	83.5	161.18	92.6	136	115
	114	168.199	121	161	199
	87	68.1309	37.2	75.8	167
	26.4	155.637	175	28.3	84.4
	98.4	150.318	85.2	15.5	123
	116	153.939	0	38.8	196
	81.8	135.471	84.8	17	118
	41.7	188.109	113	37.8	113
	116	57.7031	137	24.4	153
	71.4	72.1763	202	49.1	209
	66.7	82.8438	49.6	174	130
	60.3	151.1	100	123	131
	106	190.299	11.3	94.9	166
	120	174.312	0	31.2	122
	0	102.912	0	90.6	149
	83.6	73.7598	139	6.09	168
	83.6	129.961	97.7	74.3	216
	38.7	70.0352	95.3	49.1	103
	41.4	92.5181	39.9	30.9	201
	5.52	95.9863	22.4	94.8	79.5
	83.2	90.5215	123	71	186
	104	110.385	46	0	84.1
	134	135.424	116	144	87
	67.4	132.781	97.1	94.3	75.1
	67.6	114.861	69.7	88	197
	101	130.359	138	170	205
	72.3	125.722	107	141	239
	71.2	104.433	185	27.9	195
	68.5	138.623	123	54.1	120
	134	154.422	98.7	82.3	137
	83.1	78.7656	1.96	32.7	93
	76.8	53.1406	38.1	54	97.6
	143	155.01	36.1	10.3	168
	81.5	136.191	37.3	95.5	133
	47.2	160.453	90.4	29.7	137
	137	46.832	52	138	191
	25.7	38.4673	41.2	105	169
	13	156.326	40	9.13	222
	90.3	174.871	61.4	8.51	224
	102	161.193	125	25.8	156
	75.8	117.184	84.9	155	190
	125	98.4863	111	105	229
	121	92.4824	66.3	51.3	154
	132	185.09	27.3	154	182
	56.3	58.9336	175	111	59.5
	124	116.576	21.5	158	138
	101	131.627	114	78.7	202
	67.3	149.299	176	113	136
	77.5	81.957	39.7	83.7	178
	121	82.7109	56	132	96.6
	113	99.9883	144	66.6	78
	100	69.7793	106	119	209
	102	97.0176	66.8	41.3	211
	99.7	148.482	46.4	7.46	194
	72	96.2715	129	62.3	222
	53.6	105.908	91.4	57.5	144
	121	155.447	85.2	55.9	194
	116	67.2417	34.6	46	87.8
	60.7	99.4629	200	15.9	68.5
	149	82.8672	93.8	36.5	209
	84.6	78.6992	164	42.3	103
	75.1	92.6606	53.3	56.9	132
	112	139.076	132	74	129
	67	132.312	112	28	183
	28.2	122.027	64.6	40.4	248
	132	92.5493	116	91.7	121
	88.3	139.227	72.6	49.3	68.8
	108	82.4434	64.2	55.9	75.4
	108	157.957	86.9	86.1	158
	84	106.449	6.94	0	194
	29.9	151.043	169	157	63.7
	29.1	128.418	113	82.6	177
	76.6	71.2129	4.86	38	249
	63.7	175.254	105	126	175
	91.6	190.879	44.9	16.2	170
	98.4	144.082	173	101	214
	108	154.98	157	124	148
	28.5	156.898	93.1	132	194
	115	170.645	71.6	52.3	216
	146	78.3608	66.2	117	221
	91.1	82.873	33.5	117	156
	137	130.26	127	80.7	131
	95.9	93.3066	94.3	12	136
	142	72.0918	103	114	208
	89.8	119	159	195	186
	98.9	120.356	88	51.7	242
	145	136.52	112	107	138
	81.6	201.637	49.1	59.6	101
	127	112.162	89.6	166	71.8
	164	155.92	73.7	52.5	160
	83.1	165.385	103	175	218
	60.4	154.732	154	87.8	221
	86.4	142.363	81.3	118	135
	52	126.302	173	167	113
	83.2	122.535	78.1	106	123
	88.4	211.1	178	85.2	93.7
	55	141.568	43.4	172	220
	52.1	158.357	181	12.9	73.3
	146	135.514	39.7	52.7	95.6
	97.8	167.99	44.3	152	110
	87.3	84.4258	79.5	56.2	127
	123	179.965	153	30.2	110
	144	89.0093	165	178	204
	135	164.88	80.1	86.4	89.1
	9.69	105.673	60.3	109	238
	129	166.285	148	0	225
	88.1	90.2246	104	156	109
	104	116.844	41.5	181	138
	84.8	164.613	23.2	66.4	116
	131	196.468	16	10.5	244
	30.2	181.936	87.1	64.1	92.6
	64.6	101.182	91.1	50.6	197
	108	190.283	50.2	0	104
	39	190.303	160	31.4	193
	108	191.621	17.3	151	208
	92.1	169.611	87.6	90.7	156
	54.5	154.232	97.8	52.7	108
	85.7	113.218	173	122	91.6
	82.8	99.4126	0	194	132
	76.7	147.887	134	94.6	86.6
	115	116.447	97.7	114	183
	158	84.3638	166	128	97.2
	103	166.988	55.7	80.4	226
	28.6	104.643	24.6	125	147
	72.3	172.479	58	19.6	244
	145	128.432	93.9	189	139
	136	119.611	0	185	153
	142	170.748	158	87.9	87.7
	129	86.1562	50.8	154	123
	98.3	147.736	121	60.1	47.5
	88.6	153.139	26.6	97.3	86.4
	132	79.916	37.3	161	157
	103	129.498	187	11.7	130
	144	174.494	62.3	186	192
	150	69.248	71.1	107	65.1
	36.5	65.7065	19.1	28	186
	123	134.217	160	86.8	169
	139	135.02	82.4	38.2	76.1
	88.9	170.1	65.1	55.4	172
	170	117.145	50.2	132	164
	66.5	123.445	76.7	205	208
	98.7	44.9272	132	60.2	135
	83.5	170.258	66.4	139	88.8
	169	176.66	103	47.2	247
	140	143.172	152	166	110
	83	196.209	97.5	22.2	272
	141	152.154	0	45.7	150
	112	93.7773	66.4	170	79.6
	79.2	112.055	169	124	216
	51.3	149.928	46.5	83.6	156
	122	106.145	13.7	96.8	244
	59.5	136.6	0	60.8	160
	167	85.0391	56	140	146
	116	80.7656	107	82.6	202
	113	34.0078	90.6	141	108
	141	92.4629	116	177	155
	101	123.914	71.6	0	282
	42.1	74.8267	0.0288	102	196
	69	31.5225	19.6	92.7	142
	85	38.415	133	141	133
	107	152.52	82.6	82.2	166
	157	139.606	34.6	93.9	189
	160	208.652	146	102	72.1
	106	129.12	145	127	179
	85.3	147.506	206	51.1	106
	140	185.896	33.4	44.2	278
	117	194.238	150	122	112
	139	202.43	157	19.5	200
	123	175.59	173	163	211
	127	209.441	81.7	164	207
	161	81.8535	102	75.6	102
	130	81.5781	110	112	154
	128	128.912	100	89.6	222
	78.5	92.7266	46.6	11.9	28.5
	106	185.062	24.6	0	175
	39.3	144.385	159	163	267
	132	176.053	32.5	120	71.2
	176	195.842	160	156	117
	91.5	222.072	124	149	129
	135	150.203	0	20.9	135
	158	177.439	69	104	128
	150	84.3223	32.9	189	205
	93.8	174.302	149	73.5	186
	4.43	107.879	80.5	78.5	233
	176	135.953	100	125	136
	179	101.197	35.4	135	193
	77.3	136.193	173	210	135
	173	194.263	93.6	131	105
	111	215.768	197	205	130
	117	107.672	71.8	209	43.4
	77.4	133.363	85	168	122
	89.9	73.4023	74.5	135	218
	85.5	91.832	0	89.1	151
	140	114.367	63	158	151
	183	79.7651	205	57.9	134
	59.4	193.585	165	103	29.2
	166	194.268	66.7	75	188
	144	150.955	158	187	152
	112	109.109	0	209	55.1
	116	157.402	172	122	212
	63.8	114.35	7.89	135	206
	152	83.0122	154	138	187
	136	221.478	52.7	11.2	209
	101	132.799	209	104	248
	108	67.1406	0	103	213
	104	116.318	136	73.3	119
	63.5	112.559	21.8	163	32.7
	195	93.9253	66.4	161	249
	83	81.5273	25.3	189	113
	126	197.75	103	103	184
	126	151.23	25.3	178	196
	89.9	112.405	59.8	113	174
	102	164.602	148	168	164
	188	112.297	0	67.6	212
	13.8	117.441	21.6	135	125
	121	65.4512	102	203	233
	107	217.354	43	77.7	121
	136	164.629	48.1	135	23.2
	130	202.293	22.1	55.7	267
	137	105.014	170	98.8	168
	126	181.123	81.6	196	29.4
	144	162.547	60.9	80.7	156
	36.4	96.0835	103	136	72.1
	37.7	197.326	170	136	142
	167	108.053	94.2	209	205
	133	115.473	18.4	44	63
	84	167.456	45.5	103	240
	202	144.936	0	1.65	299
	108	107.605	136	103	73.7
	79.1	208.797	63.6	184	167
	91.7	57.7734	89.3	199	238
	130	166.359	42.5	33.3	236
	103	221.588	58.1	193	195
	37	131.389	98.5	38.6	32.1
	163	86.457	0	139	145
	140	198.255	1.23	77	90.2
	170	122.414	2.16	82.3	119
	181	191.674	198	132	173
	106	143.191	37.7	126	167
	145	67.9307	27.8	122	243
	123	82.9697	146	25.8	171
	159	109.615	95.3	121	189
	87.4	191.857	0	24.6	101
	164	196.668	11.7	118	128
	102	175.854	22.5	204	152
	67	174.035	26.5	176	111
	192	70.564	55	120	187
	79.9	135.439	162	95.9	173
	141	154.207	71.9	52.6	246
	92.7	95.0586	80.5	84	168
	80.8	117.84	193	72.2	187
	119	115.228	106	89	274
	146	151.07	164	7.8	161
	151	210.075	31.2	103	153
	96.2	109.164	37	97.8	226
	122	71.9956	0	51.9	216
	138	145.887	157	74	160
	126	169.254	96	44.2	161
	118	111.782	0	133	153
	156	217.113	125	157	169
	109	263.303	101	202	141
	151	122.189	132	220	308
	204	232.637	174	106	198
	125	157.305	66.9	134	207
	116	170.639	17.6	69.7	213
	70.1	126.773	34.3	191	241
	63.3	197.898	29.4	102	219
	170	139.759	32.9	22.9	116
	155	134.323	90.9	72.1	256
	68.7	236.895	112	75.6	92.6
	135	115.723	0	0	182
	108	124.082	94.8	83.4	244
	99.4	240.992	0	173	135
	191	216.076	97	202	246
	12.3	171.125	144	39.7	116
	128	114.982	106	71.6	161
	108	107.684	209	137	199
	136	158.264	38.7	43.3	77.6
	130	147.923	4.85	41.3	142
	134	77.834	30.7	53.1	144
	111	55.623	7.91	83.9	159
	144	171.354	17.3	112	129
	81.3	123.08	77.8	68	162
	184	206.162	91.3	66	189
	152	247.623	135	60.8	223
	149	129.339	30.8	53.3	180
	143	88.207	5.76	179	290
	101	197.395	80.3	5.68	273
	152	130.711	82.3	155	212
	88.3	158.877	32.2	245	77.9
	128	168.361	0	211	82.4
	168	83.4961	47.2	196	220
	105	175.561	0	51.3	232
	197	192.899	111	95.8	149
	137	66.895	0	151	101
	166	178.924	177	219	91.2
	156	160.484	92.8	102	130
	197	153.84	155	83.6	133
	170	179.561	132	82.6	203
	146	229.35	139	193	298
	112	210.201	133	8.86	214
	157	87.064	68.7	137	33.5
	97.7	160.203	191	58.7	230
	205	53.5479	131	138	131
	218	196.873	4.26	76.2	186
	213	161.864	17.6	15.5	118
	128	144.316	36	58.2	152
	165	97.8828	28	40.2	248
	214	216.615	160	97.7	122
	73	267.018	75.7	98.7	183
	149	231.793	156	140	252
	72.6	228.247	0	64.7	208
	215	139.111	95.7	64.5	162
	181	150.645	152	45.5	249
	189	180.143	168	151	211
	87.3	143.553	0	144	117
	135	182.291	0	114	162
	94.2	225.77	150	83.8	213
	96.9	145.076	86.5	136	126
	183	140.248	26.9	194	118
	135	125.895	33.1	52.4	245
	103	222.32	147	152	137
	122	137.875	30.4	39.8	147
	123	192.337	0	90.6	137
	157	156.545	69.4	118	160
	151	261.125	5.02	99.2	88.9
	141	102.262	0	193	134
	131	164.724	0	74.8	179
	160	152.49	183	63.1	289
	135	109.959	118	50	165
	98	154.51	92.5	41.9	202
	209	93.8945	113	99.6	126
	189	111.645	0	114	191
	140	35.2866	75.2	168	185
	161	173.73	18.4	75.5	11.4
	193	185.953	86.3	107	240
	155	219.101	107	227	170
	119	74.1206	95.9	55.6	85.8
	145	123.73	0	18.8	209
	93.7	136.899	110	95.3	153
	122	172.312	10.3	167	83.6
	160	160.576	26.4	177	170
	180	206.682	95.8	96.1	201
	202	140.186	30	121	165
	104	127.787	172	170	219
	181	250.836	89.4	22.5	193
	133	104.387	168	57.3	222
	170	119.916	96.9	33.3	104
	146	163.899	39.4	97.1	131
	194	245.502	47.7	54.6	144
	234	91.1528	118	111	83.4
	135	138.072	127	51.3	206
	145	182.677	32	127	238
	162	107.623	61.4	82.8	155
	59.1	144.312	78.9	90.9	31.5
	135	229.84	162	210	69.5
	208	206.738	72.5	174	216
	136	68.5718	22.6	206	47.3
	109	238.754	164	77.4	212
	159	99.2734	110	21.4	152
	108	137.459	112	78.2	141
	113	121.814	18.6	167	260
	195	223.06	138	126	304
	114	149.357	114	160	189
	164	43.7192	1.62	132	92.2
	157	173.535	72.7	33.4	119
	146	216.547	113	49.4	210
	128	131.938	162	129	201
	214	191.594	138	59.3	115
	148	98.0762	117	57.6	230
	32.5	229.301	123	94.5	161
	150	161.73	161	139	119
	53.1	161.262	112	86.3	91
	146	76.6401	32.3	68.3	205
	201	82.6929	156	67	250
	218	161.459	7.2	122	160
	121	208.373	67.4	68.5	244
	176	181.096	168	19.8	109
	125	128.541	164	157	116
	6.09	145.08	96	207	194
	142	240.648	11.1	33.4	158
	107	247.459	6.22	149	213
	95.4	101.314	209	88	276
	165	68.2622	195	58.1	162
	96.8	226.854	148	221	126
	147	85.1968	99.2	92.6	126
	85.3	162.791	2.43	52.8	199
	159	195.531	129	63.5	180
	158	72.9087	109	170	138
	153	178.846	27.5	58.4	242
	169	98.2852	108	242	150
	18.6	189.746	12.5	16.5	121
	154	160.875	47.3	164	75.8
	135	170.802	213	151	265
	90.4	171.998	43.2	4.15	217
	113	245.336	137	149	181
	169	220.817	150	36.2	258
	199	171.375	182	106	237
	108	204.308	120	207	166
	129	33.3438	98.6	133	102
	108	100.826	12.8	186	128
	53.7	113.189	186	143	215
	104	0	66.5	79	136
	80.8	28.8677	205	185	119
	104	143.445	58.3	133	278
	50.7	214.195	81.5	102	210
	149	212.977	30.7	123	234
	175	213.277	122	118	264
	178	130.574	150	68.8	162
	183	217.895	191	31.3	211
	100	240.736	108	41.5	66.4
	193	278.66	0	92.3	285
	82.9	80.0708	196	41.4	194
	126	101.373	123	87.8	165
	62.2	23.6108	143	146	220
	116	174.301	44.4	51.1	241
	199	182.208	103	164	205
	157	190.84	62.4	66.5	248
	136	176.272	18.6	90.9	322
	107	168.895	142	15.8	193
	113	82.1069	17.3	28.1	92.5
	175	121.598	97.8	51.9	189
	125	62.4741	9.69	109	136
	155	113.269	111	79.4	102
	166	166.035	33.1	92.9	228
	113	95.3335	116	179	147
	152	230.204	88.2	65.6	150
	72	186.838	17.9	160	121
	83	203.855	178	152	181
	76.6	142.613	0	47	28
	153	251.867	162	116	31.6
	200	126.065	140	177	138
	139	153.854	83.7	260	162
	61	138.081	96.1	147	116
	138	108.145	84.8	42.4	137
	72.1	106.359	136	177	233
	132	102.944	75.8	87.6	142
	153	190.473	175	158	168
	117	149.422	99.4	134	170
	171	148.904	92	164	179
	150	104.914	10	50.4	87
	121	151.551	154	55.7	134
	121	241.156	84.3	120	202
	150	182.986	82.2	62.8	209
	168	67.4634	40.9	67.3	253
	63.3	139.264	51.1	198	194
	148	238.449	170	125	256
	131	94.0264	11.9	69.1	66.9
	184	226.631	175	227	234
	88.3	131.328	208	58	89
	116	170.547	123	69.9	178
	144	74.4922	205	109	162
	140	188.078	170	126	275
	178	165.189	139	39	271
	155	174.057	132	224	73.4
	151	74.8184	213	72.4	15.9
	103	175.934	159	155	16
	67.7	25.5239	147	110	139
	143	200.146	158	79.1	207
	148	150.814	57.3	42	224
	84.7	144.721	113	68.8	162
	36.4	208.191	106	99.5	211
	170	210.082	173	14.5	137
	105	147.113	158	245	149
	122	133.539	143	86.5	247
	109	188.309	65.1	237	251
	73.8	147.539	57.2	42.2	236
	95.6	258.335	44.1	99.9	163
	7.03	130.133	147	122	283
	143	77.3086	106	70.8	155
	171	138.832	151	42.4	153
	77.7	105.973	204	112	147
	138	90.6353	32.3	46.7	205
	8.84	82.3672	160	76	223
	128	87.3057	0	122	44.6
	162	127.447	143	90	232
	5.9	73.6548	3.79	132	253
	132	251.344	220	166	248
	65.7	169.883	140	208	308
	185	34.479	113	77.9	119
	55.5	240.116	9.96	242	229
	56.7	173.395	161	45	273
	85.8	149.141	39.5	87.4	188
	125	120.756	0	108	199
	71	234.293	36.2	29.6	162
	138	239.891	39.7	85.7	190
	80.9	203.148	135	213	162
	160	168.781	175	24.4	195
	95.6	212.41	47.8	101	137
	64.6	115.154	138	30.4	128
	83.7	181.359	8.68	98.1	137
	107	83.0586	76.7	80.3	97.9
	88.6	78.5815	2.41	144	217
	25.5	128.68	112	138	111
	75.3	193.809	138	171	156
	89.9	192.455	21.7	82.4	148
	95.3	134.745	49	170	237
	144	93.4805	42.2	212	103
	120	86.0015	85.2	147	162
	134	180.047	133	93.2	194
	59.5	79.5352	136	227	187
	101	220.213	37.2	90.6	120
	117	224.438	113	48.5	256
	116	212.781	0	52.7	152
	35.9	84.6055	138	171	260
	138	132.113	33.7	89.4	121
	98.2	28.9409	27.4	147	181
	21.7	131.637	178	61.6	224
	32.5	194.898	194	36.7	192
	94.9	134.792	195	181	64.1
	89.3	97.8887	165	222	89.9
	55.9	185.725	163	176	215
	67.5	193.18	130	152	165
	72.2	162.793	117	96.3	78.6
	135	125.152	166	226	179
	120	249.086	19.7	123	206
	143	60.3267	60.4	152	302
	77.1	191.045	30.6	143	150
	66.4	176.281	71.7	172	113
	140	107.289	141	66.3	125
	143	230.96	67	62.5	233
	91.6	109.266	97.5	259	195
	55.3	199.838	19.5	49.2	194
	119	73.0054	177	185	144
	123	89.9922	209	28	184
	49.6	54.1558	6.19	81	136
	118	130.416	138	102	273
	101	100.956	208	266	234
	105	188.719	127	75.5	99.4
	41.6	200.879	128	50.6	122
	76.5	36.4297	81	112	143
	54	97.0586	61.2	48.8	217
	65.8	38.4185	98.5	104	281
	52.3	156.523	153	78.5	286
	98	161.953	192	241	201
	104	71.1958	203	141	198
	102	119.801	123	162	122
	89.9	151.994	161	119	38.6
	95.3	147.258	204	40.4	237
	84.4	163.551	120	96.8	161
	96.3	167.852	69.9	68.6	197
	95.9	93.9956	202	146	195
	31.8	222.111	195	13.1	229
	108	203.064	135	62.4	281
	118	12.6958	109	116	277
	67	132.408	50.6	104	197
	80.6	208.75	182	59.5	249
	122	104.445	48.5	158	251
	89.7	157.303	5.26	197	179
	129	60.7812	199	97.4	278
	134	157.289	57.4	85.1	174
	131	103.074	173	65.9	194
	40.3	152.893	63	112	314
	93.1	135.32	172	119	19.5
	137	98.0117	197	194	293
		161.113	53.2	106	200
		41.6694	98.7	73.3	92.7
		94.0781	0	201	170
		174.652	152	166	158
		105.924	0	203	172
		154.457	216	149	262
		127.719	122	186	183
		77.4648	88.1	228	117
		171.051	139	171	137
		79.3965	7.98	47	185
		240.281	131	37.8	246
		195.249	215	134	238
		215.732	51.3	84.2	94.1
		158.922	44.5	57	260
		107.225	37	144	204
		159.137	146	197	61.1
		209.078	68.3	183	215
		125.219	107	67.7	241
		126.661	88.1	140	248
		22.3853	156	242	258
		230.24	154	84.8	164
		172.289	126	57.3	234
		113.773	137	47.8	91.8
		99.7808	11.8	2.88	101
		119.258	183	246	148
		98.8359	53.8	47.8	205
		80.0117	164	189	72.8
		120.637	7.48	51	170
		104.235	149	156	233
		46.522	0	30.2	146
		176.37	158	68.3	193
		195.945	109	177	265
		110.422	146	90.6	22.6
		66.6211	97.7	96.3	71.6
		143.645	203	66.6	225
		62.0078	117	179	125
		191.129	53.7	45.3	187
		84.3242	108	208	173
		192.293	96.8	52	291
		220.809	47.1	42.6	108
		100.975	123	107	97.5
		111.959	166	248	236
		128.324	101	262	205
		133.001	179	103	128
		124.327	31	55.1	229
		81.9922	203	150	155
		170.258	0	108	250
		104.586	46.9	127	172
		172.336	130	204	3.47
		97.792	179	230	123
		110.539	193	142	255
		132.777	153	89.1	269
		139.119	5.16	53.9	281
		173.845	177	90.8	213
		102.424	173	137	188
		170.801	168	34.2	119
		92.668	117	93	255
		22.6743	94.6	7.28	299
		147.056	185	92.8	110
		165.863	114	164	112
		126.383	74.6	56.6	161
		139.034	133	67.1	283
		120.934	137	30.9	183
		81.4746	82.6	176	41.8
		84.3047	172	159	207
		100.855	23.6	174	243
		51.3672	165	63.2	174
		211.02	101	229	301
		104.433	172	57.2	179
		147.75	35.6	119	239
		154.275	25.2	60.8	193
		44.7817	78.3	195	149
		132.607	97.9	146	78.9
		180.582	141	247	244
		120.806	0	103	239
		147.441	169	151	12
		150.707	28.2	164	244
		171.728	54.2	56.5	213
		84.4209	107	140	81.8
		103.531	101	211	137
		198.254	93.4	109	256
		52.6367	31.4	49.2	198
		89.1348	0	49.6	227
		108.375	82.9	103	160
		57.3945	182	65.7	302
		148.117	182	67.6	63.3
		132.393	161	202	272
		182.41	4.47	112	190
		188.645	21.5	203	153
		146.371	0	102	73
		164.133	145	80.9	231
		155.047	112	138	156
		87.5156	68.1	67.3	187
		102.715	143	140	166
		180.889	101	169	211
		132.434	0	55.2	187
		136.734	53.3	197	88.5
		78.3516	96.2	202	295
		80.3633	137	119	158
		122.062	80.3	118	106
		131.238	172	128	72.1
		117.385	0	105	92.7
		54.9609	123	81.8	175
		196.355	47.1	145	199
		88.6719	1.38	85.7	252
		187.32	178	53.8	204
		134.039	212	75	182
		145.559	204	103	262
		171.975	163	130	226
		109.957	29.8	227	204
		154.143	175	102	186
		155.859	71.8	41.4	290
		76.0195	72	90.6	200
		88.9473	169	64.1	203
		38.6152	183	89.6	126
		147.301	98	235	182
		57.8848	91	52.5	112
		103.203	104	142	6.75
		115.174	184	70.5	203
		103.686	189	240	183
		101.666	144	169	48.7
		174.406	16.9	109	90.1
		74.9883	197	55.8	82.7
		95.9922	5.19	156	311
		82.1113	82.7	125	256
		82.6914	45.8	107	142
		127.627	108	207	165
		133.879	0	170	201
		123.059	71.3	149	238
		71.4297	28.6	0	214
		150.938	92.6	71.9	154
		81.3276	101	74.6	183
		185.689	27.2	116	237
		116.043	176	47.2	212
		110.988	66.8	106	193
		83.3145	81.4	89.9	85.7
		88.2363	144	181	32
		49.4805	59.9	84.9	168
		91.375	68.4	149	218
		82.2852	103	198	192
		131.613	99.2	200	279
		73.3496	202	178	266
		130.25	41.6	137	96.2
		151.975	188	131	246
		86.0234	56	59.1	136
		100.84	65.5	45.4	144
		121.863	87.9	77	52.6
		120.777	69.3	64.7	308
		31.2129	90.5	194	298
		47.6582	17.2	87.2	288
		137.223	174	27.8	116
		165.9	123	53.4	164
		151.25	13.5	132	259
		130.375	1.98	200	286
		106.719	56.7	112	208
		147.742	206	151	183
		106.555	44.6	73.4	168
		176.387	40.6	97	196
		136.312	59.7	158	113
		152.531	88.9	133	206
		45.8223	190	119	97
		146.566	59.9	72.2	282
		80.8906	177	143	111
		90.9395	62.9	136	95.4
		47.332	101	93.7	240
		164.107	207	92.1	255
		125.484	166	56.9	160
		150.094	147	84.2	152
		94.7012	152	87.4	116
		138.27	68.8	157	95.9
		182.957	109	48	188
		166.715	97.9	123	18.8
		185.533	170	179	53.3
		130.379	89.1	118	123
		139.809	153	132	233
			180	55.4	130
			103	101	252
			67.7	92.6	280
			58.2	90.8	199
			137	102	122
			54	80.8	241
			83.5	114	154
			69.6	149	95.7
			78.7	115	214
			82.6	126	226
			38.2	102	204
			0	213	215
			68.5	142	208
			11	166	147
			10.4	206	131
			206	110	314
			193	95.1	205
			213	136	69.9
			114	114	166
			11.8	221	249
			140	132	290
			136	79.1	272
			133	92.3	198
			39.8	204	251
			112	73.4	223
			123	137	192
			190	87.6	278
			127	135	101
			206	77.6	277
			160	18	231
			172	32.9	172
			166	46.8	190
			153	114	161
			8.55	187	254
			25.5	184	196
			130	59.1	192
			59.9	212	126
			69.6	149	237
			126	83.4	287
			168	87.9	109
			60.5	57.8	22.9
			157	18.9	199
			7.97	76.8	241
			0	116	131
			151	116	181
			138	137	169
			213	97.6	80.8
			118	87.6	87.2
			52.6	110	233
			8.32	41.1	224
			153	119	263
			48.9	66.1	200
			45.2	51.6	228
			116	104	103
			133	161	55.9
			46.8	165	251
			55.3	171	188
			70	165	228
			154	71.6	117
			54.2	175	50.1
			63	200	268
			73.2	165	242
			55.7	175	245
			221	116	208
			211	123	157
			191	49.1	254
			199	186	194
			84.7	6.69	256
			2.14	92.5	133
			167	91.4	193
			28.5	203	279
			28.5	152	287
			178	74.7	299
			11.8	164	225
			73.8	24.8	174
			116	146	228
			139	107	137
			172	145	61.7
			178	132	211
			144	150	225
			1.65	201	278
			18.2	85.1	289
			121	251	277
			140	232	165
			140	133	132
			67.8	167	171
			193	257	307
			2.73	144	298
			86.6	185	124
			119	193	122
			36.5	138	152
			14.2	190	157
			50.4	95.6	175
			59.9	155	242
			64.3	148	250
			35.4	147	208
			21.9	115	191
			1.15	95.1	195
			49.2	140	240
			187	137	194
			74.9	178	170
			32.4	131	207
			67.3	76	117
			49.8	91.4	36.2
			29.6	32.1	166
			22.1	128	272
			0	136	196
			146	120	172
			195	95.7	231
			180	21.4	181
			203	140	221
			139	122	152
			158	99.2	255
			79.4	184	179
			42.1	92.2	214
			37.3	243	239
			152	162	164
			166	89.6	166
			162	174	142
			43.2	219	203
			81.3	18	270
			144	65.8	197
			63.9	80.2	214
			53.5	137	311
			50.9	163	191
			132	130	176
			174	246	221
			34.8	246	303
			28.1	167	127
			45.2	113	207
			158	154	115
			9.36	82.8	199
			30.4	150	247
			39.3	122	153
			187	191	202
			32.4	178	169
			37.9	138	224
			80.9	156	266
			102	41.7	260
			51.3	63.3	62.7
			50	64.3	191
			37.9	105	165
			122	273	193
			56.5	99	86
			40.4	82.6	104
			209	116	243
			130	94.3	139
			110	27.8	278
			105	52.5	160
			192	176	174
			24.4	106	189
			23.1	23.7	192
			133	206	268
			17.4	79.1	148
			25.2	67.2	178
			81.8	97.2	132
			179	71.8	53.7
			112	50.1	256
			171	223	301
			42.7	63.1	201
			54.4	189	132
			44.1	231	82.8
			47.6	246	104
			14.8	185	302
			39.9	139	276
			66.6	195	177
			56.6	171	140
			128	0	174
			40.3	144	156
			164	48.1	188
			170	183	258
			116	138	129
			37.5	92.9	129
			75.8	80.3	149
			72.4	117	156
			19.2	213	122
			159	113	202
			36	282	122
			9.14	75.9	129
			0	68.3	270
			32	190	167
			26.2	99.6	146
			67.8	178	174
			56.2	173	130
			37.2	29.5	177
			42.1	214	136
			83.4	142	135
			110	157	22.7
			86	96.5	228
			49.2	66.1	279
			32	135	117
			54.1	140	296
			0	113	254
			23.5	131	186
			58.3	209	183
			162	118	174
			77.4	115	168
			40.5	134	261
			0	170	293
			10.7	118	94.5
			50.7	170	182
			44.9	201	124
			40.9	144	183
			3.22	69.7	196
			40.5	177	267
			60.4	166	113
			51.8	165	248
			29.7	129	136
			35.7	132	170
			24.8	137	194
			58.4	115	267
			85.8	0	131
			71.3	116	95.3
			54.9	211	233
			122	107	185
			28.8	191	178
			12.4	144	297
			21.8	191	281
			56.5	218	147
			150	0	249
			43.6	262	0
			22	186	188
			0	132	215
			46.7	177	185
			167	105	181
			69.9	105	246
			44.5	196	84.5
			136	137	149
			73.1	92.7	171
			126	101	225
			84.7	247	231
			100	183	131
			123	228	133
			107	178	221
			79.6	6.07	169
			112	183	164
			82.8	92.5	186
			109	129	101
			117	158	42.2
			143	90.9	183
			111	125	193
			95.6	191	171
			121	201	22.8
			87.3	257	69
			72.1	218	24.9
			96.4	148	125
			135	0	174
			108	52	205
			82.7	115	116
			66	97.1	145
			70.5	124	137
			78.8	133	159
			84.5	135	127
			72	141	229
			50.7	90.6	184
			65.9	161	218
			65.5	199	219
			50.9	117	168
			118	264	86.9
			74.6	212	111
			67.6	79.8	158
			63.8	170	80.5
			37.6	149	177
			48.7	13	142
			69.7	240	273
			42.5	214	136
			51	248	202
			94.8	67.6	163
			115	152	180
			100	16.8	151
			97.2	125	130
			91	146	176
			108	225	248
			81.8	97.3	154
			75.1	124	153
			69.2	163	155
			57.9	172	139
			39.9	145	244
			56.2	159	168
			94	112	286
			35.2	199	124
			64.1	146	127
			64.6	151	68.3
			87.9	239	71.5
			40.3	122	262
			95.8	182	203
			42.1	146	174
			30.2	127	237
			42.7	127	172
			67.9	125	179
			40.4	132	177
			41.2	124	193
			57.9	147	113
			65.5	204	80.8
			53.9	168	165
			17.4	165	188
			36.4	77.6	282
				223	127
				228	134
				161	226
				135	178
				183	46.7
				176	229
				169	168
				156	81.3
				167	217
				249	180
				132	221
				174	238
				203	132
				162	172
				173	202
				125	129
				211	203
				148	193
				44.9	151
				175	160
				127	265
				91.1	86
				112	252
				124	52.6
				166	195
				105	125
				142	163
				212	177
				58.7	231
				129	232
				84.3	170
				66.7	179
				137	249
				206	154
				198	144
				130	258
				0	229
				133	147
				166	187
				181	204
				233	145
				128	273
				255	221
				231	186
				160	193
				165	84
				63.8	245
				145	163
				175	216
				97.5	218
				37.3	171
				59	251
				181	202
				133	213
				124	193
				142	183
				179	157
				201	155
				239	111
				157	18.4
				203	17.8
				191	228
				198	200
				210	77
				252	209
				231	154
				120	71.4
				206	206
				262	253
				196	0
				128	138
				176	141
				117	150
				79.9	20.2
				0	193
				183	177
				77.2	92.4
				165	252
				74.7	187
				109	124
				99.6	104
				109	217
				159	161
				2.94	165
				211	102
				89.7	133
				39.3	199
				266	85.3
				207	170
				158	125
				187	0
				16.8	170
				179	151
				130	292
				183	145
				88	100
				166	118
				224	0
				150	197
				30.9	230
				120	104
				12.7	229
				0	17.6
				129	158
				222	181
				51.3	202
				135	148
				149	191
				137	112
				26	149
				175	149
				155	115
				178	231
				150	94.7
				118	201
				242	138
				250	172
				173	68.7
				7.39	215
				220	226
				178	167
				144	109
				206	168
				21.2	117
				151	148
				82.7	226
				196	183
				24	148
				213	162
				121	251
				129	112
				120	185
				178	167
				171	221
				101	194
				112	188
				261	89.9
				123	104
				111	68.3
				13.7	91.3
				125	195
				112	203
				135	151
				122	147
				131	179
				176	253
				263	96.1
				274	172
				134	169
				133	121
				166	86.1
				114	131
				161	155
				170	143
				191	11.7
				102	179
				104	243
				164	230
				131	66.5
				42.3	188
				203	193
				120	155
				185	136
				224	167
				132	161
				0	110
				101	229
				117	129
				138	211
				186	188
				55.4	143
				203	102
				127	97.6
				176	230
				130	147
				135	170
				187	191
				149	153
				117	180
				185	136
				118	246
				131	114
				189	209
				152	253
				153	152
				272	141
				170	130
				0	179
				163	178
				116	69.3
				77.7	186
				213	186
				206	173
				184	96
				102	160
				139	58.8
				47.8	194
				171	212
				0	61.3
				209	190
				91.3	149
				240	189
				44	224
				195	254
				123	86.8
				232	219
				56.8	173
				197	169
				197	209
				129	105
				168	258
				89.8	214
				147	150
				140	128
				199	174
				46.4	248
				161	248
				177	189
				54.3	149
				0	214
				152	201
				155	161
				135	154
				152	121
				55.1	154
				183	240
				278	205
				138	82.9
				223	175
				189	200
				191	69.7
				34.6	150
				164	206
				112	200
				32.6	230
				84.6	265
				114	167
				268	118
				0	180
				227	135
				108	168
				200	169
				185	137
				142	112
				187	239
				161	84.6
				97.4	162
				150	137
				133	139
				98.9	158
				77.4	139
				163	158
				152	63.9
				231	157
				98	156
				180	109
				0	81.6
				175	203
				140	76.3
				182	166
				226	183
				64.5	50.2
				82.8	98.3
				179	177
				48.7	108
				204	209
				240	183
				136	54.1
				135	148
				98.1	172
				159	98.1
				232	207
				96.6	222
				216	197
				227	192
				148	209
				195	220
				134	210
				159	107
				0	173
				77.8	127
				183	182
				120	169
				205	174
				257	197
				91.4	177
				135	203
				108	154
				162	198
				168	156
				211	239
				129	209
				153	93.4
				121	209
				168	99.1
				13.3	153
				131	157
				173	172
				121	168
				232	181
				142	155
				116	112
				170	171
				144	185
				171	210
				132	199
				112	86.4
				38.3	156
				182	47.1
				134	96.5
				174	98.6
				181	45.3
				243	146
				12.7	45.1
				162	143
				0	139
				141	86.4
				31.2	99.3
				98.6	105
				132	148
				0	124
				0	113
				6.88	108
				148	103
				203	79.4
				194	158
				137	106
				175	90.9
				89.1	135
				182	139
				23.8	125
				130	72.3
				184	165
				155	59.9
				184	135
				181	60.4
				157	198
				101	70.3
				163	0
				147	69.9
				152	136
				148	77.1
				162	188
				177	194
				77.5	102
				129	173
				159	104
				43.4	167
				152	189
				79.1	74.5
				31	149
				142	187
				194	85.4
				180	122
				137	204
				174	113
				240	91.9
				26.4	207
				146	144
				233	85.9
				81.5	87.7
				76.7	108
				160	69.3
				86.4	170
				165	199
				42.6	117
				223	169
				212	108
				198	199
				52.8	72.1
				201	210
				252	186
				279	55.1
				142	176
				29.5	177
				182
				97.2
				113
				129
				239
				77.6
				56.4
				138
				77
				117
				109
				234
				140
				229
				97.6
				141
				206
				186
				176
				177
				7.25
				127
				92.1
				191
				77.2
				168
				122
				252
				157
				82
				71.1
				77.7
				43.2
				148
				185
				141
				0
				238
				199
				117
				186
				71.4
				46
				173
				166
				88.9
				76.4
				13.8
				81.3
				120
				12.9
				83.1
				210
				161
				137
				156
				182
				48.4
				113
				146
				196
				247
				113
				69.4
				112
				157
				45.9
				59.5
				178
				162
				190
				128
				159
				188
				176
				131
				245
				130
				189
				10.4
				63.8
				124
				184
				139
				64.7
				188
				193
				211
				239
				105
				164
				158
				136
				138
				169
				12
				206
				121
				21.5
				162
				157
				201
				132
				84.6
				140
				127
				228
				84.9
				125
				236
				199
				181
				203
				0
				164
				187
				16.4
				249
				71.7
				135
				163
				86.6
				138
				159
				125
				107
				102
				114
				97
				228
				246
				148
				127
				187
				152
				88.6
				108
				124
				151
				175
				141
				249
				197
				169
				192
				54.7
				135
				140
				168
				53.2
				65.3
				208
				136
				128
				97.3
				49.7
				199
				171
				268
				161
				258
				182
				120
				48.5
				103
				58.9
				198
				172
				171
				125
				0
				239
				169
				125
				100
				7.01
				0
				27.7
				98.4
				52.3
				5.89
				92.5
				186
				77.4
				167
				46.6
				95.1
				57.6
				186
				104
				197
				122
				140
				54.3
				140
				99.8
				147
				181
				196
				114
				105
				166
				68.6
				40.3
				271
				206
				109
				160
				55.5
				208
				185
				149
				129
				152
				180
				122
				206
				249
				144
				151
				169
				59.3
				137
				122
				158
				19.8
				185
				58.5
				217
				124
				240
				264
				152
				111
				160
				155
				125
				261
				95.5
				89
				42.4
				22.1
				142
				157
				74
				169
				201
				137
				209
				200
				0
				206
				115
				117
				104
				114
				256
				210
				79
				32.8
				131
				190
				164
				85.5
				232
				97.1
				183
				129
				47
				110
				152
				0
				27.1
				108
				205
				105
				166
				138
				168
				47.1
				179
				95.8
				70.4
				128
				80.4
				179
				71.4
				109
				172
				133
				0
				22.8
				78.8
				83.1
				181
				129
				165
				68.4
				227
				83.3
				282
				163
				88.7
				56.4
				76.8
				109
				35.1
				51
				152
				21.5
				0
				89.6
				116
				184
				178
				143
				147
				74.2
				93.5
				9.04
				154
				106
				28.5
				54.3
				130
				181
				113
				91.2
				135
				202
				129
				142
				138
				59.5
				146
				170
				113
				77.6
				226
				124
				148
				17.6
				129
				118
				246
				93.1
				41.5
				50.1
				67.8
				108
				102
				74.4
				79.6
				118
				85.9
				123
				4.43
				114
				126
				65.7
				83.9
				40.1
				57.2
				85.4
				59
				83.6
				67.5
				250
				152
				99.3
				0
				0
				102
				158
				47.6
				134
				192
				52.3
				17.4
				114
				35.5
				188
				128
				54.5
				160
				116
				18.4
				142
				271
				1.73
				182
				119
				23
				0.0845
				74
				94.2
				89.7
				145
				76.6
				76.2
				164
				10.8
				193
				110
				63.1
				212
				155
				115
				203
				81.9
				16.1
				72.1
				135
				220
				169
				64.3
				53.5
				75.2
				39.1
				165
				137
				80.6
				213
				72.6
				81.9
				233
				0
				69.7
				154
				278
				124
				77.4
				92.4
				127
				177
				221
				244
				223
				171
				160
				85.8
				170
				147
				0
				175
				109
				137
				85.1
				130
				71.4
				42.1
				193
				184
				41.3
				121
				90.7
				17.8
				56.5
				65.6
				28.1
				116
				0
				27.5
				34.3
				55.6
				58.2
				79.1
				31.7
				36.9
				57.6
				179
				80.1
				45.3
				172
				87
				132
				86.8
				28.1
				161
				127
				276
				105
				180
				135
				43.4
				213
				90.2
				37.9
				159
				27.6
				166
				157
				50.1
				155
				0
				2.34
				211
				103
				219
				144
				243
				30.6
[truncated: 765 more rows]
