# Supplementary material for: Generation of complex bone marrow organoids from human induced pluripotent stem cells
Source: Nat Methods. 2024 Feb 19;21(5):868–81. doi: 10.1038/s41592-024-02172-2 (PMC11093744; doi:10.1038/s41592-024-02172-2)
Supplement: Supplementary file 18 — Statistical source data. [file 41592_2024_2172_MOESM18_ESM.xlsx]

## Sheet: Ext. Fig. 3 e)
	Ext. Data Fig. 3 e)
	Frequency of CD271+ in percent
	LepR+
	76.7
	76.7
	53.5
