# Supplementary material for: Generation of complex bone marrow organoids from human induced pluripotent stem cells
Source: Nat Methods. 2024 Feb 19;21(5):868–81. doi: 10.1038/s41592-024-02172-2 (PMC11093744; doi:10.1038/s41592-024-02172-2)
Supplement: Supplementary file 19 — Statistical source data. [file 41592_2024_2172_MOESM19_ESM.xlsx]

## Sheet: Ext. Fig. 4 h)
	Ext. Data Fig. 4 h)
	Frequency of live in percent
		hCD45+
	2 weeks	1e-05	0.000269	1e-05	1e-05
	3 months	0.048	0.037	0.000366	0.000782	0.000292	0.00115
	7 months	0.02	0.000824

## Sheet: Ext. Fig. 4 i)
	Ext. Data Fig. 4 i)
	Frequency of live in percent
		hCD45+
	2 weeks	0.014	0.00132	1e-05	0.00293
	8 weeks	1e-05	1e-05	0.18	1e-05	0.14
	3 months	1e-05	1e-05	0.06	1e-05
