# Supplementary material for: Generation of complex bone marrow organoids from human induced pluripotent stem cells
Source: Nat Methods. 2024 Feb 19;21(5):868–81. doi: 10.1038/s41592-024-02172-2 (PMC11093744; doi:10.1038/s41592-024-02172-2)
Supplement: Supplementary file 20 — Statistical source data. [file 41592_2024_2172_MOESM20_ESM.xlsx]

## Sheet: Ext. Fig. 5 d)
	Ext. Data Fig. 5 d)
	Frequency of CD34+ in percent
	CD10+	IL7R+
	1.2	0.071
	2.62	1.71
	0.61	0.5
	0.55	0.41

## Sheet: Ext. Fig. 5 n)
	Ext. Data Fig. 5 n)
	Frequency of CD45-CD31+ in percent
	DLL4+	CXCR4+
	62.6	52.1
	55	53.1
	57.3	55
